# Supplementary material for: Byssus Structure and Protein Composition in the Highly Invasive Fouling Mussel Limnoperna fortunei
Source: Front Physiol. 2018 Apr 16;9:418. doi: 10.3389/fphys.2018.00418 (PMC5911496; doi:10.3389/fphys.2018.00418)
Supplement: Supplementary file 2 [file Table4.XLS]

## Sheet: gene-kog-annotation-uni
Table S4. COG enrichment of the unigenes in foot transcriptome of the golden mussel Limnoperna fortunei.
Unigene id	Gi	Identity (%)	Evalue	KOG_id	KOG_description	KOG_code
comp7_c0_seq2	Hs21735577	31.9	2e-13	KOG3510	FOG: Immunoglobulin C-2 Type/fibronectin type III domains	T
comp8_c0_seq1	7303778	48.35	3e-27	KOG4216	Steroid hormone nuclear receptor	K
comp13_c0_seq1	7291425	77.78	2e-42	KOG1939	Oxoprolinase	E
comp18_c0_seq1	Hs22051177	69.81	2e-17	KOG1609	Protein involved in mRNA turnover and stability	A
comp76_c0_seq1	Hs4506185	100	1e-34	KOG0178	20S proteasome, regulatory subunit alpha type PSMA4/PRE9	O
comp115_c0_seq1	Hs4503905	36.14	1e-11	KOG3656	FOG: 7 transmembrane receptor	R
comp144_c0_seq1	CE12160	72.09	1e-35	KOG1630	Growth hormone-induced protein and related proteins	T
comp211_c0_seq1	Hs22047239_1	47.17	4e-09	KOG1217	Fibrillins and related proteins containing Ca2+-binding EGF-like domains	T
comp220_c0_seq1	Hs4557659	99.08	1e-70	KOG3867	Sulfatase	R
comp248_c0_seq1	Hs19923142	98.92	3e-47	KOG1241	Karyopherin (importin) beta 1	YU
comp296_c0_seq1	Hs13376400	88.42	2e-52	KOG3785	Uncharacterized conserved protein	S
comp336_c0_seq1	7297206	40.54	9e-11	KOG1217	Fibrillins and related proteins containing Ca2+-binding EGF-like domains	T
comp358_c0_seq1	HsM14149623	100	4e-56	KOG0482	DNA replication licensing factor, MCM7 component	L
comp373_c0_seq1	Hs20480089	32.99	1e-05	KOG2868	Decapping enzyme complex component DCP1	KA
comp420_c0_seq1	Hs4503681	25.5	7e-06	KOG1216	von Willebrand factor and related coagulation proteins	WV
comp427_c1_seq1	YHR047c	53.98	1e-35	KOG1046	Puromycin-sensitive aminopeptidase and related aminopeptidases	EO
comp439_c0_seq1	7298694	34.4	2e-13	KOG1953	Targeting complex (TRAPP) subunit	U
comp445_c0_seq1	7291425	65.57	2e-20	KOG1939	Oxoprolinase	E
comp486_c0_seq1	7295732	39.39	3e-07	KOG1219	Uncharacterized conserved protein, contains laminin, cadherin and EGF domains	T
comp534_c0_seq1	7304338	44.44	6e-06	KOG4177	Ankyrin	M
comp546_c0_seq1	Hs8393365	28.96	2e-11	KOG1285	Beta, beta-carotene 15,15'-dioxygenase and related enzymes	Q
comp639_c0_seq1	At5g01650	41.67	9e-17	KOG1759	Macrophage migration inhibitory factor	V
comp668_c0_seq1	Hs20336180	37.88	1e-17	KOG3525	Subtilisin-like proprotein convertase	O
comp691_c0_seq1	Hs5032101	65.09	8e-44	KOG0054	Multidrug resistance-associated protein/mitoxantrone resistance protein, ABC superfamily	Q
comp727_c0_seq1	7291934	35.56	3e-07	KOG2102	Exosomal 3'-5' exoribonuclease complex, subunit Rrp44/Dis3	J
comp753_c0_seq1	Hs4757718	99.03	6e-69	KOG0679	Actin-related protein - Arp4p/Act3p	Z
comp766_c0_seq1	7302671	56	3e-17	KOG2392	Serpin	V
comp770_c0_seq1	At5g45380	34	2e-11	KOG2348	Urea transporter	E
comp793_c0_seq1	Hs4506975	37.21	4e-09	KOG2083	Na+/K+ symporter	P
comp870_c0_seq1	Hs4508029	55.84	7e-22	KOG1721	FOG: Zn-finger	R
comp918_c0_seq2	CE08291	39.66	8e-20	KOG1075	FOG: Reverse transcriptase	R
comp1022_c0_seq1	CE07253	53.42	1e-20	KOG2541	Palmitoyl protein thioesterase	IO
comp1084_c0_seq1	CE09349	64.06	6e-19	KOG0161	Myosin class II heavy chain	Z
comp1100_c0_seq1	7294898	79.35	7e-45	KOG1825	Fry-like conserved proteins	R
comp1137_c0_seq1	7301142	51.97	2e-36	KOG3714	Meprin A metalloprotease	O
comp1210_c0_seq1	7301678	32.93	1e-11	KOG3595	Dyneins, heavy chain	Z
comp1224_c0_seq1	Hs19923803	56.98	1e-28	KOG1549	Cysteine desulfurase NFS1	E
comp1230_c0_seq1	Hs18450369	57.78	4e-31	KOG4228	Protein tyrosine phosphatase	T
comp1234_c0_seq1	Hs4503273	55.91	3e-30	KOG3690	Angiotensin I-converting enzymes - M2 family peptidases	E
comp1258_c0_seq1	HsMi003	72.07	5e-49	KOG4769	Cytochrome c oxidase, subunit I	C
comp1286_c0_seq1	7302600	34.15	7e-11	KOG4155	FOG: WD40 repeat	R
comp1292_c0_seq1	7291082	34.52	1e-09	KOG1721	FOG: Zn-finger	R
comp1313_c0_seq1	Hs9055284	39.06	6e-24	KOG0160	Myosin class V heavy chain	Z
comp1317_c0_seq1	At1g27880	37.18	8e-11	KOG0351	ATP-dependent DNA helicase	L
comp1319_c0_seq1	CE24887	33.33	1e-10	KOG1075	FOG: Reverse transcriptase	R
comp1373_c0_seq1	7302758_1	52.34	2e-33	KOG4280	Kinesin-like protein	Z
comp1386_c0_seq1	Hs4758112	100	6e-112	KOG0329	ATP-dependent RNA helicase	A
comp1389_c0_seq1	Hs4758520	68.99	3e-26	KOG1426	FOG: RCC1 domain	S
comp1399_c0_seq1	Hs22050706	38.24	6e-15	KOG4271	Rho-GTPase activating protein	T
comp1408_c0_seq1	SPBC1105.17	67.44	1e-13	KOG1745	Histones H3 and H4	B
comp1425_c0_seq1	At5g27920	36.84	4e-10	KOG1947	Leucine rich repeat proteins, some proteins contain F-box	R
comp1466_c0_seq1	Hs4505941	90	4e-70	KOG0214	RNA polymerase II, second largest subunit	K
comp1501_c0_seq1	7297343	63.74	5e-32	KOG1848	Uncharacterized conserved protein	S
comp1517_c0_seq1	7300644_2	40.79	4e-07	KOG0619	FOG: Leucine rich repeat	R
comp1527_c0_seq1	Hs22057426	45.13	9e-26	KOG1884	Uncharacterized conserved protein	S
comp1530_c0_seq1	Hs4758030	78.12	1e-11	KOG0292	Vesicle coat complex COPI, alpha subunit	U
comp1531_c0_seq1	Hs7705501	100	7e-39	KOG4267	Predicted membrane protein	S
comp1535_c0_seq1	Hs11056044	100	5e-53	KOG1626	Inorganic pyrophosphatase/Nucleosome remodeling factor, subunit NURF38	C
comp1541_c0_seq1	Hs5031817	62.83	2e-46	KOG0267	Microtubule severing protein katanin p80 subunit B (contains WD40 repeats)	D
comp1543_c0_seq1	Hs18581352	61	5e-34	KOG1170	Diacylglycerol kinase	I
comp1591_c0_seq1	Hs4503349	48.48	4e-08	KOG3825	Deoxyribonuclease II	L
comp1641_c0_seq1	7294195	29.82	3e-12	KOG1101	Apoptosis inhibitor IAP1 and related BIR domain proteins	DR
comp1668_c0_seq2	Hs14743666	29.41	5e-06	KOG3614	Ca2+/Mg2+-permeable cation channels (LTRPC family)	PT
comp1670_c0_seq1	CE26287	35.59	2e-06	KOG1075	FOG: Reverse transcriptase	R
comp1724_c0_seq1	Hs21729888	70	1e-11	KOG0054	Multidrug resistance-associated protein/mitoxantrone resistance protein, ABC superfamily	Q
comp1775_c0_seq1	7294694	84.55	8e-63	KOG1947	Leucine rich repeat proteins, some proteins contain F-box	R
comp1794_c0_seq2	Hs10947042	51.61	2e-11	KOG4177	Ankyrin	M
comp1811_c0_seq1	Hs6912448	100	6e-12	KOG3001	Dosage compensation regulatory complex/histone acetyltransferase complex, subunit MSL-3/MRG15/EAF3, and related CHROMO domain-containing proteins	BK
comp1822_c0_seq1	7299952	28	3e-06	KOG0508	Ankyrin repeat protein	R
comp1846_c0_seq1	Hs22047516	38.32	9e-13	KOG3522	Predicted guanine nucleotide exchange factor	T
comp1856_c0_seq1	CE17393_1	36.8	7e-18	KOG4293	Predicted membrane protein, contains DoH and Cytochrome b-561/ferric reductase transmembrane domains	T
comp1867_c0_seq1	Hs22063872	51.65	3e-22	KOG1339	Aspartyl protease	O
comp1873_c0_seq1	At5g57990	39.06	1e-07	KOG1865	Ubiquitin carboxyl-terminal hydrolase	O
comp1890_c0_seq1	CE19480	39.19	1e-07	KOG1075	FOG: Reverse transcriptase	R
comp1952_c0_seq1	Hs5032099	52.57	3e-57	KOG3577	Smoothened and related G-protein-coupled receptors	T
comp2037_c0_seq1	Hs18576822	39.42	2e-18	KOG0101	Molecular chaperones HSP70/HSC70, HSP70 superfamily	O
comp2047_c0_seq1	CE12204	91.76	3e-51	KOG0161	Myosin class II heavy chain	Z
comp2179_c0_seq1	CE28049	34.38	1e-11	KOG1217	Fibrillins and related proteins containing Ca2+-binding EGF-like domains	T
comp2191_c0_seq1	CE28476	56.74	2e-46	KOG1172	Na+-independent Cl/HCO3 exchanger AE1 and related transporters (SLC4 family)	P
comp2205_c0_seq1	7290416	50.49	2e-28	KOG3659	Sodium-neurotransmitter symporter	T
comp2229_c0_seq1	Hs14211847	42.72	3e-23	KOG3656	FOG: 7 transmembrane receptor	R
comp2299_c0_seq1	Hs4758850	73.08	2e-18	KOG1514	Origin recognition complex, subunit 1, and related proteins	L
comp2350_c0_seq1	Hs13654237	39.82	5e-17	KOG0891	DNA-dependent protein kinase	L
comp2434_c0_seq1	7291068_2	39.05	2e-16	KOG4666	Predicted phosphate acyltransferase, contains PlsC domain	I
comp2489_c0_seq1	7297159	48.74	2e-28	KOG3656	FOG: 7 transmembrane receptor	R
comp2505_c0_seq1	Hs7662456	79.09	1e-58	KOG2294	Transcription factor of the Forkhead/HNF3 family	K
comp2515_c0_seq1	Hs10947052	35.56	3e-10	KOG4177	Ankyrin	M
comp2525_c0_seq1	7301678	30.95	7e-07	KOG3595	Dyneins, heavy chain	Z
comp2537_c0_seq1	HsM19923341	100	4e-26	KOG2510	SWI-SNF chromatin-remodeling complex protein	B
comp2547_c0_seq1	Hs4758686	45.39	1e-25	KOG1215	Low-density lipoprotein receptors containing Ca2+-binding EGF-like domains	T
comp2564_c0_seq1	At5g13750	38.12	3e-29	KOG2615	Permease of the major facilitator superfamily	R
comp2616_c0_seq1	Hs21553331	48.98	5e-23	KOG0254	Predicted transporter (major facilitator superfamily)	R
comp2645_c0_seq1	Hs13491168	37.16	2e-23	KOG1488	Translational repressor Pumilio/PUF3 and related RNA-binding proteins (Puf superfamily)	J
comp2688_c0_seq1	Hs4505375	49.71	1e-45	KOG4221	Receptor mediating netrin-dependent axon guidance	T
comp2704_c0_seq1	Hs14249340	34.38	5e-25	KOG0169	Phosphoinositide-specific phospholipase C	T
comp2766_c0_seq1	At3g11970_2	47.62	2e-10	KOG0017	FOG: Transposon-encoded proteins with TYA, reverse transcriptase, integrase domains in various combinations	R
comp2850_c0_seq1	Hs22035672	61.97	8e-49	KOG4716	Thioredoxin reductase	O
comp2888_c0_seq1	Hs18553527	82.98	7e-82	KOG1789	Endocytosis protein RME-8, contains DnaJ domain	UO
comp2889_c0_seq1	Hs20483819	31.18	3e-09	KOG4790	Uncharacterized conserved protein	S
comp2894_c0_seq1	CE09493	29.35	3e-07	KOG1075	FOG: Reverse transcriptase	R
comp2898_c0_seq1	Hs4758520	68.57	7e-33	KOG1426	FOG: RCC1 domain	S
comp2899_c0_seq1	YKL157w	53.42	1e-13	KOG1046	Puromycin-sensitive aminopeptidase and related aminopeptidases	EO
comp2935_c0_seq1	7297881	38.3	6e-09	KOG0471	Alpha-amylase	G
comp2948_c0_seq1	Hs22063139_2	44	8e-13	KOG3686	Rap1-GTPase-activating protein (Rap1GAP)	T
comp2953_c0_seq1	Hs5902078	100	9e-49	KOG0106	Alternative splicing factor SRp55/B52/SRp75 (RRM superfamily)	A
comp2970_c0_seq1	7296513	73.49	6e-40	KOG2571	Chitin synthase/hyaluronan synthase (glycosyltransferases)	M
comp2995_c0_seq1	Hs13775188	37.5	6e-09	KOG2039	Transcriptional coactivator p100	K
comp2998_c0_seq1	Hs9955972	71.43	2e-58	KOG0054	Multidrug resistance-associated protein/mitoxantrone resistance protein, ABC superfamily	Q
comp3001_c0_seq1	Hs4505775	100	9e-60	KOG0767	Mitochondrial phosphate carrier protein	C
comp3047_c0_seq1	Hs7657291	40.79	8e-13	KOG4297	C-type lectin	TV
comp3098_c0_seq1	Hs5174735	100	7e-75	KOG1375	Beta tubulin	Z
comp3101_c0_seq1	7302945	48.32	2e-46	KOG0039	Ferric reductase, NADH/NADPH oxidase and related proteins	PQ
comp3132_c0_seq1	Hs4885229	44.05	4e-19	KOG1219	Uncharacterized conserved protein, contains laminin, cadherin and EGF domains	T
comp3135_c0_seq1	Hs20558849	48.15	2e-12	KOG4474	Uncharacterized conserved protein	S
comp3149_c0_seq1	Hs15295444	41.43	7e-26	KOG1966	Sodium/hydrogen exchanger protein	P
comp3156_c0_seq2	At2g31800	43.64	6e-08	KOG0192	Tyrosine kinase specific for activated (GTP-bound) p21cdc42Hs	T
comp3159_c0_seq1	Hs7662256	76.03	6e-71	KOG0202	Ca2+ transporting ATPase	P
comp3166_c0_seq1	7296749	53.33	5e-11	KOG1033	eIF-2alpha kinase PEK/EIF2AK3	J
comp3193_c0_seq1	7290679	69.47	1e-42	KOG2302	T-type voltage-gated Ca2+ channel, pore-forming alpha1I subunit	PT
comp3195_c0_seq1	7297875	63.49	2e-47	KOG1675	Predicted cyclin	R
comp3228_c0_seq1	7299326_2	40.79	2e-12	KOG0895	Ubiquitin-conjugating enzyme	O
comp3235_c0_seq1	Hs21361437	98.28	2e-27	KOG1548	Transcription elongation factor TAT-SF1	K
comp3245_c0_seq1	CE04806	30.15	2e-08	KOG1075	FOG: Reverse transcriptase	R
comp3302_c0_seq1	Hs8923275	46.67	4e-10	KOG4254	Phytoene desaturase	H
comp3320_c0_seq1	Hs4507137	48.21	2e-06	KOG3551	Syntrophins (type beta)	W
comp3339_c0_seq1	Hs21389349	42.52	1e-19	KOG2394	WD40 protein DMR-N9	R
comp3360_c0_seq1	Hs4506743	75.68	2e-94	KOG3283	40S ribosomal protein S8	J
comp3395_c0_seq1	7293235	57.63	1e-18	KOG2301	Voltage-gated Ca2+ channels, alpha1 subunits	PT
comp3434_c0_seq1	Hs4503479	65.15	2e-24	KOG1668	Elongation factor 1 beta/delta chain	K
comp3474_c0_seq1	Hs5453908	98.84	4e-56	KOG3668	Phosphatidylinositol transfer protein	IT
comp3543_c0_seq1	Hs19913406	100	5e-86	KOG0355	DNA topoisomerase type II	B
comp3565_c0_seq1	Hs5729877	94.32	1e-51	KOG0101	Molecular chaperones HSP70/HSC70, HSP70 superfamily	O
comp3590_c0_seq1	Hs20555648	39.19	5e-17	KOG0923	mRNA splicing factor ATP-dependent RNA helicase	A
comp3646_c0_seq1	CE04711	43.1	4e-09	KOG3799	Rab3 effector RIM1 and related proteins, contain Rab3a binding domain	U
comp3655_c0_seq1	Hs22060186	44.62	6e-31	KOG0509	Ankyrin repeat and DHHC-type Zn-finger domain containing proteins	R
comp3669_c0_seq1	Hs14767795	63.92	1e-45	KOG2300	Uncharacterized conserved protein	S
comp3781_c0_seq1	Hs10834968	43.48	9e-17	KOG1959	Glycosyl hydrolase, family 38 - alpha-mannosidase	G
comp3808_c0_seq1	7296022	50.98	2e-11	KOG4063	Major epididymal secretory protein HE1	S
comp4035_c0_seq1	Hs21040237	38.46	4e-09	KOG2281	Dipeptidyl aminopeptidases/acylaminoacyl-peptidases	O
comp4042_c0_seq1	Hs4507659	44.12	2e-10	KOG4674	Uncharacterized conserved coiled-coil protein	S
comp4043_c0_seq1	7300670	34.47	8e-48	KOG1052	Glutamate-gated kainate-type ion channel receptor subunit GluR5 and related subunits	PET
comp4163_c0_seq2	Hs20547663	100	1e-54	KOG3101	Esterase D	R
comp4166_c0_seq1	Hs9945308	77.45	2e-50	KOG0064	Peroxisomal long-chain acyl-CoA transporter, ABC superfamily	I
comp4290_c0_seq1	Hs5032099	59.34	3e-27	KOG3577	Smoothened and related G-protein-coupled receptors	T
comp4318_c0_seq1	Hs18601117	36.97	3e-12	KOG1997	PH domain-containing protein	T
comp4332_c0_seq1	Hs19923381	59.85	4e-38	KOG2301	Voltage-gated Ca2+ channels, alpha1 subunits	PT
comp4353_c0_seq1	7301492	51.65	1e-22	KOG3526	Subtilisin-like proprotein convertase	O
comp4367_c0_seq1	HsM7705829	28.8	2e-09	KOG2579	Ficolin and related extracellular proteins	R
comp4414_c0_seq1	Hs7657609	100	3e-94	KOG3342	Signal peptidase I	U
comp4427_c0_seq1	SPCC1020.14	38.75	4e-15	KOG0017	FOG: Transposon-encoded proteins with TYA, reverse transcriptase, integrase domains in various combinations	R
comp4433_c0_seq1	Hs15834617	95.65	7e-08	KOG1131	RNA polymerase II transcription initiation/nucleotide excision repair factor TFIIH, 5'-3' helicase subunit RAD3	KL
comp4513_c0_seq1	7300687	49.4	8e-22	KOG3595	Dyneins, heavy chain	Z
comp4740_c0_seq1	7300100	57.85	1e-34	KOG1820	Microtubule-associated protein	Z
comp4745_c0_seq1	7292976	60.83	9e-42	KOG2301	Voltage-gated Ca2+ channels, alpha1 subunits	PT
comp4850_c0_seq1	Hs8923832	33.33	3e-19	KOG3640	Actin binding protein Anillin	DZ
comp4851_c0_seq1	7295892	46.27	3e-13	KOG4177	Ankyrin	M
comp4876_c0_seq1	Hs18573404	30.83	3e-11	KOG4293	Predicted membrane protein, contains DoH and Cytochrome b-561/ferric reductase transmembrane domains	T
comp4886_c0_seq1	Hs20149594	82.71	8e-54	KOG0019	Molecular chaperone (HSP90 family)	O
comp4917_c0_seq1	Hs4757830	48.31	4e-35	KOG3916	UDP-Gal:glucosylceramide beta-1,4-galactosyltransferase	G
comp4975_c0_seq1	Hs15316365	91.51	3e-59	KOG3008	Quinolinate phosphoribosyl transferase	F
comp5002_c0_seq1	CE01321	31.11	2e-07	KOG1075	FOG: Reverse transcriptase	R
comp5025_c0_seq1	7302011	41.1	1e-10	KOG4193	G protein-coupled receptors	T
comp5040_c0_seq1	CE28120	61.27	2e-51	KOG3736	Polypeptide N-acetylgalactosaminyltransferase	O
comp5084_c0_seq1	7295382	50.63	3e-18	KOG1604	Predicted mutarotase	G
comp5085_c0_seq1	7303274	46.39	2e-24	KOG2353	L-type voltage-dependent Ca2+ channel, alpha2/delta subunit	PT
comp5163_c0_seq1	Hs20536046	45.24	2e-15	KOG2718	Na+-bile acid cotransporter	P
comp5166_c0_seq2	Hs18594305	38.71	7e-06	KOG3627	Trypsin	E
comp5194_c0_seq1	CE19703	36.59	7e-08	KOG3515	Predicted transmembrane protein of the immunoglobulin family of cell adhesion molecules	R
comp5209_c0_seq1	Hs10863871	49.47	3e-28	KOG2243	Ca2+ release channel (ryanodine receptor)	T
comp5249_c0_seq1	CE16623	31.84	8e-17	KOG0017	FOG: Transposon-encoded proteins with TYA, reverse transcriptase, integrase domains in various combinations	R
comp5258_c0_seq1	7303655	50.82	5e-34	KOG0609	Calcium/calmodulin-dependent serine protein kinase/membrane-associated guanylate kinase	T
comp5265_c0_seq1	Hs20538133	31.85	1e-08	KOG0504	FOG: Ankyrin repeat	R
comp5269_c0_seq1	7290870	44.57	2e-19	KOG1474	Transcription initiation factor TFIID, subunit BDF1 and related bromodomain proteins	K
comp5273_c0_seq1	HsM7706517	46.94	2e-25	KOG3626	Organic anion transporter	Q
comp5286_c0_seq1	Hs4502547	47.76	9e-27	KOG4564	Adenylate cyclase-coupled calcitonin receptor	T
comp5300_c0_seq1	7294977	33.33	9e-14	KOG1054	Glutamate-gated AMPA-type ion channel receptor subunit GluR2 and related subunits	PET
comp5302_c0_seq1	7290367	38.82	3e-13	KOG0061	Transporter, ABC superfamily (Breast cancer resistance protein)	Q
comp5307_c0_seq1	Hs4503139	65.52	2e-37	KOG1543	Cysteine proteinase Cathepsin L	O
comp5316_c0_seq1	7303415	48.15	7e-09	KOG0506	Glutaminase (contains ankyrin repeat)	E
comp5351_c0_seq1	Hs17864088	41.57	7e-12	KOG2101	Intermediate filament-like protein, sorting nexins, and related proteins containing PX (PhoX) domain(s)	ZUD
comp5366_c0_seq1	Hs4759036	51.88	5e-43	KOG4499	Ca2+-binding protein Regucalcin/SMP30	PT
comp5434_c0_seq1	Hs4885229	37.41	4e-17	KOG1219	Uncharacterized conserved protein, contains laminin, cadherin and EGF domains	T
comp5440_c0_seq1	HsM4507851	100	4e-94	KOG1864	Ubiquitin-specific protease	O
comp5449_c0_seq1	Hs5803048	94.18	1e-128	KOG3106	ER lumen protein retaining receptor	U
comp5512_c0_seq2	Hs19923504	37.33	3e-08	KOG4689	Predicted RNase	A
comp5514_c0_seq1	Hs4502325	42.86	1e-18	KOG0890	Protein kinase of the PI-3 kinase family involved in mitotic growth, DNA repair and meiotic recombination	TBLD
comp5550_c0_seq1	CE25992	47.75	5e-26	KOG1215	Low-density lipoprotein receptors containing Ca2+-binding EGF-like domains	T
comp5566_c0_seq2	Hs20533896	37.4	1e-20	KOG1776	Zn-binding protein Push	T
comp5602_c1_seq1	CE15271	36.25	7e-11	KOG1075	FOG: Reverse transcriptase	R
comp5623_c0_seq1	Hs7706093	34.62	3e-12	KOG4641	FOG: Toll/interleukin receptor and related proteins containing LRR and TIR repeats	T
comp5692_c0_seq1	Hs13375727	52.33	1e-26	KOG1175	Acyl-CoA synthetase	I
comp5707_c0_seq1	Hs20540054	51.09	2e-52	KOG2273	Membrane coat complex Retromer, subunit VPS5/SNX1, Sorting nexins, and related PX domain-containing proteins	U
comp5797_c0_seq1	Hs14744278	46.99	1e-22	KOG0379	Kelch repeat-containing proteins	R
comp5855_c0_seq1	Hs17434054_2	25.98	6e-06	KOG3105	DNA-binding centromere protein B (CENP-B)	BD
comp5857_c0_seq2	Hs20540895	51.28	5e-06	KOG1835	Uncharacterized conserved protein	S
comp5862_c0_seq1	Hs4758118	95.77	3e-41	KOG3928	Mitochondrial ribosome small subunit component, mediator of apoptosis DAP3	J
comp5909_c0_seq2	SPBC9B6.03	46.34	3e-09	KOG1729	FYVE finger containing protein	R
comp5958_c0_seq1	CE25977	48.98	4e-21	KOG1023	Natriuretic peptide receptor, guanylate cyclase	T
comp5964_c1_seq1	Hs20336746_2	100	6e-96	KOG2633	Hismacro and SEC14 domain-containing proteins	BK
comp6012_c0_seq1	7294109	64.1	1e-38	KOG1149	Glutamyl-tRNA synthetase (mitochondrial)	J
comp6016_c0_seq1	7301693	43.62	2e-12	KOG0059	Lipid exporter ABCA1 and related proteins, ABC superfamily	IR
comp6042_c0_seq1	Hs6453818	62.86	4e-06	KOG0242	Kinesin-like protein	Z
comp6057_c0_seq1	7295661	38.82	4e-11	KOG4418	Predicted membrane protein	S
comp6097_c0_seq1	Hs5032097	41.58	3e-19	KOG3660	Sodium-neurotransmitter symporter	T
comp6128_c0_seq1	Hs5454146	100	6e-48	KOG0417	Ubiquitin-protein ligase	O
comp6137_c0_seq1	Hs20533846	38.98	5e-06	KOG2408	Peroxidase/oxygenase	R
comp6140_c0_seq1	Hs4557427	40.66	1e-17	KOG1385	Nucleoside phosphatase	F
comp6187_c0_seq1	7292616	51.18	6e-48	KOG0017	FOG: Transposon-encoded proteins with TYA, reverse transcriptase, integrase domains in various combinations	R
comp6207_c0_seq1	7298411	46.02	2e-23	KOG3594	FOG: Cadherin repeats	S
comp6236_c0_seq1	7304197	46.3	7e-10	KOG0537	Cytochrome b5	C
comp6246_c0_seq2	Hs4505489	67.65	4e-10	KOG0622	Ornithine decarboxylase	E
comp6266_c0_seq1	Hs22066924	49.4	9e-23	KOG4762	DNA replication factor	L
comp6274_c0_seq1	At1g51750	33.73	8e-07	KOG1075	FOG: Reverse transcriptase	R
comp6374_c0_seq1	Hs17864092	61.9	5e-18	KOG3595	Dyneins, heavy chain	Z
comp6391_c0_seq1	Hs4507761	96.47	7e-56	KOG0003	Ubiquitin/60s ribosomal protein L40 fusion	J
comp6432_c0_seq1	7301070	67.92	6e-42	KOG0726	26S proteasome regulatory complex, ATPase RPT2	O
comp6441_c0_seq1	Hs13249344	50.59	3e-19	KOG1217	Fibrillins and related proteins containing Ca2+-binding EGF-like domains	T
comp6535_c1_seq1	Hs17999537	100	3e-54	KOG1795	U5 snRNP spliceosome subunit	A
comp6592_c0_seq1	Hs5803157	100	7e-07	KOG0873	C-4 sterol methyl oxidase	I
comp6628_c0_seq1	7291672	48.4	3e-56	KOG4443	Putative transcription factor HALR/MLL3, involved in embryonic development	R
comp6636_c0_seq1	CE09631	36.36	1e-08	KOG2461	Transcription factor BLIMP-1/PRDI-BF1, contains C2H2-type Zn-finger and SET domains	K
comp6642_c0_seq1	7296577	77.65	6e-40	KOG0202	Ca2+ transporting ATPase	P
comp6644_c0_seq1	Hs18576822	36	1e-06	KOG0101	Molecular chaperones HSP70/HSC70, HSP70 superfamily	O
comp6649_c0_seq1	Hs9910554	35.09	3e-13	KOG0569	Permease of the major facilitator superfamily	G
comp6670_c0_seq1	At3g48880	37.93	4e-06	KOG1947	Leucine rich repeat proteins, some proteins contain F-box	R
comp6717_c0_seq1	7301798	67.07	5e-32	KOG3656	FOG: 7 transmembrane receptor	R
comp6722_c0_seq1	7295202	42.5	1e-13	KOG4177	Ankyrin	M
comp6728_c0_seq1	At2g28980	35.71	5e-08	KOG1075	FOG: Reverse transcriptase	R
comp6741_c0_seq1	7292227	69.05	1e-31	KOG1609	Protein involved in mRNA turnover and stability	A
comp6743_c0_seq1	CE04412	48.15	1e-09	KOG3645	Acetylcholine receptor	T
comp6758_c0_seq1	CE25723_2	37.3	4e-23	KOG3105	DNA-binding centromere protein B (CENP-B)	BD
comp6772_c0_seq2	Hs20589958	43.66	4e-14	KOG2301	Voltage-gated Ca2+ channels, alpha1 subunits	PT
comp6849_c0_seq1	CE08034	86.67	3e-73	KOG1696	60s ribosomal protein L19	J
comp6919_c0_seq1	Hs19718751	43.04	5e-16	KOG2994	Uracil DNA glycosylase	L
comp6949_c0_seq1	CE12116	61.58	2e-64	KOG2243	Ca2+ release channel (ryanodine receptor)	T
comp6959_c0_seq1	Hs21361110	52.83	2e-11	KOG1864	Ubiquitin-specific protease	O
comp6990_c0_seq1	Hs18578026	48.28	3e-20	KOG3594	FOG: Cadherin repeats	S
comp7009_c0_seq1	7290390	45	3e-17	KOG1217	Fibrillins and related proteins containing Ca2+-binding EGF-like domains	T
comp7068_c0_seq1	CE19209	45.74	4e-20	KOG3603	Predicted phospholipase D	R
comp7127_c0_seq1	Hs14670383	63.89	2e-07	KOG0032	Ca2+/calmodulin-dependent protein kinase, EF-Hand protein superfamily	T
comp7128_c0_seq1	7294467	66.67	1e-30	KOG1023	Natriuretic peptide receptor, guanylate cyclase	T
comp7155_c0_seq1	CE09531	52.48	1e-30	KOG3567	Peptidylglycine alpha-amidating monooxygenase	O
comp7250_c0_seq1	7295131	44.33	2e-15	KOG3510	FOG: Immunoglobulin C-2 Type/fibronectin type III domains	T
comp7289_c0_seq1	Hs22045513	52.38	2e-08	KOG1868	Ubiquitin C-terminal hydrolase	O
comp7291_c0_seq1	7289423	32.91	3e-07	KOG1202	Animal-type fatty acid synthase and related proteins	I
comp7294_c0_seq1	7299713	45.65	3e-32	KOG0430	Xanthine dehydrogenase	F
comp7295_c0_seq1	7293371	62.34	1e-58	KOG4271	Rho-GTPase activating protein	T
comp7339_c0_seq1	Hs4505937	64.46	1e-50	KOG3657	Mitochondrial DNA polymerase gamma, catalytic subunit	L
comp7417_c0_seq1	Hs4506629	100	5e-59	KOG3504	60S ribosomal protein L29	J
comp7424_c0_seq1	Hs7019511	100	7e-78	KOG2183	Prolylcarboxypeptidase (angiotensinase C)	OR
comp7514_c0_seq1	Hs4759296	41.54	8e-27	KOG1866	Ubiquitin carboxyl-terminal hydrolase	O
comp7540_c0_seq1	Hs10645199	39.44	9e-07	KOG3538	Disintegrin metalloproteinases with thrombospondin repeats	O
comp7551_c0_seq1	7296295_1	46.9	9e-44	KOG0393	Ras-related small GTPase, Rho type	R
comp7558_c0_seq1	Hs22060825	48.51	9e-27	KOG1391	Acetyl-CoA acetyltransferase	I
comp7569_c0_seq1	CE15271	37.8	3e-07	KOG1075	FOG: Reverse transcriptase	R
comp7615_c0_seq1	Hs18576822	37.61	9e-17	KOG0101	Molecular chaperones HSP70/HSC70, HSP70 superfamily	O
comp7648_c0_seq1	Hs13644124	100	0	KOG0123	Polyadenylate-binding protein (RRM superfamily)	AJ
comp7651_c0_seq1	7290674	66.67	1e-30	KOG1517	Guanine nucleotide binding protein MIP1	D
comp7736_c0_seq1	Hs13386462	26.4	2e-09	KOG0504	FOG: Ankyrin repeat	R
comp7738_c0_seq1	Hs7657343	98.8	9e-40	KOG2019	Metalloendoprotease HMP1 (insulinase superfamily)	RO
comp7751_c0_seq1	Hs20533896	51.09	7e-23	KOG1776	Zn-binding protein Push	T
comp7774_c0_seq1	Hs20562143	51.95	4e-35	KOG0504	FOG: Ankyrin repeat	R
comp7822_c0_seq1	Hs5729877	100	1e-43	KOG0101	Molecular chaperones HSP70/HSC70, HSP70 superfamily	O
comp7987_c0_seq1	At5g35930_1	36.19	8e-10	KOG1178	Non-ribosomal peptide synthetase/alpha-aminoadipate reductase and related enzymes	Q
comp8029_c0_seq1	Hs7019545	100	4e-75	KOG1110	Putative steroid membrane receptor Hpr6.6/25-Dx	R
comp8032_c0_seq1	7292413	37.84	2e-07	KOG2462	C2H2-type Zn-finger protein	K
comp8195_c0_seq1	CE27512	30.3	3e-07	KOG4541	Nuclear transport receptor exportin 4 (importin beta superfamily)	YU
comp8278_c0_seq1	At2g05610	35.9	6e-12	KOG0017	FOG: Transposon-encoded proteins with TYA, reverse transcriptase, integrase domains in various combinations	R
comp8287_c0_seq1	7297899	28.04	1e-07	KOG3656	FOG: 7 transmembrane receptor	R
comp8306_c0_seq1	Hs4505941	100	1e-125	KOG0214	RNA polymerase II, second largest subunit	K
comp8323_c0_seq1	Hs13994151	100	5e-90	KOG1703	Adaptor protein Enigma and related PDZ-LIM proteins	TZ
comp8347_c0_seq1	CE14263	76.07	7e-59	KOG0749	Mitochondrial ADP/ATP carrier proteins	C
comp8356_c0_seq1	Hs4505769	57.83	4e-27	KOG0055	Multidrug/pheromone exporter, ABC superfamily	Q
comp8359_c0_seq1	7296887	42.86	9e-12	KOG3627	Trypsin	E
comp8375_c0_seq1	7300101	42.55	7e-18	KOG3602	WD40 repeat-containing protein	R
comp8378_c0_seq1	7303255	34.94	4e-11	KOG0516	Dystonin, GAS (Growth-arrest-specific protein), and related proteins	Z
comp8382_c0_seq1	CE01321	42.31	8e-06	KOG1075	FOG: Reverse transcriptase	R
comp8383_c0_seq1	7292497	39.78	1e-09	KOG3645	Acetylcholine receptor	T
comp8415_c0_seq1	7293608	45.83	3e-21	KOG3591	Alpha crystallins	O
comp8428_c0_seq1	Hs4503725	100	7e-75	KOG0544	FKBP-type peptidyl-prolyl cis-trans isomerase	O
comp8539_c0_seq1	At1g47910	45.65	2e-15	KOG1075	FOG: Reverse transcriptase	R
comp8546_c0_seq2	Hs5174447	100	0	KOG0279	G protein beta subunit-like protein	T
comp8593_c0_seq1	Hs7662316	53.1	6e-30	KOG1832	HIV-1 Vpr-binding protein	D
comp8631_c0_seq1	Hs16579885	100	1e-125	KOG1475	Ribosomal protein RPL1/RPL2/RL4L4	A
comp8652_c0_seq1	Hs10863889	100	3e-52	KOG2217	U4/U6.U5 snRNP associated protein	A
comp8692_c0_seq1	Hs5453591	54.02	9e-23	KOG0933	Structural maintenance of chromosome protein 2 (chromosome condensation complex Condensin, subunit E)	BD
comp8736_c0_seq1	Hs14786304_1	38.71	5e-11	KOG1807	Helicases	L
comp8796_c0_seq1	Hs14149987	56.1	2e-26	KOG0269	WD40 repeat-containing protein	S
comp8807_c0_seq1	Hs15987121	58.33	5e-35	KOG1248	Uncharacterized conserved protein	S
comp8918_c0_seq1	Hs10880126	31.93	2e-14	KOG2413	Xaa-Pro aminopeptidase	E
comp8948_c0_seq1	Hs4507677	100	3e-36	KOG0020	Endoplasmic reticulum glucose-regulated protein (GRP94/endoplasmin), HSP90 family	O
comp8960_c0_seq1	Hs4826710	100	6e-23	KOG0401	Translation initiation factor 4F, ribosome/mRNA-bridging subunit (eIF-4G)	J
comp8982_c0_seq1	CE22814	51.79	2e-12	KOG0224	Aquaporin (major intrinsic protein family)	G
comp8988_c0_seq1	7300992	33.33	2e-06	KOG3181	40S ribosomal protein S3	J
comp9016_c0_seq1	HsM4507023	100	6e-48	KOG1172	Na+-independent Cl/HCO3 exchanger AE1 and related transporters (SLC4 family)	P
comp9039_c0_seq1	Hs19923808	69.23	9e-21	KOG2118	Predicted membrane protein, contains two CBS domains	S
comp9092_c0_seq2	7293709	40.21	3e-12	KOG1219	Uncharacterized conserved protein, contains laminin, cadherin and EGF domains	T
comp9113_c0_seq1	7294673	47.19	4e-23	KOG0905	Phosphoinositide 3-kinase	T
comp9118_c0_seq1	7291470	53.89	7e-64	KOG0518	Actin-binding cytoskeleton protein, filamin	Z
comp9137_c0_seq1	Hs20473579	39.71	2e-09	KOG3765	Predicted glycosyltransferase	G
comp9142_c0_seq1	7300902	42.15	4e-23	KOG4121	Nuclear pore complex, Nup133 component (sc Nup133)	YU
comp9211_c0_seq1	7296291	28.28	7e-07	KOG0619	FOG: Leucine rich repeat	R
comp9215_c0_seq1	Hs4506707	100	8e-55	KOG1767	40S ribosomal protein S25	J
comp9220_c0_seq1	At4g39650	39.68	5e-11	KOG2410	Gamma-glutamyltransferase	E
comp9232_c0_seq1	Hs22065367	80	5e-35	KOG1867	Ubiquitin-specific protease	O
comp9238_c0_seq2	Hs18677724	46.67	4e-11	KOG0101	Molecular chaperones HSP70/HSC70, HSP70 superfamily	O
comp9250_c0_seq1	Hs21361989	46.23	2e-21	KOG1217	Fibrillins and related proteins containing Ca2+-binding EGF-like domains	T
comp9252_c0_seq1	Hs11386201	48.81	1e-19	KOG1879	UDP-glucose:glycoprotein glucosyltransferase	G
comp9303_c0_seq1	Hs13876382	49.54	1e-28	KOG3595	Dyneins, heavy chain	Z
comp9320_c0_seq1	Hs22054327	51.65	2e-26	KOG1846	Uncharacterized conserved protein, contains Sec7 domain	U
comp9345_c0_seq1	Hs9955970	43.4	2e-12	KOG0054	Multidrug resistance-associated protein/mitoxantrone resistance protein, ABC superfamily	Q
comp9376_c0_seq1	Hs4826782	30.58	3e-16	KOG1545	Voltage-gated shaker-like K+ channel KCNA	P
comp9405_c0_seq1	Hs4506411	100	3e-45	KOG1909	Ran GTPase-activating protein	AYT
comp9422_c0_seq1	At1g36590_2	47.25	5e-23	KOG0017	FOG: Transposon-encoded proteins with TYA, reverse transcriptase, integrase domains in various combinations	R
comp9454_c0_seq1	7300100	48.28	2e-11	KOG1820	Microtubule-associated protein	Z
comp9525_c0_seq1	7294194	42.7	1e-14	KOG0505	Myosin phosphatase, regulatory subunit	OT
comp9596_c0_seq1	Hs8922842	51.02	4e-23	KOG3636	Uncharacterized conserved protein, contains TBC and Rhodanese domains	R
comp9666_c0_seq1	Hs19923206	100	1e-72	KOG0683	Glutamine synthetase	E
comp9692_c0_seq1	Hs21536392	34.07	1e-08	KOG3538	Disintegrin metalloproteinases with thrombospondin repeats	O
comp9702_c0_seq1	Hs15303657	55.65	1e-46	KOG1042	Germ-line stem cell division protein Hiwi/Piwi; negative developmental regulator	D
comp9732_c0_seq1	7302268	67.74	3e-38	KOG0232	Vacuolar H+-ATPase V0 sector, subunits c/c'	C
comp9755_c0_seq1	Hs22027480	33.12	1e-23	KOG3105	DNA-binding centromere protein B (CENP-B)	BD
comp9772_c0_seq1	Hs14141159	100	6e-22	KOG4211	Splicing factor hnRNP-F and related RNA-binding proteins	A
comp9875_c0_seq1	Hs4506217	41.67	1e-09	KOG4412	26S proteasome regulatory complex, subunit PSMD10	O
comp9906_c0_seq1	Hs18585366	50	2e-44	KOG3213	Transcription factor IIB	K
comp9914_c0_seq1	Hs22059823	63.89	4e-10	KOG3766	Polycomb group protein SCM/L(3)MBT (tumor-supressor in Drosophila and humans)	K
comp9928_c0_seq1	7300863	41.67	4e-08	KOG3346	Phosphatidylethanolamine binding protein	R
comp9969_c0_seq1	Hs8051586	48.78	1e-29	KOG2579	Ficolin and related extracellular proteins	R
comp9970_c0_seq1	Hs20482245	69.47	1e-36	KOG1822	Uncharacterized conserved protein	S
comp9991_c0_seq1	7301806	46.3	6e-06	KOG4804	Predicted membrane protein	R
comp10004_c0_seq1	Hs22060166	83.33	2e-24	KOG4280	Kinesin-like protein	Z
comp10060_c0_seq1	At2g45230	34.78	5e-10	KOG1075	FOG: Reverse transcriptase	R
comp10073_c0_seq1	HsMi003	87.73	1e-103	KOG4769	Cytochrome c oxidase, subunit I	C
comp10076_c0_seq1	Hs21328446	40.19	2e-19	KOG4388	Hormone-sensitive lipase HSL	I
comp10080_c0_seq1	Hs20542147	38.3	2e-08	KOG3656	FOG: 7 transmembrane receptor	R
comp10159_c0_seq1	CE11712_2	28.46	6e-12	KOG1075	FOG: Reverse transcriptase	R
comp10162_c0_seq1	Hs4502101	100	0	KOG0819	Annexin	U
comp10180_c0_seq1	Hs20143914	31.61	9e-18	KOG0613	Projectin/twitchin and related proteins	Z
comp10272_c0_seq1	Hs20543502	100	3e-100	KOG2039	Transcriptional coactivator p100	K
comp10338_c0_seq1	HsM4759018	95.74	7e-57	KOG0366	Protein geranylgeranyltransferase type II, beta subunit	O
comp10345_c0_seq1	Hs20127499	72.15	4e-33	KOG0106	Alternative splicing factor SRp55/B52/SRp75 (RRM superfamily)	A
comp10417_c0_seq1	Hs18677724	32.84	2e-07	KOG0101	Molecular chaperones HSP70/HSC70, HSP70 superfamily	O
comp10422_c0_seq1	Hs7657403	93.62	2e-23	KOG3041	Nucleoside diphosphate-sugar hydrolase of the MutT (NUDIX) family	L
comp10427_c0_seq1	CE11712_2	32.74	5e-12	KOG1075	FOG: Reverse transcriptase	R
comp10434_c0_seq1	Hs5453640	100	4e-21	KOG4764	Uncharacterized conserved protein	S
comp10458_c0_seq1	7297109_1	35.62	4e-10	KOG3510	FOG: Immunoglobulin C-2 Type/fibronectin type III domains	T
comp10467_c0_seq1	Hs5032191	41.79	1e-07	KOG4430	Topoisomerase I-binding arginine-serine-rich protein	K
comp10476_c0_seq1	CE24670	27.61	1e-21	KOG1075	FOG: Reverse transcriptase	R
comp10480_c0_seq1	Hs7662202	38.55	2e-10	KOG3538	Disintegrin metalloproteinases with thrombospondin repeats	O
comp10511_c0_seq1	CE09531	66.39	1e-52	KOG3567	Peptidylglycine alpha-amidating monooxygenase	O
comp10538_c0_seq1	Hs4507645	100	1e-144	KOG1643	Triosephosphate isomerase	G
comp10588_c0_seq1	Hs15300290	45.88	4e-19	KOG0987	DNA helicase PIF1/RRM3	D
comp10629_c0_seq1	Hs7656910	47.06	5e-19	KOG0202	Ca2+ transporting ATPase	P
comp10636_c0_seq2	Hs19923223_2	98.25	4e-17	KOG0504	FOG: Ankyrin repeat	R
comp10672_c0_seq1	Hs9558735	28.16	1e-06	KOG1130	Predicted G-alpha GTPase interaction protein, contains GoLoco domain	T
comp10694_c0_seq1	7296705	47.47	6e-19	KOG0725	Reductases with broad range of substrate specificities	R
comp10754_c0_seq1	Hs22065231	54.17	4e-32	KOG1215	Low-density lipoprotein receptors containing Ca2+-binding EGF-like domains	T
comp10765_c0_seq1	CE16503_1	30.49	1e-06	KOG1075	FOG: Reverse transcriptase	R
comp10783_c0_seq1	7301359	32.32	7e-09	KOG4177	Ankyrin	M
comp10811_c0_seq1	Hs18576822	52.34	8e-35	KOG0101	Molecular chaperones HSP70/HSC70, HSP70 superfamily	O
comp10813_c0_seq1	7303760	53.93	3e-28	KOG3193	K+ channel subunit	P
comp10826_c0_seq1	7290390	39.33	2e-14	KOG1217	Fibrillins and related proteins containing Ca2+-binding EGF-like domains	T
comp10835_c0_seq1	7301016	57.14	3e-26	KOG1368	Threonine aldolase	E
comp10838_c0_seq1	Hs5803181	100	2e-60	KOG0548	Molecular co-chaperone STI1	O
comp10862_c0_seq1	7300101	50.54	2e-22	KOG3602	WD40 repeat-containing protein	R
comp10864_c0_seq1	CE06421	49	9e-26	KOG3544	Collagens (type IV and type XIII), and related proteins	W
comp10886_c0_seq1	Hs14748212	44	6e-06	KOG2392	Serpin	V
comp10891_c0_seq1	HsM4503125	66.34	5e-45	KOG0053	Cystathionine beta-lyases/cystathionine gamma-synthases	E
comp10975_c0_seq1	At2g01550	39.29	6e-17	KOG1075	FOG: Reverse transcriptase	R
comp10988_c0_seq1	7298166	40	5e-06	KOG4807	F-actin binding protein, regulates actin cytoskeletal organization	Z
comp11018_c0_seq1	Hs14591909	100	0	KOG0875	60S ribosomal protein L5	J
comp11148_c0_seq1	Hs5803003	42.11	5e-21	KOG1924	RhoA GTPase effector DIA/Diaphanous	TZ
comp11177_c0_seq1	Hs4505539	32.97	4e-08	KOG3656	FOG: 7 transmembrane receptor	R
comp11179_c0_seq1	CE09631	34.58	7e-18	KOG2461	Transcription factor BLIMP-1/PRDI-BF1, contains C2H2-type Zn-finger and SET domains	K
comp11196_c0_seq1	Hs4503273	65.83	2e-54	KOG3690	Angiotensin I-converting enzymes - M2 family peptidases	E
comp11197_c0_seq1	Hs19557691	100	1e-19	KOG3998	Putative cargo transport protein ERV29	U
comp11215_c0_seq1	Hs19747267	34.62	3e-06	KOG0613	Projectin/twitchin and related proteins	Z
comp11244_c0_seq1	7290363	42.5	7e-06	KOG4468	Polycomb-group transcriptional regulator	K
comp11250_c0_seq1	7296127	58.41	2e-39	KOG1038	Mitochondrial/chloroplast DNA-directed RNA polymerase RPO41, provides primers for DNA replication-initiation	KL
comp11291_c0_seq1	Hs16753205	100	8e-73	KOG0010	Ubiquitin-like protein	OR
comp11298_c0_seq1	Hs18426915	100	2e-46	KOG3655	Drebrins and related actin binding proteins	Z
comp11368_c0_seq1	7292844	34.21	1e-15	KOG2087	Glycoprotein hormone receptor	T
comp11393_c0_seq1	Hs14790115	34.12	2e-07	KOG3573	Caspase, apoptotic cysteine protease	D
comp11396_c0_seq1	CE17458	53.38	8e-53	KOG0200	Fibroblast/platelet-derived growth factor receptor and related receptor tyrosine kinases	T
comp11398_c0_seq1	7301816	57.69	4e-24	KOG3658	Tumor necrosis factor-alpha-converting enzyme (TACE/ADAM17) and related metalloproteases	W
comp11403_c0_seq1	CE16341	72.5	4e-12	KOG1557	Fructose-biphosphate aldolase	G
comp11522_c0_seq1	Hs4506701	100	1e-100	KOG1749	40S ribosomal protein S23	J
comp11535_c0_seq2	Hs11496891	99.39	7e-104	KOG0022	Alcohol dehydrogenase, class III	Q
comp11581_c0_seq1	Hs11641241	61.22	1e-13	KOG1842	FYVE finger-containing protein	R
comp11589_c0_seq1	CE14263	79.35	1e-46	KOG0749	Mitochondrial ADP/ATP carrier proteins	C
comp11598_c0_seq1	7293415	62.63	4e-35	KOG3595	Dyneins, heavy chain	Z
comp11720_c0_seq1	Hs4885229	38.1	2e-19	KOG1219	Uncharacterized conserved protein, contains laminin, cadherin and EGF domains	T
comp11747_c0_seq1	7299319	51.16	4e-08	KOG1905	Class IV sirtuins (SIR2 family)	BK
comp11796_c0_seq1	7290991	39.51	3e-06	KOG0782	Predicted diacylglycerol kinase	T
comp11817_c0_seq1	Hs4885229	34.72	2e-20	KOG1219	Uncharacterized conserved protein, contains laminin, cadherin and EGF domains	T
comp11842_c0_seq1	Hs4507357	100	2e-117	KOG2046	Calponin	Z
comp11932_c0_seq1	CE24887	31.53	5e-06	KOG1075	FOG: Reverse transcriptase	R
comp11958_c0_seq1	CE13265	69.88	1e-36	KOG3411	40S ribosomal protein S19	J
comp11998_c0_seq1	Hs4502141	56.41	4e-27	KOG1101	Apoptosis inhibitor IAP1 and related BIR domain proteins	DR
comp12003_c0_seq1	Hs8393567	41.07	2e-07	KOG3555	Ca2+-binding proteoglycan Testican	R
comp12007_c0_seq1	Hs4758924	38.64	2e-11	KOG0905	Phosphoinositide 3-kinase	T
comp12022_c0_seq1	Hs17436705	79.65	2e-61	KOG2177	Predicted E3 ubiquitin ligase	O
comp12060_c0_seq1	Hs14149607	43.75	8e-15	KOG0474	Cl- channel CLC-7 and related proteins (CLC superfamily)	P
comp12209_c0_seq1	Hs4507651	100	5e-88	KOG1003	Actin filament-coating protein tropomyosin	Z
comp12237_c0_seq1	7296985_2	56	1e-13	KOG4179	Lysyl hydrolase/glycosyltransferase family 25	O
comp12249_c0_seq1	Hs4506881	45.95	2e-16	KOG3611	Semaphorins	T
comp12262_c0_seq1	Hs20534409	67.44	5e-35	KOG2106	Uncharacterized conserved protein, contains HELP and WD40 domains	S
comp12280_c0_seq1	Hs19882213	41.74	2e-19	KOG1306	Ca2+/Na+ exchanger NCX1 and related proteins	PT
comp12285_c0_seq1	Hs13540531	100	4e-79	KOG0698	Serine/threonine protein phosphatase	T
comp12333_c0_seq1	CE23161	47.13	6e-24	KOG3521	Predicted guanine nucleotide exchange factor	T
comp12360_c0_seq1	Hs22062038	48.06	4e-36	KOG1242	Protein containing adaptin N-terminal region	J
comp12377_c0_seq2	Hs18677724	17.74	1e-06	KOG0101	Molecular chaperones HSP70/HSC70, HSP70 superfamily	O
comp12430_c0_seq1	Hs20535830	54.26	1e-30	KOG1441	Glucose-6-phosphate/phosphate and phosphoenolpyruvate/phosphate antiporter	GE
comp12482_c0_seq1	Hs14165435	100	8e-95	KOG2192	PolyC-binding hnRNP-K protein HRB57A/hnRNP, contains KH domain	AR
comp12519_c0_seq1	Hs20561140	51.81	4e-21	KOG1700	Regulatory protein MLP and related LIM proteins	TZ
comp12528_c0_seq1	Hs16507237	100	2e-85	KOG0100	Molecular chaperones GRP78/BiP/KAR2, HSP70 superfamily	O
comp12537_c0_seq1	CE11980	71.56	4e-49	KOG2870	NADH:ubiquinone oxidoreductase, NDUFS2/49 kDa subunit	C
comp12565_c0_seq1	CE13016	47.57	3e-27	KOG1251	Serine racemase	TE
comp12608_c0_seq1	Hs17454452	55.42	2e-29	KOG1822	Uncharacterized conserved protein	S
comp12639_c0_seq1	7297331	31.87	2e-07	KOG4233	DNA-bridging protein BAF	BL
comp12643_c0_seq2	Hs14729279	62.35	7e-31	KOG3686	Rap1-GTPase-activating protein (Rap1GAP)	T
comp12688_c0_seq1	Hs20547809	49.31	5e-43	KOG2283	Clathrin coat dissociation kinase GAK/PTEN/Auxilin and related tyrosine phosphatases	TR
comp12691_c0_seq1	Hs11321640	55.83	1e-41	KOG3551	Syntrophins (type beta)	W
comp12720_c0_seq1	7297353	53.66	2e-36	KOG3635	Phosphorylase kinase	G
comp12732_c0_seq1	Hs4757900	64.38	9e-28	KOG0674	Calreticulin	O
comp12736_c0_seq1	Hs10947056	31.87	1e-23	KOG4177	Ankyrin	M
comp12766_c0_seq1	Hs15313972	51.95	4e-19	KOG0161	Myosin class II heavy chain	Z
comp12826_c0_seq1	At2g10780	47.62	2e-14	KOG0017	FOG: Transposon-encoded proteins with TYA, reverse transcriptase, integrase domains in various combinations	R
comp12846_c0_seq1	Hs19923122	37.21	9e-17	KOG3645	Acetylcholine receptor	T
comp12898_c0_seq1	DmMi006	43.72	2e-37	KOG4770	NADH dehydrogenase subunit 1	C
comp12898_c1_seq1	DmMi006	53.62	5e-17	KOG4770	NADH dehydrogenase subunit 1	C
comp12919_c0_seq1	7300916	40.91	2e-13	KOG0701	dsRNA-specific nuclease Dicer and related ribonucleases	A
comp12931_c0_seq1	CE10370	58.59	9e-40	KOG2046	Calponin	Z
comp12935_c0_seq1	Hs4507317	40.16	5e-30	KOG0054	Multidrug resistance-associated protein/mitoxantrone resistance protein, ABC superfamily	Q
comp12979_c0_seq1	Hs13194201	32.69	6e-12	KOG0619	FOG: Leucine rich repeat	R
comp12991_c0_seq1	Hs4557032	100	0	KOG1495	Lactate dehydrogenase	C
comp13003_c0_seq1	7296208	51.39	1e-18	KOG2299	Ribonuclease HI	L
comp13018_c0_seq1	Hs21361431	100	5e-69	KOG1916	Nuclear protein, contains WD40 repeats	R
comp13033_c0_seq1	Hs5031985	100	1e-91	KOG2104	Nuclear transport factor 2	U
comp13036_c0_seq1	Hs5729953	100	5e-127	KOG2265	Nuclear distribution protein NUDC	T
comp13056_c0_seq1	CE26835	33.98	1e-08	KOG1075	FOG: Reverse transcriptase	R
comp13081_c0_seq1	Hs17975763	57.78	9e-27	KOG3803	Transcription factor containing C2HC type Zn finger	K
comp13100_c0_seq1	At3g02850	38.04	7e-11	KOG0498	K+-channel ERG and related proteins, contain PAS/PAC sensor domain	PT
comp13126_c0_seq1	CE01382	30.21	3e-08	KOG1075	FOG: Reverse transcriptase	R
comp13133_c0_seq1	Hs4758720	70.77	5e-61	KOG3149	Transcription initiation factor IIF, auxiliary subunit	K
comp13139_c0_seq1	HsM9943846	38.2	2e-12	KOG4294	Non voltage-gated ion channels (DEG/ENaC family)	PT
comp13147_c0_seq1	Hs8923769	45.78	1e-19	KOG1342	Histone deacetylase complex, catalytic component RPD3	B
comp13160_c0_seq1	CE03601	35.11	4e-06	KOG3645	Acetylcholine receptor	T
comp13167_c0_seq1	Hs4507841	100	1e-52	KOG0960	Mitochondrial processing peptidase, beta subunit, and related enzymes (insulinase superfamily)	O
comp13176_c0_seq1	7295773	33.78	1e-09	KOG4295	Serine proteinase inhibitor (KU family)	O
comp13184_c0_seq1	Hs15718708	36.56	9e-12	KOG3573	Caspase, apoptotic cysteine protease	D
comp13222_c0_seq1	CE00802	41.79	4e-18	KOG1215	Low-density lipoprotein receptors containing Ca2+-binding EGF-like domains	T
comp13290_c0_seq1	7295524	43.62	3e-20	KOG0059	Lipid exporter ABCA1 and related proteins, ABC superfamily	IR
comp13299_c0_seq1	CE25992	54.76	4e-21	KOG1215	Low-density lipoprotein receptors containing Ca2+-binding EGF-like domains	T
comp13344_c0_seq1	CE01755	39.62	5e-15	KOG1215	Low-density lipoprotein receptors containing Ca2+-binding EGF-like domains	T
comp13346_c0_seq1	Hs4506687	100	2e-63	KOG0898	40S ribosomal protein S15	J
comp13365_c0_seq1	CE27392	47.22	3e-30	KOG1505	Lysophosphatidic acid acyltransferase LPAAT and related acyltransferases	I
comp13371_c0_seq1	CE01380	83.78	6e-39	KOG3255	60S ribosomal protein L9	J
comp13407_c0_seq1	Hs4506271	48.98	8e-08	KOG4564	Adenylate cyclase-coupled calcitonin receptor	T
comp13440_c0_seq1	CE29244	31.75	5e-08	KOG4291	Mucin/alpha-tectorin	W
comp13459_c0_seq1	At2g41740	57.27	1e-36	KOG0443	Actin regulatory proteins (gelsolin/villin family)	Z
comp13466_c0_seq1	Hs22062027	39.56	3e-16	KOG0976	Rho/Rac1-interacting serine/threonine kinase Citron	T
comp13516_c0_seq1	CE18123	57.43	3e-26	KOG3713	Voltage-gated K+ channel KCNB/KCNC	P
comp13523_c0_seq1	7292333	57.78	4e-29	KOG1910	Uncharacterized conserved protein	S
comp13582_c0_seq1	At4g02490	29.06	1e-06	KOG1075	FOG: Reverse transcriptase	R
comp13606_c0_seq1	7292454	32.14	3e-09	KOG1787	Kinase A-anchor protein Neurobeachin and related BEACH and WD40 repeat proteins	U
comp13611_c0_seq1	Hs4506419	32.05	2e-06	KOG3575	FOG: Hormone receptors	T
comp13639_c0_seq1	Hs5453571	78.89	3e-44	KOG0929	Guanine nucleotide exchange factor	U
comp13668_c0_seq1	Hs14270508	43.68	4e-15	KOG3594	FOG: Cadherin repeats	S
comp13758_c0_seq1	7295785	88.89	7e-42	KOG1721	FOG: Zn-finger	R
comp13761_c0_seq1	Hs4502867	61.18	9e-22	KOG0476	Cl- channel CLC-2 and related proteins (CLC superfamily)	P
comp13811_c0_seq1	Hs22066412	70.11	1e-35	KOG3595	Dyneins, heavy chain	Z
comp13822_c0_seq1	HsM5174739	100	7e-53	KOG1375	Beta tubulin	Z
comp13852_c0_seq1	Hs6031192	100	8e-104	KOG0767	Mitochondrial phosphate carrier protein	C
comp13880_c0_seq1	DmMi006	49.44	4e-19	KOG4770	NADH dehydrogenase subunit 1	C
comp13889_c0_seq1	Hs20543798	46	1e-20	KOG3599	Ca2+-modulated nonselective cation channel polycystin	PT
comp13926_c0_seq1	7300772	42.75	9e-31	KOG1055	GABA-B ion channel receptor subunit GABABR1 and related subunits, G-protein coupled receptor superfamily	PET
comp13948_c0_seq1	7300384	28.33	1e-10	KOG1721	FOG: Zn-finger	R
comp13964_c0_seq1	Hs21450836	37.5	4e-09	KOG4696	Uncharacterized conserved protein	S
comp13998_c0_seq1	Hs18576822	33.86	3e-15	KOG0101	Molecular chaperones HSP70/HSC70, HSP70 superfamily	O
comp14014_c0_seq1	CE12090	42.68	2e-32	KOG0169	Phosphoinositide-specific phospholipase C	T
comp14016_c0_seq1	Hs22059821	52.17	4e-20	KOG1237	H+/oligopeptide symporter	E
comp14050_c0_seq1	Hs4557503	43.62	3e-19	KOG4292	Cubilin, multiligand receptor mediating cobalamin absorption	H
comp14052_c0_seq1	CE24334	50.88	5e-33	KOG3736	Polypeptide N-acetylgalactosaminyltransferase	O
comp14063_c0_seq1	7293681	53.7	2e-34	KOG0029	Amine oxidase	Q
comp14121_c0_seq1	Hs4557571	65.35	6e-56	KOG1021	Acetylglucosaminyltransferase EXT1/exostosin 1	GMW
comp14154_c0_seq1	Hs4506635	100	3e-81	KOG0878	60S ribosomal protein L32	J
comp14179_c0_seq1	At1g47860_2	33.85	5e-15	KOG1075	FOG: Reverse transcriptase	R
comp14225_c0_seq1	CE25992	40	2e-11	KOG1215	Low-density lipoprotein receptors containing Ca2+-binding EGF-like domains	T
comp14245_c0_seq1	Hs7662208	57.14	4e-07	KOG1451	Oligophrenin-1 and related Rho GTPase-activating proteins	T
comp14246_c0_seq1	CE07032	43.55	1e-09	KOG0017	FOG: Transposon-encoded proteins with TYA, reverse transcriptase, integrase domains in various combinations	R
comp14330_c0_seq1	Hs18576822	29.17	2e-06	KOG0101	Molecular chaperones HSP70/HSC70, HSP70 superfamily	O
comp14333_c0_seq1	Hs14720157	100	4e-129	KOG3255	60S ribosomal protein L9	J
comp14334_c0_seq1	Hs22067248	100	9e-54	KOG1831	Negative regulator of transcription	K
comp14346_c0_seq1	Hs18600610	52.03	7e-38	KOG4329	DNA-binding protein	R
comp14355_c0_seq2	7298994	27.45	7e-06	KOG0619	FOG: Leucine rich repeat	R
comp14371_c0_seq1	Hs4506697	100	2e-80	KOG0900	40S ribosomal protein S20	J
comp14431_c0_seq1	7297206	44.17	3e-24	KOG1217	Fibrillins and related proteins containing Ca2+-binding EGF-like domains	T
comp14479_c0_seq1	7296837	56.25	7e-30	KOG3656	FOG: 7 transmembrane receptor	R
comp14526_c0_seq1	CE29291	22.75	3e-06	KOG2177	Predicted E3 ubiquitin ligase	O
comp14530_c0_seq1	Hs5174657	99.02	2e-68	KOG2931	Differentiation-related gene 1 protein (NDR1 protein), related proteins	S
comp14546_c0_seq1	Hs13376741	31.54	1e-13	KOG1177	Long chain fatty acid acyl-CoA ligase	I
comp14557_c0_seq1	Hs20070163	51.43	1e-06	KOG2302	T-type voltage-gated Ca2+ channel, pore-forming alpha1I subunit	PT
comp14565_c0_seq1	At2g28980	35.58	2e-14	KOG1075	FOG: Reverse transcriptase	R
comp14606_c0_seq1	Hs22043135_3	38	6e-14	KOG1306	Ca2+/Na+ exchanger NCX1 and related proteins	PT
comp14681_c0_seq1	Hs22061896	35.11	2e-10	KOG4427	E3 ubiquitin protein ligase	O
comp14728_c0_seq1	Hs20336214	61.67	8e-19	KOG0506	Glutaminase (contains ankyrin repeat)	E
comp14757_c0_seq1	Hs4506647	100	7e-29	KOG0002	60s ribosomal protein L39	J
comp14759_c0_seq1	Hs17462432	38.18	2e-06	KOG1933	Cholesterol transport protein (Niemann-Pick C disease protein)	I
comp14775_c0_seq1	7295881	35.34	3e-15	KOG1385	Nucleoside phosphatase	F
comp14776_c0_seq2	CE14048	58.97	1e-10	KOG3577	Smoothened and related G-protein-coupled receptors	T
comp14795_c0_seq1	Hs4505937	41.91	2e-31	KOG3657	Mitochondrial DNA polymerase gamma, catalytic subunit	L
comp14843_c0_seq1	7294467	40.62	2e-11	KOG1023	Natriuretic peptide receptor, guanylate cyclase	T
comp14904_c0_seq1	Hs22062390	51.52	5e-19	KOG4596	Uncharacterized conserved protein	S
comp14912_c0_seq1	Hs6912532	100	5e-64	KOG1490	GTP-binding protein CRFG/NOG1 (ODN superfamily)	R
comp14973_c0_seq1	Hs11345448	28.57	9e-14	KOG4160	BPI/LBP/CETP family protein	V
comp15044_c0_seq1	7303028	51.85	5e-28	KOG4237	Extracellular matrix protein slit, contains leucine-rich and EGF-like repeats	WT
comp15094_c0_seq1	Hs4503659_1	100	1e-41	KOG0001	Ubiquitin and ubiquitin-like proteins	OR
comp15161_c0_seq1	Hs11968182	100	2e-91	KOG3311	Ribosomal protein S18	J
comp15167_c0_seq1	Hs7662334	37.18	2e-10	KOG3417	Ras1 guanine nucleotide exchange factor	T
comp15169_c0_seq1	Hs9955972	35.48	1e-07	KOG0054	Multidrug resistance-associated protein/mitoxantrone resistance protein, ABC superfamily	Q
comp15195_c0_seq1	Hs4505019	44.44	9e-11	KOG1215	Low-density lipoprotein receptors containing Ca2+-binding EGF-like domains	T
comp15211_c0_seq1	Hs5803082	100	2e-44	KOG0246	Kinesin-like protein	Z
comp15264_c0_seq1	7301143	48.2	2e-34	KOG1217	Fibrillins and related proteins containing Ca2+-binding EGF-like domains	T
comp15276_c0_seq1	Hs21328451	60.71	6e-07	KOG2579	Ficolin and related extracellular proteins	R
comp15328_c0_seq1	Hs5729897	58.62	4e-24	KOG0245	Kinesin-like protein	Z
comp15349_c0_seq1	Hs13489087	38.98	1e-08	KOG2392	Serpin	V
comp15350_c0_seq1	Hs20561140	52.41	1e-46	KOG1700	Regulatory protein MLP and related LIM proteins	TZ
comp15366_c0_seq1	Hs13449289	37.57	5e-28	KOG0701	dsRNA-specific nuclease Dicer and related ribonucleases	A
comp15368_c0_seq1	CE18679B	84.79	2e-120	KOG0101	Molecular chaperones HSP70/HSC70, HSP70 superfamily	O
comp15400_c0_seq1	Hs4506669	100	8e-43	KOG1762	60s acidic ribosomal protein P1	J
comp15411_c0_seq2	Hs15208654	98.55	2e-82	KOG4810	Uncharacterized conserved protein	S
comp15433_c0_seq1	7292616	42.86	2e-24	KOG0017	FOG: Transposon-encoded proteins with TYA, reverse transcriptase, integrase domains in various combinations	R
comp15462_c0_seq1	7303655	43.14	4e-07	KOG0609	Calcium/calmodulin-dependent serine protein kinase/membrane-associated guanylate kinase	T
comp15479_c0_seq1	Hs20482475	44.62	2e-09	KOG1216	von Willebrand factor and related coagulation proteins	WV
comp15505_c0_seq1	Hs21361344	100	2e-60	KOG0471	Alpha-amylase	G
comp15574_c0_seq1	Hs4501887	91.4	4e-60	KOG0676	Actin and related proteins	Z
comp15583_c0_seq1	Hs20336209	54.05	2e-22	KOG1015	Transcription regulator XNP/ATRX, DEAD-box superfamily	K
comp15589_c0_seq1	Hs11545801	58.89	8e-33	KOG3736	Polypeptide N-acetylgalactosaminyltransferase	O
comp15591_c0_seq1	Hs4885403	76.04	2e-48	KOG4152	Host cell transcription factor HCFC1	DK
comp15641_c0_seq1	Hs4507211	100	5e-66	KOG1761	Signal recognition particle, subunit Srp14	U
comp15651_c0_seq2	Hs14165469	100	6e-86	KOG1754	40S ribosomal protein S15/S22	J
comp15659_c0_seq1	Hs14730897	51.43	2e-17	KOG3595	Dyneins, heavy chain	Z
comp15677_c0_seq1	Hs7427519	76.98	9e-67	KOG0480	DNA replication licensing factor, MCM6 component	L
comp15713_c0_seq1	HsMi009	91.47	5e-47	KOG4845	NADH dehydrogenase, subunit 4	C
comp15724_c0_seq1	Hs15029526	75.19	7e-61	KOG3595	Dyneins, heavy chain	Z
comp15725_c0_seq1	Hs5453944	50.87	3e-89	KOG0377	Protein serine/threonine phosphatase RDGC/PPEF, contains STphosphatase and EF-hand domains	T
comp15727_c0_seq1	CE28465	59.67	9e-80	KOG4064	Cysteine dioxygenase CDO1	E
comp15767_c0_seq1	7290858	46.97	6e-12	KOG1139	Predicted ubiquitin-protein ligase of the N-recognin family	O
comp15773_c0_seq1	CE03972	72.73	3e-37	KOG0190	Protein disulfide isomerase (prolyl 4-hydroxylase beta subunit)	O
comp15786_c0_seq1	7301545	44.83	3e-07	KOG0382	Carbonic anhydrase	R
comp15823_c0_seq1	CE22002	38.04	2e-14	KOG3591	Alpha crystallins	O
comp15828_c0_seq1	Hs4506691	100	2e-102	KOG1753	40S ribosomal protein S16	J
comp15852_c0_seq1	7292926	59.57	2e-34	KOG1543	Cysteine proteinase Cathepsin L	O
comp15879_c0_seq1	Hs14727359	48.94	1e-22	KOG3955	Heparan sulfate 6-O-sulfotransferase	MG
comp15892_c0_seq1	CE28107	43.96	4e-20	KOG2101	Intermediate filament-like protein, sorting nexins, and related proteins containing PX (PhoX) domain(s)	ZUD
comp15900_c0_seq1	CE21767	45.45	2e-20	KOG0478	DNA replication licensing factor, MCM4 component	L
comp15905_c0_seq2	Hs20428652	100	6e-59	KOG0197	Tyrosine kinases	T
comp15917_c0_seq1	At1g12900	79.31	1e-40	KOG0657	Glyceraldehyde 3-phosphate dehydrogenase	G
comp15922_c0_seq1	Hs4826898	100	9e-89	KOG1755	Profilin	Z
comp15937_c0_seq1	DmMi011	34.03	4e-30	KOG4668	NADH dehydrogenase subunits 2, 5, and related proteins	C
comp15958_c0_seq2	CE19602	35.4	1e-12	KOG1085	Predicted methyltransferase (contains a SET domain)	R
comp15960_c0_seq1	Hs7706781	44.92	7e-26	KOG1721	FOG: Zn-finger	R
comp15966_c0_seq1	7303369	37.68	3e-08	KOG3700	Predicted acyltransferase	R
comp16041_c0_seq1	Hs18491010	39.06	5e-42	KOG0791	Protein tyrosine phosphatase, contains fn3 domain	T
comp16055_c0_seq1	7294764_2	30.34	5e-12	KOG1075	FOG: Reverse transcriptase	R
comp16068_c0_seq1	7299520	38.89	4e-20	KOG0257	Kynurenine aminotransferase, glutamine transaminase K	E
comp16088_c0_seq1	Hs5032067	100	1e-98	KOG3391	Transcriptional co-repressor component	K
comp16102_c0_seq1	Hs18677724	32.43	5e-13	KOG0101	Molecular chaperones HSP70/HSC70, HSP70 superfamily	O
comp16105_c0_seq1	Hs5031825	30.99	9e-06	KOG0800	FOG: Predicted E3 ubiquitin ligase	O
comp16108_c0_seq1	Hs22042713	64.58	6e-39	KOG4347	GTPase-activating protein VRP	R
comp16110_c0_seq1	CE18065	80.3	4e-27	KOG3668	Phosphatidylinositol transfer protein	IT
comp16124_c0_seq1	Hs11345448	25.7	3e-08	KOG4160	BPI/LBP/CETP family protein	V
comp16206_c0_seq1	Hs4506679	100	8e-106	KOG3344	40s ribosomal protein s10	J
comp16231_c0_seq1	Hs7706318	48.1	9e-20	KOG1205	Predicted dehydrogenase	Q
comp16267_c0_seq1	Hs18034692	45.14	2e-33	KOG1362	Choline transporter-like protein	I
comp16329_c0_seq1	CE12116	54.55	1e-66	KOG2243	Ca2+ release channel (ryanodine receptor)	T
comp16352_c0_seq1	At4g07850	33.54	3e-17	KOG0017	FOG: Transposon-encoded proteins with TYA, reverse transcriptase, integrase domains in various combinations	R
comp16358_c0_seq1	7301410	61.11	9e-16	KOG3656	FOG: 7 transmembrane receptor	R
comp16396_c0_seq1	CE28554	38.64	2e-10	KOG3525	Subtilisin-like proprotein convertase	O
comp16407_c0_seq1	Hs4759084	42.05	4e-14	KOG1201	Hydroxysteroid 17-beta dehydrogenase 11	Q
comp16490_c0_seq1	Hs20533846	45.05	3e-18	KOG2408	Peroxidase/oxygenase	R
comp16543_c0_seq1	7300692	78.87	2e-25	KOG1291	Mn2+ and Fe2+ transporters of the NRAMP family	P
comp16601_c0_seq1	Hs14249592	41.67	3e-09	KOG4391	Predicted alpha/beta hydrolase BEM46	R
comp16614_c0_seq1	Hs19923440	55.2	3e-38	KOG3689	Cyclic nucleotide phosphodiesterase	T
comp16623_c0_seq1	Hs4502179	54.05	6e-10	KOG0223	Aquaporin (major intrinsic protein family)	G
comp16666_c0_seq1	CE28066_2	35.85	3e-09	KOG1075	FOG: Reverse transcriptase	R
comp16700_c0_seq1	Hs22048186	35.04	2e-11	KOG2308	Phosphatidic acid-preferring phospholipase A1, contains DDHD domain	IU
comp16706_c0_seq1	Hs13876382	71.28	1e-44	KOG3595	Dyneins, heavy chain	Z
comp16721_c0_seq1	CE28782	63.22	2e-25	KOG1003	Actin filament-coating protein tropomyosin	Z
comp16734_c0_seq1	At2g03430	39.58	1e-13	KOG4412	26S proteasome regulatory complex, subunit PSMD10	O
comp16746_c0_seq1	CE13102_2	35.46	3e-15	KOG0017	FOG: Transposon-encoded proteins with TYA, reverse transcriptase, integrase domains in various combinations	R
comp16749_c0_seq1	At1g47910	34.21	7e-15	KOG1075	FOG: Reverse transcriptase	R
comp16755_c0_seq1	Hs22049645	56.36	2e-12	KOG1172	Na+-independent Cl/HCO3 exchanger AE1 and related transporters (SLC4 family)	P
comp16783_c0_seq1	7296862	46.07	6e-16	KOG3513	Neural cell adhesion molecule L1	T
comp16813_c0_seq1	Hs10835049	100	3e-97	KOG0393	Ras-related small GTPase, Rho type	R
comp16816_c0_seq1	7296468	25.75	2e-07	KOG3510	FOG: Immunoglobulin C-2 Type/fibronectin type III domains	T
comp16823_c0_seq1	Hs20546398	43.04	1e-31	KOG1721	FOG: Zn-finger	R
comp16863_c0_seq1	7300248	39.58	5e-12	KOG2075	Topoisomerase TOP1-interacting protein BTBD1	S
comp16927_c0_seq1	7301285	46.67	2e-19	KOG0200	Fibroblast/platelet-derived growth factor receptor and related receptor tyrosine kinases	T
comp16931_c0_seq1	Hs4502735	100	3e-81	KOG0594	Protein kinase PCTAIRE and related kinases	R
comp16931_c1_seq1	Hs16936533	100	2e-36	KOG0594	Protein kinase PCTAIRE and related kinases	R
comp16943_c0_seq1	At1g43570	38.24	1e-09	KOG1075	FOG: Reverse transcriptase	R
comp17006_c0_seq1	HsM6912258	55.1	4e-30	KOG1388	Attractin and platelet-activating factor acetylhydrolase	TV
comp17008_c0_seq1	CE16503_1	30.61	1e-06	KOG1075	FOG: Reverse transcriptase	R
comp17070_c0_seq1	Hs17864092	56.2	1e-37	KOG3595	Dyneins, heavy chain	Z
comp17104_c0_seq1	CE16503_1	37.5	5e-10	KOG1075	FOG: Reverse transcriptase	R
comp17105_c0_seq1	Hs4507719	40.94	3e-27	KOG0596	Dual specificity; serine/threonine and tyrosine kinase	D
comp17107_c0_seq1	Hs5453918	56.21	5e-51	KOG0769	Predicted mitochondrial carrier protein	C
comp17130_c0_seq1	CE11712_2	50	1e-15	KOG1075	FOG: Reverse transcriptase	R
comp17168_c0_seq1	Hs14738291	43.75	5e-10	KOG0504	FOG: Ankyrin repeat	R
comp17168_c1_seq1	At2g03430	34.78	3e-14	KOG4412	26S proteasome regulatory complex, subunit PSMD10	O
comp17206_c0_seq1	CE00744	52.69	4e-27	KOG1694	60s ribosomal protein L6	J
comp17221_c0_seq2	Hs4826960	100	4e-83	KOG1148	Glutaminyl-tRNA synthetase	J
comp17260_c0_seq1	Hs18450278	47.66	3e-30	KOG2281	Dipeptidyl aminopeptidases/acylaminoacyl-peptidases	O
comp17277_c0_seq1	7290879	45.98	1e-19	KOG3754	Gamma-glutamylcysteine synthetase	H
comp17285_c0_seq1	Hs5730098_2	40.79	1e-13	KOG2579	Ficolin and related extracellular proteins	R
comp17335_c0_seq1	Hs13325055	35.58	1e-14	KOG1179	Very long-chain acyl-CoA synthetase/fatty acid transporter	I
comp17377_c0_seq1	YLR106c	69.23	4e-38	KOG1808	AAA ATPase containing von Willebrand factor type A (vWA) domain	R
comp17399_c0_seq1	7293734	45.24	2e-17	KOG3598	Thyroid hormone receptor-associated protein complex, subunit TRAP230	K
comp17444_c0_seq1	Hs5174625_2	100	1e-77	KOG0016	Enoyl-CoA hydratase/isomerase	I
comp17448_c0_seq1	CE17934_2	40.3	2e-11	KOG0017	FOG: Transposon-encoded proteins with TYA, reverse transcriptase, integrase domains in various combinations	R
comp17457_c0_seq1	Hs19923466	100	7e-68	KOG1869	Splicing coactivator SRm160/300, subunit SRm300	A
comp17477_c0_seq1	Hs18544435	65	4e-43	KOG0206	P-type ATPase	R
comp17495_c0_seq1	CE03122	36.92	3e-17	KOG2315	Predicted translation initiation factor related to eIF-3a	J
comp17519_c0_seq1	Hs4506605	100	1e-89	KOG0901	60S ribosomal protein L14/L17/L23	J
comp17527_c0_seq1	Hs4504967	56.12	5e-32	KOG0626	Beta-glucosidase, lactase phlorizinhydrolase, and related proteins	G
comp17534_c0_seq2	7301606	69.11	1e-86	KOG2503	Tubby superfamily protein TULP4	R
comp17549_c0_seq1	Hs15451926	83.15	5e-49	KOG0905	Phosphoinositide 3-kinase	T
comp17553_c0_seq1	7290167	29.51	5e-06	KOG1944	Peroxisomal membrane protein MPV17 and related proteins	R
comp17566_c0_seq1	Hs7706322	100	3e-58	KOG4380	Carnitine deficiency associated protein	R
comp17569_c0_seq1	Hs7662380	49.56	5e-31	KOG1428	Inhibitor of type V adenylyl cyclases/Neuronal presynaptic protein Highwire/PAM/RPM-1	T
comp17619_c0_seq1	Hs4885325	34.62	8e-09	KOG3656	FOG: 7 transmembrane receptor	R
comp17636_c0_seq1	Hs4826718	55.56	9e-44	KOG3806	Predicted transcription factor	K
comp17647_c0_seq1	Hs20542968	37.8	1e-12	KOG2177	Predicted E3 ubiquitin ligase	O
comp17745_c0_seq1	Hs20143914	35.29	4e-09	KOG0613	Projectin/twitchin and related proteins	Z
comp17766_c0_seq1	Hs8051584	38.67	2e-06	KOG2579	Ficolin and related extracellular proteins	R
comp17776_c0_seq2	CE19001	35.56	2e-08	KOG4297	C-type lectin	TV
comp17835_c0_seq1	Hs13376494	46.75	6e-17	KOG3724	Negative regulator of COPII vesicle formation	U
comp17904_c0_seq1	7297206	31.91	3e-09	KOG1217	Fibrillins and related proteins containing Ca2+-binding EGF-like domains	T
comp17908_c0_seq1	Hs4506617	67.5	5e-33	KOG3353	60S ribosomal protein L22	J
comp17957_c0_seq1	Hs22042189	35.4	1e-12	KOG3654	Uncharacterized CH domain protein	Z
comp17982_c0_seq1	7292215_2	40.22	4e-19	KOG4157	beta-1,6-N-acetylglucosaminyltransferase, contains WSC domain	GO
comp17988_c0_seq1	Hs22062027	25.41	9e-12	KOG0976	Rho/Rac1-interacting serine/threonine kinase Citron	T
comp18071_c0_seq1	Hs20535595	68.13	4e-40	KOG1983	Tomosyn and related SNARE-interacting proteins	U
comp18079_c0_seq1	Hs22055673	63.49	2e-22	KOG2166	Cullins	D
comp18114_c0_seq1	Hs9506537	100	8e-65	KOG4205	RNA-binding protein musashi/mRNA cleavage and polyadenylation factor I complex, subunit HRP1	A
comp18133_c0_seq1	CE02912	52.75	1e-25	KOG1695	Glutathione S-transferase	O
comp18138_c0_seq1	Hs4502339	35.16	6e-07	KOG2287	Galactosyltransferases	G
comp18140_c0_seq1	CE19380	36.59	6e-10	KOG1075	FOG: Reverse transcriptase	R
comp18181_c0_seq1	CE25480	30.36	1e-08	KOG3610	Plexins (functional semaphorin receptors)	T
comp18184_c0_seq1	Hs15451926	36.89	6e-14	KOG0905	Phosphoinositide 3-kinase	T
comp18204_c0_seq1	Hs8923309	51.05	2e-45	KOG1084	Transcription factor TCF20	K
comp18218_c0_seq1	Hs21314722	38.57	2e-10	KOG1082	Histone H3 (Lys9) methyltransferase SUV39H1/Clr4, required for transcriptional silencing	BK
comp18246_c0_seq2	CE27767	50	2e-06	KOG1217	Fibrillins and related proteins containing Ca2+-binding EGF-like domains	T
comp18284_c0_seq1	Hs4757974	53.72	2e-37	KOG0028	Ca2+-binding protein (centrin/caltractin), EF-Hand superfamily protein	ZD
comp18306_c0_seq1	CE00078	65.79	4e-67	KOG1732	60S ribosomal protein L21	J
comp18329_c0_seq1	Hs22051166	42.25	2e-13	KOG3619	Adenylate/guanylate cyclase	C
comp18335_c0_seq1	Hs5174425	100	2e-13	KOG2717	Uncharacterized conserved protein with similarity to embryogenesis protein H beta 58 and VPS26	R
comp18378_c0_seq1	HsM7019433	54.63	2e-71	KOG3564	GTPase-activating protein	R
comp18390_c0_seq1	7298411	36.47	2e-07	KOG3594	FOG: Cadherin repeats	S
comp18394_c0_seq1	Hs4504425	100	3e-106	KOG0381	HMG box-containing protein	R
comp18445_c0_seq1	7303713	32.32	5e-06	KOG4289	Cadherin EGF LAG seven-pass G-type receptor	T
comp18480_c0_seq2	Hs4557685	78.72	1e-46	KOG1545	Voltage-gated shaker-like K+ channel KCNA	P
comp18481_c0_seq1	Hs18677724	37.5	1e-15	KOG0101	Molecular chaperones HSP70/HSC70, HSP70 superfamily	O
comp18513_c0_seq1	HsM6005894_1	30.67	4e-18	KOG3602	WD40 repeat-containing protein	R
comp18531_c0_seq1	7300559	64	7e-47	KOG4279	Serine/threonine protein kinase	T
comp18539_c0_seq1	Hs22054327	40.72	2e-38	KOG1846	Uncharacterized conserved protein, contains Sec7 domain	U
comp18583_c0_seq2	Hs20534359	31.82	2e-08	KOG2353	L-type voltage-dependent Ca2+ channel, alpha2/delta subunit	PT
comp18605_c0_seq1	Hs4757812	93.62	3e-56	KOG4092	Mitochondrial F1F0-ATP synthase, subunit f	C
comp18607_c0_seq1	7295460	28.99	2e-07	KOG4219	G protein-coupled receptor	T
comp18647_c0_seq1	Hs14786304_1	47.57	9e-49	KOG1807	Helicases	L
comp18713_c1_seq1	Hs14743666	37.63	2e-07	KOG3614	Ca2+/Mg2+-permeable cation channels (LTRPC family)	PT
comp18719_c0_seq1	Hs5031637	41.54	4e-09	KOG4297	C-type lectin	TV
comp18762_c0_seq1	7292625_1	45.67	3e-16	KOG2319	Vacuolar assembly/sorting protein VPS9	U
comp18763_c0_seq1	7292931	67.53	7e-26	KOG2088	Predicted lipase/calmodulin-binding heat-shock protein	IOT
comp18803_c0_seq1	Hs4557481	43.36	1e-12	KOG0054	Multidrug resistance-associated protein/mitoxantrone resistance protein, ABC superfamily	Q
comp18852_c0_seq1	Hs9910526	26.77	1e-07	KOG3656	FOG: 7 transmembrane receptor	R
comp18868_c0_seq1	CE09493	31.87	5e-07	KOG1075	FOG: Reverse transcriptase	R
comp18976_c0_seq1	Hs4758010	71.22	4e-68	KOG3561	Aryl-hydrocarbon receptor nuclear translocator	K
comp19037_c0_seq2	Hs21450749	45.33	4e-13	KOG1516	Carboxylesterase and related proteins	R
comp19080_c0_seq1	Hs20558056	44.65	6e-35	KOG2080	Uncharacterized conserved protein, contains DENN and RUN domains	T
comp19141_c0_seq1	Hs7705365	46.21	4e-30	KOG0110	RNA-binding protein (RRM superfamily)	R
comp19161_c0_seq1	7294194	44.07	5e-08	KOG0505	Myosin phosphatase, regulatory subunit	OT
comp19188_c0_seq1	Hs6912486	100	4e-59	KOG3293	Small nuclear ribonucleoprotein (snRNP)	A
comp19199_c0_seq1	Hs15451755	36.62	2e-08	KOG2177	Predicted E3 ubiquitin ligase	O
comp19207_c0_seq1	Hs18545931	93.46	1e-52	KOG1756	Histone 2A	B
comp19294_c0_seq1	7301138	41.46	6e-20	KOG0255	Synaptic vesicle transporter SVOP and related transporters (major facilitator superfamily)	R
comp19295_c0_seq1	7294633	57.73	4e-29	KOG0236	Sulfate/bicarbonate/oxalate exchanger SAT-1 and related transporters (SLC26 family)	P
comp19336_c0_seq1	Hs7662647	67.9	2e-33	KOG2735	Phosphatidylserine synthase	I
comp19342_c0_seq1	Hs4758398	42.16	4e-16	KOG2195	Transferrin receptor and related proteins containing the protease-associated (PA) domain	OPR
comp19382_c0_seq1	Hs19743565	33.33	8e-07	KOG0156	Cytochrome P450 CYP2 subfamily	Q
comp19384_c0_seq1	Hs21265061	50.49	1e-30	KOG3538	Disintegrin metalloproteinases with thrombospondin repeats	O
comp19387_c0_seq1	Hs21359882	100	4e-59	KOG4103	Mitochondrial F1F0-ATP synthase, subunit g/ATP20	C
comp19415_c0_seq1	Hs9966891	57.14	4e-18	KOG3796	Ammonium transporter RHBG	UR
comp19433_c0_seq1	Hs20127448	49.8	2e-75	KOG1625	DNA polymerase alpha-primase complex, polymerase-associated subunit B	L
comp19435_c0_seq1	Hs20533846	42	4e-06	KOG2408	Peroxidase/oxygenase	R
comp19470_c0_seq1	7296658	27.82	1e-10	KOG3664	Predicted patched transmembrane receptor	T
comp19476_c0_seq1	At2g06660	50	8e-22	KOG3105	DNA-binding centromere protein B (CENP-B)	BD
comp19480_c0_seq2	Hs4503843	100	2e-52	KOG1062	Vesicle coat complex AP-1, gamma subunit	U
comp19484_c0_seq1	7297234	49.25	1e-15	KOG3913	Wnt family of developmental regulators	T
comp19499_c0_seq1	7290649	96.94	9e-64	KOG0676	Actin and related proteins	Z
comp19502_c0_seq1	7295086_1	57.5	2e-31	KOG0548	Molecular co-chaperone STI1	O
comp19504_c0_seq1	Hs14754044	32.26	2e-33	KOG4244	Failed axon connections (fax) protein/glutathione S-transferase-like protein	T
comp19524_c0_seq1	Hs6912500	79.55	7e-15	KOG2124	Glycosylphosphatidylinositol anchor synthesis protein	T
comp19573_c0_seq1	CE17285	38.89	1e-17	KOG3770	Acid sphingomyelinase and PHM5 phosphate metabolism protein	I
comp19578_c0_seq1	Hs20336214	43.18	7e-15	KOG0506	Glutaminase (contains ankyrin repeat)	E
comp19589_c0_seq1	Hs4505067	79.41	6e-13	KOG3285	Spindle assembly checkpoint protein	DZ
comp19602_c0_seq1	Hs22062367	61.49	1e-69	KOG2332	Ferritin	P
comp19645_c0_seq1	At4g05050	41	4e-13	KOG0001	Ubiquitin and ubiquitin-like proteins	OR
comp19661_c0_seq1	7293578	45.05	8e-69	KOG3646	Acetylcholine receptor	U
comp19672_c0_seq1	7301704	44.12	1e-11	KOG4155	FOG: WD40 repeat	R
comp19686_c0_seq1	Hs4503165	98.51	3e-42	KOG2166	Cullins	D
comp19726_c0_seq1	Hs22065231	59.5	5e-44	KOG1215	Low-density lipoprotein receptors containing Ca2+-binding EGF-like domains	T
comp19730_c1_seq1	Hs4503841	100	5e-78	KOG2327	DNA-binding subunit of a DNA-dependent protein kinase (Ku70 autoantigen)	L
comp19779_c0_seq1	Hs13399296	100	3e-68	KOG1721	FOG: Zn-finger	R
comp19783_c0_seq1	CE19380	23.66	8e-07	KOG1075	FOG: Reverse transcriptase	R
comp19809_c0_seq1	Hs4502095	28.16	4e-22	KOG1046	Puromycin-sensitive aminopeptidase and related aminopeptidases	EO
comp19824_c0_seq1	Hs4885631	38.1	8e-20	KOG0200	Fibroblast/platelet-derived growth factor receptor and related receptor tyrosine kinases	T
comp19847_c0_seq1	7295696	69.7	4e-11	KOG3660	Sodium-neurotransmitter symporter	T
comp19879_c0_seq1	Hs4557237	64.29	1e-09	KOG1390	Acetyl-CoA acetyltransferase	I
comp19976_c0_seq1	Hs5729718	37.31	9e-06	KOG0619	FOG: Leucine rich repeat	R
comp19983_c0_seq1	7294981	41.98	7e-11	KOG0637	Sucrose transporter and related proteins	G
comp20042_c0_seq1	7301132	41.94	3e-12	KOG0504	FOG: Ankyrin repeat	R
comp20057_c0_seq1	Hs22048186	44.19	5e-06	KOG2308	Phosphatidic acid-preferring phospholipase A1, contains DDHD domain	IU
comp20059_c0_seq1	7294764_2	26.45	5e-16	KOG1075	FOG: Reverse transcriptase	R
comp20123_c0_seq1	Hs4557026	46.3	7e-12	KOG1426	FOG: RCC1 domain	S
comp20192_c0_seq1	CE29417	37.6	4e-17	KOG2158	Tubulin-tyrosine ligase-related protein	O
comp20200_c0_seq1	Hs12232379	59.2	5e-57	KOG3071	Fatty acyl-CoA elongase/Polyunsaturated fatty acid specific elongation enzyme	I
comp20271_c0_seq1	Hs13376856	47.83	4e-13	KOG3810	Micronutrient transporters (folate transporter family)	H
comp20278_c0_seq1	7303028	39.82	7e-18	KOG4237	Extracellular matrix protein slit, contains leucine-rich and EGF-like repeats	WT
comp20352_c0_seq1	Hs4506671	100	1e-35	KOG3449	60S acidic ribosomal protein P2	J
comp20353_c0_seq1	Hs4505575	99.26	0	KOG0123	Polyadenylate-binding protein (RRM superfamily)	AJ
comp20382_c0_seq1	Hs9955948	37.14	1e-19	KOG0382	Carbonic anhydrase	R
comp20404_c0_seq1	7292580	59.57	1e-33	KOG4229	Myosin VII, myosin IXB and related myosins	N
comp20481_c0_seq1	Hs14744380	66.34	3e-43	KOG2437	Muskelin	T
comp20493_c0_seq1	Hs7705901	60.87	5e-43	KOG4229	Myosin VII, myosin IXB and related myosins	N
comp20574_c0_seq1	CE01215	83.33	5e-47	KOG1206	Peroxisomal multifunctional beta-oxidation protein and related enzymes	I
comp20617_c0_seq1	Hs10835123	29.17	4e-08	KOG3575	FOG: Hormone receptors	T
comp20666_c0_seq1	CE24549	50.94	5e-28	KOG1218	Proteins containing Ca2+-binding EGF-like domains	T
comp20772_c0_seq2	Hs4758542	100	1e-15	KOG0118	FOG: RRM domain	R
comp20795_c0_seq1	Hs20536571	35.11	2e-11	KOG4475	FOG: Immunoglobin and related proteins	RP
comp20802_c0_seq1	Hs4502141	48.19	5e-20	KOG1101	Apoptosis inhibitor IAP1 and related BIR domain proteins	DR
comp20805_c0_seq1	Hs9910144	52.53	3e-27	KOG2246	Galactosyltransferases	G
comp20809_c0_seq1	Hs20539050	100	6e-36	KOG1003	Actin filament-coating protein tropomyosin	Z
comp20847_c0_seq1	Hs22047943	36.61	9e-16	KOG0274	Cdc4 and related F-box and WD-40 proteins	R
comp20848_c0_seq1	Hs4501847	43.33	1e-19	KOG1405	4-aminobutyrate aminotransferase	E
comp20893_c0_seq1	Hs4507171	100	8e-75	KOG4004	Matricellular protein Osteonectin/SPARC/BM-40	W
comp20901_c0_seq1	Hs5902134	100	9e-106	KOG0303	Actin-binding protein Coronin, contains WD40 repeats	Z
comp20924_c0_seq1	Hs11999174	75.51	6e-72	KOG1410	Nuclear transport receptor RanBP16 (importin beta superfamily)	YU
comp20937_c0_seq1	CE09349	58	7e-13	KOG0161	Myosin class II heavy chain	Z
comp20950_c0_seq1	7294898	61.72	5e-47	KOG1825	Fry-like conserved proteins	R
comp20952_c0_seq1	CE04278	47.37	3e-07	KOG0619	FOG: Leucine rich repeat	R
comp20967_c0_seq1	7293709	40.91	3e-23	KOG1219	Uncharacterized conserved protein, contains laminin, cadherin and EGF domains	T
comp20977_c0_seq1	CE08330	41.38	8e-16	KOG1516	Carboxylesterase and related proteins	R
comp20991_c0_seq1	Hs6005788	37.1	3e-07	KOG1259	Nischarin, modulator of integrin alpha5 subunit action	TZ
comp20997_c0_seq1	Hs10863945	100	2e-129	KOG2326	DNA-binding subunit of a DNA-dependent protein kinase (Ku80 autoantigen)	L
comp21004_c0_seq1	CE18570	33.33	2e-08	KOG3193	K+ channel subunit	P
comp21015_c0_seq1	Hs4504497	39.83	3e-25	KOG1499	Protein arginine N-methyltransferase PRMT1 and related enzymes	OKT
comp21032_c0_seq1	Hs14211903	100	4e-54	KOG1870	Ubiquitin C-terminal hydrolase	O
comp21037_c0_seq1	Hs14786304_1	45.78	3e-24	KOG1807	Helicases	L
comp21045_c0_seq1	Hs18576822	30.71	6e-16	KOG0101	Molecular chaperones HSP70/HSC70, HSP70 superfamily	O
comp21048_c0_seq1	Hs18570843	46.32	3e-21	KOG3599	Ca2+-modulated nonselective cation channel polycystin	PT
comp21051_c0_seq1	Hs15149472	35.85	6e-08	KOG0774	Transcription factor PBX and related HOX domain proteins	K
comp21065_c0_seq1	Hs4503245	27.86	4e-06	KOG0684	Cytochrome P450	Q
comp21093_c0_seq1	CE10962	41.86	4e-06	KOG1399	Flavin-containing monooxygenase	Q
comp21097_c0_seq1	Hs4557365	73.56	2e-41	KOG0351	ATP-dependent DNA helicase	L
comp21111_c0_seq2	Hs4504223	55.79	7e-24	KOG2024	Beta-Glucuronidase GUSB (glycosylhydrolase superfamily 2)	G
comp21161_c0_seq1	7289282	35	5e-06	KOG3624	M13 family peptidase	E
comp21164_c0_seq1	7292051	32.88	2e-07	KOG4297	C-type lectin	TV
comp21201_c0_seq1	Hs4507613	41.27	2e-07	KOG4177	Ankyrin	M
comp21215_c0_seq1	Hs4758350	100	2e-103	KOG1459	Squalene synthetase	I
comp21220_c0_seq1	At5g45380	35	4e-08	KOG2348	Urea transporter	E
comp21269_c0_seq1	CE00778	93.88	7e-62	KOG0901	60S ribosomal protein L14/L17/L23	J
comp21273_c0_seq1	Hs20533896	55.68	3e-13	KOG1776	Zn-binding protein Push	T
comp21276_c0_seq1	CE17934_2	39.25	2e-22	KOG0017	FOG: Transposon-encoded proteins with TYA, reverse transcriptase, integrase domains in various combinations	R
comp21326_c0_seq1	Hs17978489	32.11	6e-11	KOG4193	G protein-coupled receptors	T
comp21349_c0_seq1	Hs21536376	55.95	1e-23	KOG0059	Lipid exporter ABCA1 and related proteins, ABC superfamily	IR
comp21440_c0_seq1	7300547	36.79	3e-20	KOG1176	Acyl-CoA synthetase	I
comp21467_c0_seq1	Hs18549192	100	5e-103	KOG3070	Predicted RNA-binding protein containing PIN domain and invovled in translation or RNA processing	J
comp21470_c0_seq1	7293301	37.14	3e-11	KOG3097	Predicted membrane protein	S
comp21495_c0_seq1	Hs15029526	39.77	1e-09	KOG3595	Dyneins, heavy chain	Z
comp21534_c0_seq1	Hs20553830	54.65	2e-20	KOG1035	eIF-2alpha kinase GCN2	J
comp21535_c0_seq1	At5g23340	30.77	2e-11	KOG1947	Leucine rich repeat proteins, some proteins contain F-box	R
comp21547_c0_seq1	Hs4503483	83.77	1e-87	KOG0469	Elongation factor 2	J
comp21591_c0_seq2	Hs20470774	40.17	2e-24	KOG3105	DNA-binding centromere protein B (CENP-B)	BD
comp21613_c0_seq1	Hs5174539	100	5e-68	KOG1496	Malate dehydrogenase	C
comp21654_c0_seq1	Hs7706541_1	56.34	4e-18	KOG1132	Helicase of the DEAD superfamily	L
comp21671_c0_seq1	Hs17454125	60.67	2e-51	KOG0392	SNF2 family DNA-dependent ATPase domain-containing protein	K
comp21682_c0_seq1	CE18979	45	7e-16	KOG0230	Phosphatidylinositol-4-phosphate 5-kinase and related FYVE finger-containing proteins	T
comp21684_c0_seq1	Hs4502093	33.75	1e-07	KOG4177	Ankyrin	M
comp21691_c0_seq1	Hs7657403	100	1e-72	KOG3041	Nucleoside diphosphate-sugar hydrolase of the MutT (NUDIX) family	L
comp21692_c0_seq1	7292259_1	33.82	2e-08	KOG0619	FOG: Leucine rich repeat	R
comp21737_c0_seq1	At5g18110	33.73	2e-12	KOG1669	Predicted mRNA cap-binding protein related to eIF-4E	J
comp21739_c0_seq1	CE22195	86.92	8e-70	KOG3353	60S ribosomal protein L22	J
comp21797_c0_seq1	Hs18677724	44.9	4e-20	KOG0101	Molecular chaperones HSP70/HSC70, HSP70 superfamily	O
comp21801_c0_seq1	Hs18570262	48.85	7e-38	KOG3014	Protein involved in establishing cohesion between sister chromatids during DNA replication	L
comp21823_c0_seq1	CE18312	76.14	2e-35	KOG3475	60S ribosomal protein L37	J
comp21845_c0_seq1	Hs13899297_1	30.95	4e-17	KOG2633	Hismacro and SEC14 domain-containing proteins	BK
comp21846_c0_seq1	Hs14738291	36.7	1e-15	KOG0504	FOG: Ankyrin repeat	R
comp21848_c0_seq1	CE27109	55.96	4e-27	KOG3761	Choline transporter	I
comp21879_c0_seq1	7304020	38.52	2e-26	KOG1935	Membrane protein Patched/PTCH	T
comp21918_c0_seq1	Hs4502747	64.17	1e-41	KOG0669	Cyclin T-dependent kinase CDK9	D
comp21923_c0_seq1	CE12396	32.67	6e-07	KOG1075	FOG: Reverse transcriptase	R
comp21955_c0_seq1	Hs4502703	54.02	7e-28	KOG2227	Pre-initiation complex, subunit CDC6, AAA+ superfamily ATPase	LD
comp21976_c0_seq1	Hs22068073_2	89.66	4e-51	KOG1375	Beta tubulin	Z
comp21993_c0_seq1	Hs21245132	43.94	3e-11	KOG4441	Proteins containing BTB/POZ and Kelch domains, involved in regulatory/signal transduction processes	TR
comp21996_c0_seq1	7301789	48.57	1e-19	KOG0802	E3 ubiquitin ligase	O
comp22018_c0_seq1	At1g36830	40	2e-17	KOG0017	FOG: Transposon-encoded proteins with TYA, reverse transcriptase, integrase domains in various combinations	R
comp22020_c0_seq1	Hs14748212	47.56	3e-20	KOG2392	Serpin	V
comp22034_c0_seq1	SPBC4B4.03	33.33	9e-10	KOG1827	Chromatin remodeling complex RSC, subunit RSC1/Polybromo and related proteins	BK
comp22036_c0_seq1	Hs8922625	41.74	4e-25	KOG3889	Predicted gamma-butyrobetaine,2-oxoglutarate dioxygenase	I
comp22045_c0_seq1	Hs18576822	35.2	7e-19	KOG0101	Molecular chaperones HSP70/HSC70, HSP70 superfamily	O
comp22053_c0_seq1	CE03389	60.64	4e-80	KOG0841	Multifunctional chaperone (14-3-3 family)	O
comp22090_c0_seq1	CE09767	81.56	6e-80	KOG2046	Calponin	Z
comp22096_c0_seq1	HsMi004	43.68	2e-15	KOG4767	Cytochrome c oxidase, subunit II, and related proteins	C
comp22188_c0_seq1	Hs14327896	100	3e-80	KOG0653	Cyclin B and related kinase-activating proteins	D
comp22203_c0_seq1	At1g31100	38.95	3e-10	KOG1075	FOG: Reverse transcriptase	R
comp22218_c0_seq1	Hs21914927	55.56	4e-26	KOG0385	Chromatin remodeling complex WSTF-ISWI, small subunit	K
comp22248_c0_seq2	Hs21389585	42.16	1e-17	KOG1721	FOG: Zn-finger	R
comp22257_c0_seq1	Hs15303657	36.31	8e-35	KOG1042	Germ-line stem cell division protein Hiwi/Piwi; negative developmental regulator	D
comp22266_c0_seq1	At5g60070	31.16	2e-06	KOG0504	FOG: Ankyrin repeat	R
comp22345_c1_seq1	Hs4758072	52.22	4e-24	KOG0133	Deoxyribodipyrimidine photolyase/cryptochrome	LT
comp22362_c0_seq2	HsM7706517	36.08	1e-15	KOG3626	Organic anion transporter	Q
comp22393_c0_seq1	Hs22027595	43.07	3e-09	KOG3544	Collagens (type IV and type XIII), and related proteins	W
comp22490_c0_seq1	Hs4557777	47.62	2e-07	KOG0030	Myosin essential light chain, EF-Hand protein superfamily	Z
comp22550_c0_seq1	Hs20557551	33.04	2e-34	KOG3622	Uncharacterized conserved protein	S
comp22578_c0_seq1	CE28620	93.33	5e-74	KOG0676	Actin and related proteins	Z
comp22645_c0_seq1	Hs18860894	36	3e-07	KOG4228	Protein tyrosine phosphatase	T
comp22652_c0_seq1	7290390	50.34	6e-42	KOG1217	Fibrillins and related proteins containing Ca2+-binding EGF-like domains	T
comp22658_c0_seq2	7292616	40.57	1e-23	KOG0017	FOG: Transposon-encoded proteins with TYA, reverse transcriptase, integrase domains in various combinations	R
comp22823_c0_seq2	Hs14192941	44	3e-07	KOG1218	Proteins containing Ca2+-binding EGF-like domains	T
comp22899_c0_seq1	Hs19115960	35.37	8e-10	KOG0748	Predicted membrane proteins, contain hemolysin III domain	RT
comp22952_c0_seq1	Hs12383060	41.82	6e-07	KOG0158	Cytochrome P450 CYP3/CYP5/CYP6/CYP9 subfamilies	Q
comp22964_c0_seq1	Hs7706549	54.35	1e-10	KOG0600	Cdc2-related protein kinase	D
comp22967_c0_seq1	Hs9055206	71.03	5e-49	KOG1989	ARK protein kinase family	T
comp23009_c0_seq1	7293409	62.91	1e-55	KOG1545	Voltage-gated shaker-like K+ channel KCNA	P
comp23010_c0_seq1	Hs20553033	100	5e-109	KOG2776	Metallopeptidase	R
comp23029_c0_seq1	Hs4502873	51.79	1e-13	KOG0474	Cl- channel CLC-7 and related proteins (CLC superfamily)	P
comp23066_c0_seq1	Hs7657152	43.79	5e-31	KOG0941	E3 ubiquitin protein ligase	O
comp23092_c0_seq1	CE16424	36.11	5e-07	KOG1075	FOG: Reverse transcriptase	R
comp23133_c0_seq1	CE19380	31.13	2e-08	KOG1075	FOG: Reverse transcriptase	R
comp23171_c0_seq1	CE06677	47.54	5e-11	KOG1807	Helicases	L
comp23222_c0_seq1	7292895	70.71	1e-44	KOG3988	Protein-tyrosine sulfotransferase TPST1/TPST2	O
comp23321_c0_seq1	Hs19923808	66.67	2e-41	KOG2118	Predicted membrane protein, contains two CBS domains	S
comp23354_c0_seq1	Hs21361693	50	2e-33	KOG3659	Sodium-neurotransmitter symporter	T
comp23357_c0_seq1	CE21176	35.87	4e-16	KOG1720	Protein tyrosine phosphatase CDC14	V
comp23384_c0_seq2	Hs4504543	44.74	2e-12	KOG3645	Acetylcholine receptor	T
comp23433_c0_seq1	Hs14149817	67.74	3e-41	KOG1867	Ubiquitin-specific protease	O
comp23443_c0_seq1	CE01236	73.27	3e-47	KOG0030	Myosin essential light chain, EF-Hand protein superfamily	Z
comp23451_c0_seq1	CE07199	51.16	5e-07	KOG1075	FOG: Reverse transcriptase	R
comp23506_c0_seq1	Hs5454062	99.34	1e-90	KOG0034	Ca2+/calmodulin-dependent protein phosphatase (calcineurin subunit B), EF-Hand superfamily protein	T
comp23539_c0_seq1	Hs4502349	36.11	3e-18	KOG3916	UDP-Gal:glucosylceramide beta-1,4-galactosyltransferase	G
comp23543_c0_seq1	Hs4826730	68.85	1e-46	KOG0891	DNA-dependent protein kinase	L
comp23585_c0_seq1	CE01609_1	63.64	9e-23	KOG1579	Homocysteine S-methyltransferase	E
comp23596_c0_seq1	At3g05740	41.18	6e-07	KOG0351	ATP-dependent DNA helicase	L
comp23609_c0_seq1	7291032	37.5	1e-18	KOG1052	Glutamate-gated kainate-type ion channel receptor subunit GluR5 and related subunits	PET
comp23661_c0_seq1	Hs18379346	40.58	2e-20	KOG3511	Sortilin and related receptors	R
comp23672_c0_seq1	CE28549	39.34	1e-17	KOG1789	Endocytosis protein RME-8, contains DnaJ domain	UO
comp23680_c0_seq1	7292616	39.78	6e-38	KOG0017	FOG: Transposon-encoded proteins with TYA, reverse transcriptase, integrase domains in various combinations	R
comp23683_c0_seq1	CE08028_2	38.1	5e-19	KOG4475	FOG: Immunoglobin and related proteins	RP
comp23730_c0_seq2	Hs20535603	66.67	4e-45	KOG4171	Adenylate/guanylate kinase	F
comp23746_c0_seq1	7291164	38.1	2e-14	KOG2320	RAS effector RIN1 (contains VPS domain)	U
comp23796_c0_seq1	Hs20127422	38.42	8e-30	KOG3510	FOG: Immunoglobulin C-2 Type/fibronectin type III domains	T
comp23824_c0_seq1	Hs4557315	36.61	4e-13	KOG2579	Ficolin and related extracellular proteins	R
comp23856_c0_seq1	Hs21361181	100	3e-58	KOG0203	Na+/K+ ATPase, alpha subunit	P
comp23878_c0_seq1	Hs10047140	100	1e-12	KOG3273	Predicted RNA-binding protein Pno1p interacting with Nob1p and involved in 26S proteasome assembly	O
comp23887_c0_seq1	7298274	62.22	5e-49	KOG2301	Voltage-gated Ca2+ channels, alpha1 subunits	PT
comp23912_c0_seq1	Hs20538571	39.39	3e-22	KOG1721	FOG: Zn-finger	R
comp23913_c0_seq1	CE09656	58.01	8e-64	KOG1727	Microtubule-binding protein (translationally controlled tumor protein)	DZ
comp23994_c0_seq1	Hs11386147	100	6e-40	KOG1340	Prosaposin	IG
comp24035_c0_seq1	Hs4557503	36.11	2e-14	KOG4292	Cubilin, multiligand receptor mediating cobalamin absorption	H
comp24038_c0_seq1	CE02457	34.64	5e-13	KOG0531	Protein phosphatase 1, regulatory subunit, and related proteins	T
comp24053_c0_seq1	7292645	74.77	5e-47	KOG0683	Glutamine synthetase	E
comp24107_c0_seq1	CE02031	42.98	1e-37	KOG0245	Kinesin-like protein	Z
comp24110_c0_seq1	Hs10716563	99.01	3e-61	KOG0675	Calnexin	O
comp24123_c0_seq2	Hs18596506	57.52	1e-37	KOG0206	P-type ATPase	R
comp24181_c0_seq1	Hs4504747	100	1e-141	KOG3637	Vitronectin receptor, alpha subunit	W
comp24204_c0_seq1	Hs17865630	37.21	2e-10	KOG0059	Lipid exporter ABCA1 and related proteins, ABC superfamily	IR
comp24210_c0_seq1	Hs5453926	54.9	7e-16	KOG1798	DNA polymerase epsilon, catalytic subunit A	L
comp24218_c0_seq1	Hs17864092	45.28	1e-25	KOG3595	Dyneins, heavy chain	Z
comp24226_c0_seq1	Hs7706559	70.73	1e-12	KOG1028	Ca2+-dependent phospholipid-binding protein Synaptotagmin, required for synaptic vesicle and secretory granule exocytosis	TU
comp24233_c0_seq1	Hs21703358_3	40.77	8e-22	KOG1804	RNA helicase	A
comp24246_c0_seq1	CE16424	36.67	3e-06	KOG1075	FOG: Reverse transcriptase	R
comp24252_c0_seq1	Hs4504853	66.07	9e-79	KOG1420	Ca2+-activated K+ channel Slowpoke, alpha subunit	PT
comp24303_c0_seq1	Hs11024704	50.59	6e-24	KOG2811	Uncharacterized conserved protein	S
comp24356_c0_seq1	Hs12383082	38.27	2e-08	KOG1361	Predicted hydrolase involved in interstrand cross-link repair	L
comp24377_c0_seq1	Hs11038620	47.95	9e-68	KOG3717	Carnitine O-acyltransferase CRAT	I
comp24380_c0_seq1	Hs19743815	100	3e-98	KOG1226	Integrin beta subunit (N-terminal portion of extracellular region)	TW
comp24380_c1_seq1	Hs19743815	100	1e-116	KOG1226	Integrin beta subunit (N-terminal portion of extracellular region)	TW
comp24394_c0_seq1	Hs13994164_1	36.26	3e-12	KOG0274	Cdc4 and related F-box and WD-40 proteins	R
comp24404_c0_seq1	7304294	73.63	3e-40	KOG3660	Sodium-neurotransmitter symporter	T
comp24428_c0_seq1	Hs4502239	45.45	1e-13	KOG3867	Sulfatase	R
comp24435_c0_seq1	Hs17105381	39.51	4e-10	KOG1422	Intracellular Cl- channel CLIC, contains GST domain	P
comp24439_c0_seq1	7294981	43.06	4e-10	KOG0637	Sucrose transporter and related proteins	G
comp24470_c0_seq1	CE09493	39.47	2e-10	KOG1075	FOG: Reverse transcriptase	R
comp24484_c0_seq1	Hs13375848	44.3	4e-23	KOG0250	DNA repair protein RAD18 (SMC family protein)	L
comp24500_c0_seq1	Hs14916439	89.53	7e-44	KOG2220	Predicted signal transduction protein	R
comp24530_c0_seq1	Hs4758606	100	2e-74	KOG0195	Integrin-linked kinase	T
comp24539_c0_seq1	7295892	45.24	4e-16	KOG4177	Ankyrin	M
comp24587_c0_seq1	Hs18201923	33.33	2e-13	KOG3544	Collagens (type IV and type XIII), and related proteins	W
comp24589_c0_seq1	7293608	51.28	9e-20	KOG3591	Alpha crystallins	O
comp24600_c0_seq1	CE20038	31.48	3e-06	KOG1075	FOG: Reverse transcriptase	R
comp24602_c0_seq1	Hs4827056	100	7e-99	KOG0318	WD40 repeat stress protein/actin interacting protein	Z
comp24611_c0_seq1	Hs20539391	24.79	2e-15	KOG1217	Fibrillins and related proteins containing Ca2+-binding EGF-like domains	T
comp24616_c0_seq1	Hs11321571	32.76	3e-12	KOG4237	Extracellular matrix protein slit, contains leucine-rich and EGF-like repeats	WT
comp24659_c0_seq1	SPAC110.03	73.81	1e-15	KOG0393	Ras-related small GTPase, Rho type	R
comp24677_c0_seq1	Hs21361787	50	4e-13	KOG4507	Uncharacterized conserved protein, contains TPR repeats	S
comp24678_c0_seq1	CE28066_2	36.15	3e-13	KOG1075	FOG: Reverse transcriptase	R
comp24693_c0_seq1	Hs22048597	60.78	5e-34	KOG3836	HLH transcription factor EBF/Olf-1 and related DNA binding proteins	K
comp24696_c0_seq1	Hs18576822	46.43	8e-12	KOG0101	Molecular chaperones HSP70/HSC70, HSP70 superfamily	O
comp24700_c0_seq2	DmMi007	40	3e-08	KOG4668	NADH dehydrogenase subunits 2, 5, and related proteins	C
comp24728_c0_seq1	CE28066_2	29.14	5e-12	KOG1075	FOG: Reverse transcriptase	R
comp24764_c0_seq1	Hs17864092	47.13	2e-18	KOG3595	Dyneins, heavy chain	Z
comp24777_c0_seq1	Hs8393507	63.16	7e-33	KOG4171	Adenylate/guanylate kinase	F
comp24786_c0_seq1	Hs20336244	36.94	4e-15	KOG3526	Subtilisin-like proprotein convertase	O
comp24791_c0_seq1	Hs5032041	100	4e-57	KOG0395	Ras-related GTPase	R
comp24825_c0_seq1	At1g42375	43.43	7e-16	KOG0017	FOG: Transposon-encoded proteins with TYA, reverse transcriptase, integrase domains in various combinations	R
comp24829_c0_seq1	Hs8922594	37.11	6e-09	KOG1721	FOG: Zn-finger	R
comp24842_c0_seq1	Hs4505933	84.62	1e-24	KOG0969	DNA polymerase delta, catalytic subunit	L
comp24909_c0_seq1	Hs4557427	31.25	3e-07	KOG1385	Nucleoside phosphatase	F
comp24958_c0_seq1	Hs5902060	62.03	5e-31	KOG2512	Beta-tubulin folding cofactor C	O
comp24970_c0_seq1	7289642	66.67	3e-28	KOG3595	Dyneins, heavy chain	Z
comp24992_c0_seq1	7292461	73.68	5e-65	KOG1786	Lysosomal trafficking regulator LYST and related BEACH and WD40 repeat proteins	TU
comp25017_c0_seq1	Hs18545097	100	8e-108	KOG2653	6-phosphogluconate dehydrogenase	G
comp25092_c0_seq1	CE13102_2	32.86	1e-28	KOG0017	FOG: Transposon-encoded proteins with TYA, reverse transcriptase, integrase domains in various combinations	R
comp25157_c0_seq1	Hs11037057	38.46	7e-24	KOG4229	Myosin VII, myosin IXB and related myosins	N
comp25176_c0_seq1	CE26287	32.68	6e-16	KOG1075	FOG: Reverse transcriptase	R
comp25200_c0_seq1	CE15656	28.42	3e-07	KOG3700	Predicted acyltransferase	R
comp25201_c0_seq1	Hs5540100	45.08	3e-28	KOG1958	Glycosyl hydrolase, family 38 - alpha-mannosidase	G
comp25222_c0_seq1	Hs11321561	79.07	1e-37	KOG1565	Gelatinase A and related matrix metalloproteases	OW
comp25228_c0_seq1	Hs4758224	100	2e-85	KOG4681	Uncharacterized conserved protein	S
comp25229_c0_seq2	7297353	35.2	7e-32	KOG3635	Phosphorylase kinase	G
comp25235_c0_seq1	Hs21687048	37.14	2e-10	KOG0279	G protein beta subunit-like protein	T
comp25246_c0_seq1	Hs17998698	54.35	1e-23	KOG1601	GATA-4/5/6 transcription factors	K
comp25320_c0_seq1	7290691	44.44	5e-08	KOG2934	Uncharacterized conserved protein, contains Josephin domain	R
comp25330_c0_seq1	7298765	42.06	6e-16	KOG3056	Protein required for S-phase initiation or completion	D
comp25368_c0_seq1	Hs4758712	60.43	1e-51	KOG1065	Maltase glucoamylase and related hydrolases, glycosyl hydrolase family 31	G
comp25370_c0_seq1	Hs13128972	32.08	5e-14	KOG4297	C-type lectin	TV
comp25383_c0_seq1	HsM18158422	100	7e-43	KOG2489	Transmembrane protein	R
comp25385_c0_seq1	7297954	43.24	2e-12	KOG2938	Predicted inosine-uridine preferring nucleoside hydrolase	F
comp25387_c0_seq1	CE16623	31.31	3e-09	KOG0017	FOG: Transposon-encoded proteins with TYA, reverse transcriptase, integrase domains in various combinations	R
comp25392_c0_seq1	CE05402	92.81	1e-87	KOG0730	AAA+-type ATPase	O
comp25400_c0_seq2	Hs10442822_2	52.87	2e-13	KOG0895	Ubiquitin-conjugating enzyme	O
comp25417_c0_seq1	Hs18201905	100	4e-74	KOG2446	Glucose-6-phosphate isomerase	G
comp25479_c0_seq1	Hs4557273	64.04	4e-31	KOG1593	Asparaginase	E
comp25492_c0_seq1	CE03469	41.74	1e-22	KOG2619	Fucosyltransferase	GE
comp25510_c0_seq1	CE06702	34.44	2e-17	KOG4177	Ankyrin	M
comp25529_c0_seq2	Hs16306568	51.4	5e-52	KOG2245	Poly(A) polymerase and related nucleotidyltransferases	A
comp25554_c0_seq1	Hs4758544	99.59	4e-129	KOG0118	FOG: RRM domain	R
comp25562_c0_seq1	At3g58760	50	3e-07	KOG0192	Tyrosine kinase specific for activated (GTP-bound) p21cdc42Hs	T
comp25578_c0_seq1	CE18882_1	40.26	2e-10	KOG0619	FOG: Leucine rich repeat	R
comp25591_c0_seq1	HsM6912698	74.13	6e-74	KOG0395	Ras-related GTPase	R
comp25652_c0_seq1	Hs17484820	71.43	1e-41	KOG1175	Acyl-CoA synthetase	I
comp25668_c0_seq1	Hs7661884	41.96	6e-30	KOG1804	RNA helicase	A
comp25730_c0_seq1	At3g55350	32.39	3e-10	KOG4585	Predicted transposase	L
comp25744_c0_seq1	Hs5453656	26.64	1e-07	KOG0619	FOG: Leucine rich repeat	R
comp25779_c0_seq1	At1g03750	40.91	1e-17	KOG0387	Transcription-coupled repair protein CSB/RAD26 (contains SNF2 family DNA-dependent ATPase domain)	KL
comp25801_c0_seq1	Hs12056465	100	8e-165	KOG1596	Fibrillarin and related nucleolar RNA-binding proteins	A
comp25856_c0_seq1	7299364	65.33	2e-27	KOG1499	Protein arginine N-methyltransferase PRMT1 and related enzymes	OKT
comp25861_c0_seq1	Hs4505763	100	0	KOG1367	3-phosphoglycerate kinase	G
comp25880_c0_seq1	Hs14917109	100	0	KOG0938	Adaptor complexes medium subunit family	U
comp25895_c0_seq1	Hs15451755	40.35	4e-09	KOG2177	Predicted E3 ubiquitin ligase	O
comp25914_c0_seq1	Hs6912464_3	32.43	3e-18	KOG4193	G protein-coupled receptors	T
comp25951_c0_seq1	Hs21040371	100	2e-101	KOG0329	ATP-dependent RNA helicase	A
comp26005_c0_seq1	CE15561	39.71	3e-18	KOG0186	Proline oxidase	E
comp26029_c0_seq1	CE22589	58.82	9e-26	KOG4088	Translocon-associated complex TRAP, delta subunit	U
comp26038_c0_seq1	Hs13236499	100	2e-63	KOG2743	Cobalamin synthesis protein	H
comp26087_c0_seq1	Hs6631106	27.84	5e-07	KOG3610	Plexins (functional semaphorin receptors)	T
comp26177_c0_seq1	Hs15431288	100	9e-103	KOG1570	60S ribosomal protein L10A	J
comp26207_c0_seq1	Hs19882241	40	9e-07	KOG4221	Receptor mediating netrin-dependent axon guidance	T
comp26268_c0_seq1	7292140	42.35	2e-14	KOG1218	Proteins containing Ca2+-binding EGF-like domains	T
comp26302_c0_seq1	Hs11386147	100	0	KOG1340	Prosaposin	IG
comp26305_c0_seq1	At2g03430	48	7e-15	KOG4412	26S proteasome regulatory complex, subunit PSMD10	O
comp26310_c0_seq1	CE20542	74.22	3e-60	KOG0031	Myosin regulatory light chain, EF-Hand protein superfamily	Z
comp26361_c0_seq1	Hs4758300	77.91	1e-47	KOG3806	Predicted transcription factor	K
comp26366_c0_seq2	Hs4504517	100	6e-137	KOG3591	Alpha crystallins	O
comp26373_c0_seq1	Hs4501851	44.09	1e-20	KOG1186	Copper amine oxidase	Q
comp26397_c0_seq1	Hs5803187	100	3e-167	KOG2772	Transaldolase	G
comp26404_c0_seq1	HsM7705539	64.77	5e-33	KOG3660	Sodium-neurotransmitter symporter	T
comp26419_c0_seq2	CE28782	94.92	3e-54	KOG1003	Actin filament-coating protein tropomyosin	Z
comp26460_c0_seq1	Hs18201921	28.57	2e-08	KOG3544	Collagens (type IV and type XIII), and related proteins	W
comp26541_c0_seq1	7292682	53.12	4e-34	KOG3705	Glycoprotein 6-alpha-L-fucosyltransferase	O
comp26558_c0_seq1	7298207	43.85	8e-32	KOG1952	Transcription factor NF-X1, contains NFX-type Zn2+-binding and R3H domains	K
comp26577_c0_seq1	CE14062_2	34.48	2e-14	KOG0017	FOG: Transposon-encoded proteins with TYA, reverse transcriptase, integrase domains in various combinations	R
comp26581_c0_seq1	Hs22065231	69.66	2e-39	KOG1215	Low-density lipoprotein receptors containing Ca2+-binding EGF-like domains	T
comp26583_c0_seq1	Hs22041160	68.97	2e-17	KOG0019	Molecular chaperone (HSP90 family)	O
comp26595_c0_seq1	Hs16159328	31.01	2e-12	KOG0504	FOG: Ankyrin repeat	R
comp26611_c0_seq1	Hs4503273	47.27	4e-25	KOG3690	Angiotensin I-converting enzymes - M2 family peptidases	E
comp26658_c0_seq1	7300687	68.82	5e-34	KOG3595	Dyneins, heavy chain	Z
comp26787_c0_seq1	Hs9910594	97.44	4e-20	KOG1375	Beta tubulin	Z
comp26860_c0_seq1	CE20526	33.64	9e-17	KOG1788	Uncharacterized conserved protein	S
comp26864_c0_seq1	Hs4502139	33.8	1e-06	KOG1101	Apoptosis inhibitor IAP1 and related BIR domain proteins	DR
comp26865_c0_seq1	Hs4503545	100	9e-110	KOG3271	Translation initiation factor 5A (eIF-5A)	J
comp26873_c0_seq1	7297568	86.11	2e-37	KOG0877	40S ribosomal protein S2/30S ribosomal protein S5	J
comp26892_c0_seq1	Hs4507691	66.36	2e-39	KOG0889	Histone acetyltransferase SAGA, TRRAP/TRA1 component, PI-3 kinase superfamily	TBLD
comp26934_c0_seq1	7296182	50	3e-12	KOG0490	Transcription factor, contains HOX domain	R
comp26982_c0_seq1	Hs20553809	100	1e-33	KOG1376	Alpha tubulin	Z
comp26986_c0_seq1	Hs19923798	44.7	6e-30	KOG2589	Histone tail methylase	B
comp27003_c0_seq1	Hs11321571	37.08	9e-08	KOG4237	Extracellular matrix protein slit, contains leucine-rich and EGF-like repeats	WT
comp27007_c0_seq1	Hs4758516	100	3e-72	KOG1904	Transcription coactivator	K
comp27073_c0_seq1	At2g19100	31.82	5e-10	KOG1075	FOG: Reverse transcriptase	R
comp27074_c0_seq1	Hs4507713	42.5	3e-09	KOG0550	Molecular chaperone (DnaJ superfamily)	O
comp27127_c0_seq1	Hs22053093	61.39	3e-40	KOG1808	AAA ATPase containing von Willebrand factor type A (vWA) domain	R
comp27138_c0_seq1	CE13311	38.1	2e-42	KOG2408	Peroxidase/oxygenase	R
comp27154_c0_seq1	Hs13876382	67.83	2e-51	KOG3595	Dyneins, heavy chain	Z
comp27156_c0_seq1	Hs17999528	100	8e-65	KOG3469	Cytochrome c oxidase, subunit VIa/COX13	C
comp27182_c0_seq1	Hs18558331	32.53	9e-13	KOG3642	GABA receptor	T
comp27219_c0_seq1	Hs4758012	93.14	1e-56	KOG0985	Vesicle coat protein clathrin, heavy chain	U
comp27220_c0_seq1	Hs4506697	60.27	3e-26	KOG0900	40S ribosomal protein S20	J
comp27226_c0_seq1	Hs5729746	38.38	1e-10	KOG3612	PHD Zn-finger protein	R
comp27234_c0_seq1	CE27509_1	27.35	1e-07	KOG1075	FOG: Reverse transcriptase	R
comp27246_c0_seq1	Hs4504255	100	2e-07	KOG1757	Histone 2A	B
comp27312_c0_seq1	Hs5454088	100	4e-58	KOG2739	Leucine-rich acidic nuclear protein	DR
comp27383_c0_seq1	7299563	62.07	7e-26	KOG0206	P-type ATPase	R
comp27391_c0_seq1	7301762	59.3	1e-28	KOG2790	Phosphoserine aminotransferase	HE
comp27407_c0_seq1	Hs4502959	34.29	7e-08	KOG3544	Collagens (type IV and type XIII), and related proteins	W
comp27503_c0_seq2	Hs15011936	100	5e-51	KOG1768	40s ribosomal protein S26	J
comp27517_c0_seq1	Hs21328451	56.96	2e-20	KOG2579	Ficolin and related extracellular proteins	R
comp27558_c0_seq1	Hs22062367	74.42	3e-33	KOG2332	Ferritin	P
comp27595_c0_seq1	Hs17459337	50.94	2e-08	KOG2579	Ficolin and related extracellular proteins	R
comp27600_c0_seq1	Hs6806919	51.18	3e-20	KOG1215	Low-density lipoprotein receptors containing Ca2+-binding EGF-like domains	T
comp27716_c0_seq1	Hs20559602	53.61	2e-32	KOG1552	Predicted alpha/beta hydrolase	R
comp27737_c0_seq1	Hs22057407	54.35	5e-26	KOG1097	Adenine deaminase/adenosine deaminase	F
comp27741_c0_seq1	7300772	62.11	3e-63	KOG1055	GABA-B ion channel receptor subunit GABABR1 and related subunits, G-protein coupled receptor superfamily	PET
comp27786_c0_seq1	CE17986	96.36	2e-70	KOG0886	40S ribosomal protein S2	J
comp27875_c0_seq1	Hs7019463	61.02	6e-48	KOG3191	Predicted N6-DNA-methyltransferase	J
comp27886_c0_seq2	Hs7657333	32.61	7e-12	KOG4297	C-type lectin	TV
comp27914_c0_seq1	Hs5174735	98.33	0	KOG1375	Beta tubulin	Z
comp27991_c0_seq1	Hs4557437	38.46	7e-08	KOG0305	Anaphase promoting complex, Cdc20, Cdh1, and Ama1 subunits	DO
comp28021_c0_seq1	Hs13376367	43.14	1e-19	KOG4328	WD40 protein	S
comp28025_c0_seq1	7290598	44.29	2e-14	KOG0030	Myosin essential light chain, EF-Hand protein superfamily	Z
comp28046_c0_seq1	Hs7661626	88.64	7e-50	KOG2945	Predicted RNA-binding protein	R
comp28122_c0_seq1	Hs4827071	100	7e-88	KOG4400	E3 ubiquitin ligase interacting with arginine methyltransferase	O
comp28133_c0_seq1	Hs4504965	100	9e-179	KOG0046	Ca2+-binding actin-bundling protein (fimbrin/plastin), EF-Hand protein superfamily	Z
comp28176_c0_seq1	7298552	81.08	2e-13	KOG2177	Predicted E3 ubiquitin ligase	O
comp28207_c0_seq1	7298066	29.06	4e-06	KOG4641	FOG: Toll/interleukin receptor and related proteins containing LRR and TIR repeats	T
comp28227_c0_seq1	CE05814	40	8e-08	KOG0502	Integral membrane ankyrin-repeat protein Kidins220 (protein kinase D substrate)	R
comp28244_c0_seq1	CE09493	35.79	5e-09	KOG1075	FOG: Reverse transcriptase	R
comp28272_c0_seq1	CE04589	93.79	2e-96	KOG3581	Creatine kinases	C
comp28279_c0_seq1	CE04971	37.93	3e-17	KOG1339	Aspartyl protease	O
comp28304_c0_seq1	Hs21361513	54.55	2e-24	KOG3892	N-acetyl-glucosamine-6-phosphate deacetylase	G
comp28324_c0_seq1	Hs4758200	30.85	6e-06	KOG0516	Dystonin, GAS (Growth-arrest-specific protein), and related proteins	Z
comp28327_c0_seq1	7303897	36.77	3e-25	KOG3030	Lipid phosphate phosphatase and related enzymes of the PAP2 family	I
comp28397_c0_seq1	HsM14719404	51.35	2e-13	KOG0940	Ubiquitin protein ligase RSP5/NEDD4	O
comp28399_c0_seq1	Hs13236597	53.49	3e-08	KOG4155	FOG: WD40 repeat	R
comp28401_c0_seq1	CE28066_2	30.48	2e-09	KOG1075	FOG: Reverse transcriptase	R
comp28417_c0_seq1	CE08354	40	7e-07	KOG4294	Non voltage-gated ion channels (DEG/ENaC family)	PT
comp28440_c0_seq1	7298245	54.43	1e-56	KOG0655	G1/S-specific cyclin E	D
comp28456_c0_seq1	Hs19747267	31.73	2e-08	KOG0613	Projectin/twitchin and related proteins	Z
comp28478_c0_seq1	DmMi003	75	6e-70	KOG4769	Cytochrome c oxidase, subunit I	C
comp28491_c0_seq1	Hs13540473	100	1e-58	KOG0360	Chaperonin complex component, TCP-1 alpha subunit (CCT1)	O
comp28570_c0_seq2	Hs4504331	44	4e-41	KOG2579	Ficolin and related extracellular proteins	R
comp28594_c0_seq1	Hs13386462	40	2e-08	KOG0504	FOG: Ankyrin repeat	R
comp28629_c0_seq1	At2g03430	56.25	9e-06	KOG4412	26S proteasome regulatory complex, subunit PSMD10	O
comp28701_c0_seq1	Hs7662198	35.11	2e-09	KOG4436	Predicted GTPase activator NB4S/EVI5 (contains TBC domain)/Calmodulin-binding protein Pollux (contains PTB and TBC domains)	R
comp28715_c0_seq1	Hs21361176	100	5e-98	KOG2450	Aldehyde dehydrogenase	C
comp28727_c0_seq1	Hs14762106	29.91	3e-07	KOG3539	Spondins, extracellular matrix proteins	W
comp28738_c0_seq1	Hs4506633	100	4e-59	KOG0893	60S ribosomal protein L31	J
comp28743_c0_seq1	Hs7706781	41.86	8e-15	KOG1721	FOG: Zn-finger	R
comp28751_c0_seq1	CE19495	72.22	1e-82	KOG1339	Aspartyl protease	O
comp28770_c0_seq1	Hs20538039	31.34	5e-06	KOG1751	60s ribosomal protein L23	J
comp28779_c0_seq1	7301734	57.05	2e-45	KOG0694	Serine/threonine protein kinase	T
comp28798_c0_seq1	HsM8922362	57.47	9e-23	KOG0385	Chromatin remodeling complex WSTF-ISWI, small subunit	K
comp28799_c0_seq1	CE17934_2	37.74	1e-21	KOG0017	FOG: Transposon-encoded proteins with TYA, reverse transcriptase, integrase domains in various combinations	R
comp28860_c0_seq1	At3g45550	35.4	5e-16	KOG1075	FOG: Reverse transcriptase	R
comp28862_c0_seq1	Hs4557639	62.83	4e-43	KOG3656	FOG: 7 transmembrane receptor	R
comp28951_c0_seq1	HsMi001	79.81	7e-38	KOG4665	ATP synthase F0 subunit 6 and related proteins	C
comp29033_c0_seq2	Hs11321591	100	8e-121	KOG0381	HMG box-containing protein	R
comp29086_c0_seq1	Hs5174589	76.98	5e-66	KOG1721	FOG: Zn-finger	R
comp29143_c0_seq1	7290288	40.71	1e-21	KOG2504	Monocarboxylate transporter	G
comp29169_c0_seq1	Hs4503521	100	0	KOG2758	Translation initiation factor 3, subunit e (eIF-3e)	J
comp29176_c0_seq1	At2g42630	32.65	2e-10	KOG0192	Tyrosine kinase specific for activated (GTP-bound) p21cdc42Hs	T
comp29177_c0_seq1	Hs4759238	100	2e-42	KOG3882	Tetraspanin family integral membrane protein	R
comp29188_c0_seq1	Hs5174665	26.49	1e-14	KOG4441	Proteins containing BTB/POZ and Kelch domains, involved in regulatory/signal transduction processes	TR
comp29206_c0_seq1	Hs18390335	37.14	2e-08	KOG0504	FOG: Ankyrin repeat	R
comp29237_c0_seq1	7301678	42.24	8e-27	KOG3595	Dyneins, heavy chain	Z
comp29254_c0_seq1	Hs22052066	51.9	2e-21	KOG1721	FOG: Zn-finger	R
comp29271_c0_seq1	Hs22042525	100	2e-47	KOG3793	Transcription factor NFAT, subunit NF45	K
comp29336_c0_seq1	Hs13386462	38.89	2e-13	KOG0504	FOG: Ankyrin repeat	R
comp29355_c0_seq1	DmMi003	61.19	6e-80	KOG4769	Cytochrome c oxidase, subunit I	C
comp29357_c0_seq1	Hs4758428	85.86	2e-45	KOG1721	FOG: Zn-finger	R
comp29366_c0_seq1	7293154	39.39	4e-07	KOG1215	Low-density lipoprotein receptors containing Ca2+-binding EGF-like domains	T
comp29377_c0_seq1	At1g18610	32.2	3e-08	KOG0379	Kelch repeat-containing proteins	R
comp29386_c0_seq2	7304283	40.32	1e-07	KOG0613	Projectin/twitchin and related proteins	Z
comp29426_c0_seq1	7304060	32.89	1e-06	KOG3097	Predicted membrane protein	S
comp29430_c0_seq1	Hs5174735	100	7e-110	KOG1375	Beta tubulin	Z
comp29440_c0_seq1	CE18566	58.89	1e-31	KOG0157	Cytochrome P450 CYP4/CYP19/CYP26 subfamilies	QI
comp29476_c0_seq1	7292215_2	33.33	7e-14	KOG4157	beta-1,6-N-acetylglucosaminyltransferase, contains WSC domain	GO
comp29516_c0_seq1	7300687	72.16	1e-31	KOG3595	Dyneins, heavy chain	Z
comp29550_c0_seq1	Hs5453926	60.96	5e-59	KOG1798	DNA polymerase epsilon, catalytic subunit A	L
comp29563_c0_seq1	At4g16910	41.67	6e-06	KOG0017	FOG: Transposon-encoded proteins with TYA, reverse transcriptase, integrase domains in various combinations	R
comp29599_c0_seq1	7302977	73.48	1e-65	KOG1839	Uncharacterized protein CLU1/cluA/TIF31 involved in mitochondrial morphology/distribution, also found associated with eIF-3	R
comp29619_c0_seq1	Hs19743921	41.94	3e-17	KOG4228	Protein tyrosine phosphatase	T
comp29628_c0_seq1	7302914	37.14	2e-10	KOG3659	Sodium-neurotransmitter symporter	T
comp29645_c0_seq1	Hs4502561	100	3e-130	KOG0443	Actin regulatory proteins (gelsolin/villin family)	Z
comp29697_c0_seq1	Hs22057379	64.89	6e-31	KOG0619	FOG: Leucine rich repeat	R
comp29712_c0_seq1	Hs5453619	32.35	7e-12	KOG4297	C-type lectin	TV
comp29774_c0_seq1	Hs18860902	50	1e-24	KOG4228	Protein tyrosine phosphatase	T
comp29784_c0_seq1	Hs17459337	53.09	1e-20	KOG2579	Ficolin and related extracellular proteins	R
comp29797_c0_seq2	Hs4757926	100	6e-41	KOG0147	Transcriptional coactivator CAPER (RRM superfamily)	K
comp29813_c0_seq1	Hs4507953	100	2e-168	KOG0841	Multifunctional chaperone (14-3-3 family)	O
comp29862_c0_seq1	Hs17864088	46.58	3e-17	KOG2101	Intermediate filament-like protein, sorting nexins, and related proteins containing PX (PhoX) domain(s)	ZUD
comp29877_c0_seq1	Hs17438356	41.24	3e-14	KOG3594	FOG: Cadherin repeats	S
comp29886_c0_seq1	7296645	57.14	2e-08	KOG3714	Meprin A metalloprotease	O
comp29907_c0_seq1	Hs4506053	45.45	3e-21	KOG2267	Eukaryotic-type DNA primase, large subunit	L
comp29921_c0_seq1	Hs4505877	33.02	6e-08	KOG0516	Dystonin, GAS (Growth-arrest-specific protein), and related proteins	Z
comp29935_c0_seq1	Hs5803195	39.66	2e-06	KOG2279	Kinase anchor protein AKAP149, contains KH and Tudor RNA-binding domains	T
comp29966_c0_seq1	Hs18576822	31.01	7e-14	KOG0101	Molecular chaperones HSP70/HSC70, HSP70 superfamily	O
comp29983_c0_seq1	7294764_2	28.68	3e-11	KOG1075	FOG: Reverse transcriptase	R
comp29994_c0_seq1	Hs22055516	45.95	6e-06	KOG1633	F-box protein JEMMA and related proteins with JmjC, PHD, F-box and LRR domains	B
comp30004_c0_seq1	Hs14195605	35	8e-08	KOG3594	FOG: Cadherin repeats	S
comp30017_c0_seq1	HsM4758570	99.45	6e-126	KOG0102	Molecular chaperones mortalin/PBP74/GRP75, HSP70 superfamily	O
comp30023_c0_seq1	Hs16604258	44.44	4e-09	KOG3656	FOG: 7 transmembrane receptor	R
comp30025_c0_seq1	7297526	38.14	4e-25	KOG3626	Organic anion transporter	Q
comp30034_c0_seq1	CE06704	40.62	7e-09	KOG4177	Ankyrin	M
comp30088_c0_seq1	Hs20540895	40.26	2e-27	KOG1835	Uncharacterized conserved protein	S
comp30140_c0_seq1	CE26948	81.25	3e-53	KOG0187	40S ribosomal protein S17	J
comp30175_c0_seq2	Hs16579885	100	2e-89	KOG1475	Ribosomal protein RPL1/RPL2/RL4L4	A
comp30270_c0_seq1	Hs22066171	78.49	4e-50	KOG1870	Ubiquitin C-terminal hydrolase	O
comp30288_c0_seq1	Hs4502985	100	4e-61	KOG3057	Cytochrome c oxidase, subunit VIb/COX12	C
comp30304_c0_seq1	Hs19718751	56.16	5e-46	KOG2994	Uracil DNA glycosylase	L
comp30402_c0_seq2	Hs4503477	100	3e-103	KOG1668	Elongation factor 1 beta/delta chain	K
comp30432_c0_seq1	7293415	42	3e-17	KOG3595	Dyneins, heavy chain	Z
comp30477_c0_seq1	7290288	68.97	4e-09	KOG2504	Monocarboxylate transporter	G
comp30489_c0_seq1	CE18596	26.28	2e-13	KOG4475	FOG: Immunoglobin and related proteins	RP
comp30512_c0_seq1	7297899	30.72	2e-16	KOG3656	FOG: 7 transmembrane receptor	R
comp30538_c0_seq1	7299832	42.86	4e-14	KOG0714	Molecular chaperone (DnaJ superfamily)	O
comp30563_c0_seq1	CE28120	45.45	2e-34	KOG3736	Polypeptide N-acetylgalactosaminyltransferase	O
comp30589_c0_seq1	7295841	86.27	2e-17	KOG3701	TGFbeta receptor signaling protein SMAD and related proteins	TK
comp30599_c0_seq1	Hs20549163	61.61	3e-40	KOG1217	Fibrillins and related proteins containing Ca2+-binding EGF-like domains	T
comp30601_c0_seq1	7293713	34.86	1e-28	KOG0044	Ca2+ sensor (EF-Hand superfamily)	T
comp30634_c0_seq1	Hs22057360	67.39	2e-59	KOG1408	WD40 repeat protein	S
comp30637_c0_seq1	Hs14731279	34.91	2e-13	KOG0504	FOG: Ankyrin repeat	R
comp30670_c0_seq1	HsM4504909	98.72	3e-48	KOG2171	Karyopherin (importin) beta 3	YU
comp30671_c0_seq1	7300000	49.04	3e-14	KOG0552	FKBP-type peptidyl-prolyl cis-trans isomerase	O
comp30678_c0_seq1	Hs14777079	35.67	5e-34	KOG1969	DNA replication checkpoint protein CHL12/CTF18	DL
comp30834_c0_seq1	Hs7706712	63.87	1e-45	KOG1905	Class IV sirtuins (SIR2 family)	BK
comp30851_c0_seq1	Hs7661960	30.21	2e-07	KOG4256	Kinetochore component	D
comp30872_c0_seq1	Hs18677724	41.3	4e-15	KOG0101	Molecular chaperones HSP70/HSC70, HSP70 superfamily	O
comp30883_c0_seq1	Hs22067157	81.6	2e-68	KOG3595	Dyneins, heavy chain	Z
comp30887_c0_seq1	CE24613	30.3	1e-10	KOG1075	FOG: Reverse transcriptase	R
comp30888_c0_seq1	7295202	34.5	6e-20	KOG4177	Ankyrin	M
comp30912_c0_seq1	Hs4504281	100	2e-61	KOG1745	Histones H3 and H4	B
comp30914_c0_seq1	Hs9845505	100	3e-106	KOG4387	Ornithine decarboxylase antizyme	E
comp30939_c0_seq1	Hs22043748	39.08	2e-08	KOG3619	Adenylate/guanylate cyclase	C
comp31027_c0_seq1	Hs5902016	100	1e-44	KOG1792	Reticulon	U
comp31057_c0_seq1	Hs19747267	30.53	1e-09	KOG0613	Projectin/twitchin and related proteins	Z
comp31060_c0_seq1	Hs14750549	45.35	6e-17	KOG1806	DEAD box containing helicases	L
comp31107_c0_seq1	Hs16933528	45.33	4e-37	KOG0157	Cytochrome P450 CYP4/CYP19/CYP26 subfamilies	QI
comp31111_c0_seq1	Hs14790178	24.52	2e-08	KOG3573	Caspase, apoptotic cysteine protease	D
comp31131_c0_seq2	Hs4503745	100	7e-135	KOG0518	Actin-binding cytoskeleton protein, filamin	Z
comp31132_c0_seq2	Hs7705477	100	2e-80	KOG1088	Uncharacterized conserved protein	S
comp31140_c0_seq1	CE22478	70.11	3e-36	KOG0047	Catalase	P
comp31151_c0_seq1	Hs4504549_2	50.4	9e-37	KOG2579	Ficolin and related extracellular proteins	R
comp31156_c0_seq1	Hs6005918	37.61	2e-13	KOG4793	Three prime repair exonuclease	L
comp31168_c0_seq1	7302291	37.23	1e-09	KOG2504	Monocarboxylate transporter	G
comp31169_c0_seq1	Hs8922218	30.72	4e-19	KOG2137	Protein kinase	T
comp31184_c0_seq1	Hs4507335	86.75	7e-46	KOG0566	Inositol-1,4,5-triphosphate 5-phosphatase (synaptojanin), INP51/INP52/INP53 family	U
comp31194_c0_seq1	Hs14738291	37.63	5e-17	KOG0504	FOG: Ankyrin repeat	R
comp31255_c0_seq1	Hs22069074	29.26	2e-22	KOG3599	Ca2+-modulated nonselective cation channel polycystin	PT
comp31302_c0_seq2	Hs4507345	46	4e-07	KOG4219	G protein-coupled receptor	T
comp31333_c0_seq2	7290465	48	3e-07	KOG4794	Thymosin beta	N
comp31335_c0_seq1	Hs19923881	85.07	3e-36	KOG3148	Glucosamine-6-phosphate isomerase	G
comp31337_c0_seq1	CE13102_2	38.79	3e-22	KOG0017	FOG: Transposon-encoded proteins with TYA, reverse transcriptase, integrase domains in various combinations	R
comp31382_c0_seq1	CE23650	34.62	1e-20	KOG0054	Multidrug resistance-associated protein/mitoxantrone resistance protein, ABC superfamily	Q
comp31385_c0_seq1	Hs4506039	51.56	8e-41	KOG4302	Microtubule-associated protein essential for anaphase spindle elongation	DZ
comp31426_c0_seq1	CE12894	67.9	4e-31	KOG1403	Predicted alanine-glyoxylate aminotransferase	R
comp31567_c0_seq1	Hs4506695	100	5e-103	KOG3411	40S ribosomal protein S19	J
comp31639_c0_seq1	Hs4502139	31.46	9e-08	KOG1101	Apoptosis inhibitor IAP1 and related BIR domain proteins	DR
comp31643_c0_seq1	7291425	35.59	2e-15	KOG1939	Oxoprolinase	E
comp31679_c0_seq1	Hs20536571	45.57	8e-14	KOG4475	FOG: Immunoglobin and related proteins	RP
comp31699_c0_seq1	7293409	55.17	2e-38	KOG1545	Voltage-gated shaker-like K+ channel KCNA	P
comp31706_c0_seq1	Hs10947056	33.8	5e-31	KOG4177	Ankyrin	M
comp31713_c0_seq1	CE08059	42.42	6e-10	KOG0209	P-type ATPase	P
comp31723_c0_seq1	CE04064	33.33	3e-13	KOG1075	FOG: Reverse transcriptase	R
comp31737_c0_seq1	Hs18576822	19.16	5e-10	KOG0101	Molecular chaperones HSP70/HSC70, HSP70 superfamily	O
comp31759_c0_seq1	CE08940	39.8	5e-12	KOG3526	Subtilisin-like proprotein convertase	O
comp31792_c0_seq1	CE27959	45.63	3e-20	KOG1305	Amino acid transporter protein	E
comp31799_c0_seq1	Hs4757906	48.31	9e-16	KOG0045	Cytosolic Ca2+-dependent cysteine protease (calpain), large subunit (EF-Hand protein superfamily)	OT
comp31845_c0_seq1	Hs4580422	39.08	6e-12	KOG1023	Natriuretic peptide receptor, guanylate cyclase	T
comp31872_c0_seq1	7300384	28.46	7e-13	KOG1721	FOG: Zn-finger	R
comp31906_c0_seq1	7294537	74.68	2e-23	KOG0595	Serine/threonine-protein kinase involved in autophagy	OUT
comp31940_c0_seq1	At2g01980	37.5	2e-10	KOG1965	Sodium/hydrogen exchanger protein	P
comp32071_c0_seq1	Hs18677724	42.11	7e-10	KOG0101	Molecular chaperones HSP70/HSC70, HSP70 superfamily	O
comp32106_c0_seq3	Hs4503373	75	4e-89	KOG1799	Dihydropyrimidine dehydrogenase	F
comp32117_c0_seq1	At2g05980	26.58	1e-05	KOG1075	FOG: Reverse transcriptase	R
comp32121_c0_seq1	Hs5453918	53.47	2e-23	KOG0769	Predicted mitochondrial carrier protein	C
comp32134_c0_seq1	7300541	40	8e-22	KOG4003	Pyrazinamidase/nicotinamidase PNC1	V
comp32145_c0_seq1	CE12316	28.67	6e-09	KOG4474	Uncharacterized conserved protein	S
comp32150_c0_seq1	Hs14749945	100	3e-98	KOG0182	20S proteasome, regulatory subunit alpha type PSMA6/SCL1	O
comp32153_c0_seq1	Hs22061551	31.67	2e-08	KOG2349	Na+:iodide/myo-inositol/multivitamin symporters	P
comp32217_c0_seq1	CE17934_2	44.64	3e-10	KOG0017	FOG: Transposon-encoded proteins with TYA, reverse transcriptase, integrase domains in various combinations	R
comp32228_c0_seq1	Hs13325075	32.61	3e-19	KOG1731	FAD-dependent sulfhydryl oxidase/quiescin and related proteins	D
comp32241_c0_seq1	Hs22004647	45.59	3e-30	KOG0504	FOG: Ankyrin repeat	R
comp32266_c0_seq1	Hs20539489	83.16	1e-112	KOG0052	Translation elongation factor EF-1 alpha/Tu	J
comp32283_c0_seq1	Hs11545853	50.75	2e-34	KOG3747	Concentrative Na+-nucleoside cotransporter CNT1/CNT2	FP
comp32314_c0_seq2	Hs22047612	73.33	1e-08	KOG4704	Uncharacterized conserved protein	S
comp32320_c0_seq1	Hs22053418	40.91	3e-11	KOG2513	Protein required for meiotic chromosome segregation	D
comp32324_c0_seq1	7292976	52.58	2e-28	KOG2301	Voltage-gated Ca2+ channels, alpha1 subunits	PT
comp32339_c0_seq1	Hs4505835	28.57	8e-07	KOG3599	Ca2+-modulated nonselective cation channel polycystin	PT
comp32365_c0_seq1	At3g20860	48.57	3e-26	KOG0589	Serine/threonine protein kinase	R
comp32374_c0_seq1	7301132	34.5	2e-24	KOG0504	FOG: Ankyrin repeat	R
comp32410_c0_seq1	7299081	41.98	3e-08	KOG3682	Predicted membrane protein (associated with esophageal cancer in humans)	S
comp32435_c0_seq2	Hs7706749	53.8	3e-55	KOG2470	Similar to IMP-GMP specific 5'-nucleotidase	F
comp32457_c0_seq1	7301063	62.44	3e-84	KOG3842	Adaptor protein Pellino	T
comp32466_c0_seq1	7303477	65.22	1e-35	KOG2226	Proteins containing regions of low-complexity	R
comp32478_c0_seq1	HsM5729905	40.91	6e-15	KOG3587	Galectin, galactose-binding lectin	W
comp32552_c0_seq2	Hs4504549_2	53.06	1e-10	KOG2579	Ficolin and related extracellular proteins	R
comp32585_c0_seq2	Hs14249308	65.52	2e-33	KOG4254	Phytoene desaturase	H
comp32629_c0_seq1	Hs4501849	45.45	1e-23	KOG0059	Lipid exporter ABCA1 and related proteins, ABC superfamily	IR
comp32639_c0_seq1	HsM8923212	87.04	1e-62	KOG4717	Serine/threonine protein kinase	T
comp32677_c0_seq1	Hs4503135	55.56	2e-11	KOG3627	Trypsin	E
comp32679_c0_seq1	Hs4885229	46.51	2e-14	KOG1219	Uncharacterized conserved protein, contains laminin, cadherin and EGF domains	T
comp32690_c0_seq1	Hs10834990	30.43	6e-11	KOG3510	FOG: Immunoglobulin C-2 Type/fibronectin type III domains	T
comp32717_c0_seq1	Hs20534409	75.36	7e-28	KOG2106	Uncharacterized conserved protein, contains HELP and WD40 domains	S
comp32735_c0_seq1	Hs4758138	100	8e-176	KOG0331	ATP-dependent RNA helicase	A
comp32744_c0_seq1	Hs4501849	54.21	6e-37	KOG0059	Lipid exporter ABCA1 and related proteins, ABC superfamily	IR
comp32750_c0_seq1	7290580	62.5	6e-26	KOG3684	Ca2+-activated K+ channel proteins (intermediate/small conductance classes)	P
comp32752_c0_seq1	Hs17443156	59	1e-30	KOG3598	Thyroid hormone receptor-associated protein complex, subunit TRAP230	K
comp32784_c0_seq1	Hs14149803	37.93	9e-13	KOG2319	Vacuolar assembly/sorting protein VPS9	U
comp32798_c0_seq1	Hs20532509	40.69	2e-13	KOG4436	Predicted GTPase activator NB4S/EVI5 (contains TBC domain)/Calmodulin-binding protein Pollux (contains PTB and TBC domains)	R
comp32826_c0_seq1	CE14263	90.83	3e-141	KOG0749	Mitochondrial ADP/ATP carrier proteins	C
comp32829_c0_seq1	7299839	54.31	1e-29	KOG3656	FOG: 7 transmembrane receptor	R
comp32850_c0_seq1	Hs5174485	28.12	7e-06	KOG4297	C-type lectin	TV
comp32866_c0_seq1	Hs20143914	41.67	6e-16	KOG0613	Projectin/twitchin and related proteins	Z
comp32868_c0_seq1	Hs22069074	36.36	5e-08	KOG3599	Ca2+-modulated nonselective cation channel polycystin	PT
comp32878_c0_seq1	Hs19718751	39.71	7e-09	KOG2994	Uracil DNA glycosylase	L
comp32903_c0_seq1	Hs14733014	33.77	5e-21	KOG1550	Extracellular protein SEL-1 and related proteins	MOT
comp32933_c0_seq1	7296950	32.32	6e-08	KOG0516	Dystonin, GAS (Growth-arrest-specific protein), and related proteins	Z
comp32972_c0_seq1	Hs22041601	45.71	3e-11	KOG2045	5'-3' exonuclease XRN1/KEM1/SEP1 involved in DNA strand exchange and mRNA turnover	LD
comp32975_c0_seq1	Hs20532978	33.56	1e-11	KOG4597	Serine proteinase inhibitor (KU family) with thrombospondin repeats	O
comp32983_c0_seq1	7294194	70.59	6e-64	KOG0505	Myosin phosphatase, regulatory subunit	OT
comp32998_c0_seq1	7291573	66.1	7e-22	KOG1089	Myotubularin-related phosphatidylinositol 3-phosphate 3-phosphatase MTM6	R
comp33006_c0_seq1	Hs17511205	39.39	8e-06	KOG0619	FOG: Leucine rich repeat	R
comp33007_c0_seq1	Hs20536571	47.83	1e-06	KOG4475	FOG: Immunoglobin and related proteins	RP
comp33037_c0_seq1	Hs4885627_1	36.84	4e-16	KOG4291	Mucin/alpha-tectorin	W
comp33071_c0_seq1	7290335	40.82	2e-06	KOG2084	Predicted histone tail methylase containing SET domain	B
comp33138_c0_seq2	7290752	48.42	4e-24	KOG1225	Teneurin-1 and related extracellular matrix proteins, contain EGF-like repeats	TW
comp33173_c0_seq1	Hs13775188	34.81	3e-20	KOG2039	Transcriptional coactivator p100	K
comp33187_c0_seq1	7295491	55.32	7e-12	KOG2519	5'-3' exonuclease	L
comp33197_c0_seq2	Hs7661832	100	7e-09	KOG2424	Protein involved in transcription start site selection	K
comp33205_c0_seq1	CE10672	34.23	4e-17	KOG4297	C-type lectin	TV
comp33213_c0_seq1	CE16260	53.92	5e-32	KOG0045	Cytosolic Ca2+-dependent cysteine protease (calpain), large subunit (EF-Hand protein superfamily)	OT
comp33222_c0_seq1	At1g31030	41.11	6e-16	KOG1075	FOG: Reverse transcriptase	R
comp33239_c0_seq1	Hs4507169_2	82.11	9e-57	KOG1721	FOG: Zn-finger	R
comp33254_c0_seq1	Hs4507275	69.41	5e-38	KOG0580	Serine/threonine protein kinase	D
comp33259_c0_seq1	Hs14731274	72.38	3e-92	KOG0169	Phosphoinositide-specific phospholipase C	T
comp33274_c0_seq1	Hs8922392	44.87	2e-14	KOG1857	Transcription accessory protein TEX, contains S1 domain	K
comp33287_c0_seq1	Hs8923104	50.56	1e-25	KOG0504	FOG: Ankyrin repeat	R
comp33303_c0_seq1	Hs14916481	32.71	1e-06	KOG2401	Predicted MutS-related protein involved in mismatch repair	L
comp33304_c0_seq1	7293761	85.87	1e-51	KOG4721	Serine/threonine protein kinase, contains leucine zipper domain	T
comp33324_c0_seq1	Hs4758466	56.52	1e-28	KOG1183	N-acetylglucosaminyltransferase complex, subunit PIG-Q/GPI1, required for phosphatidylinositol biosynthesis	MO
comp33327_c0_seq1	CE13102_2	35.15	4e-72	KOG0017	FOG: Transposon-encoded proteins with TYA, reverse transcriptase, integrase domains in various combinations	R
comp33383_c0_seq1	Hs16076877	30.28	8e-10	KOG0504	FOG: Ankyrin repeat	R
comp33384_c0_seq1	Hs20480186	34.85	7e-34	KOG4297	C-type lectin	TV
comp33397_c0_seq1	Hs7657102	43.59	2e-47	KOG3979	FGF receptor activating protein 1	T
comp33408_c0_seq1	Hs21361294	27.36	8e-06	KOG4297	C-type lectin	TV
comp33433_c0_seq1	Hs5174415	52.63	2e-15	KOG2877	sn-1,2-diacylglycerol ethanolamine- and cholinephosphotranferases	I
comp33460_c0_seq1	Hs14591909	83.33	5e-39	KOG0875	60S ribosomal protein L5	J
comp33471_c0_seq2	7303713	57.58	2e-07	KOG4289	Cadherin EGF LAG seven-pass G-type receptor	T
comp33474_c0_seq1	Hs4757900	100	0	KOG0674	Calreticulin	O
comp33489_c0_seq1	7291350	44.63	5e-30	KOG4290	Predicted membrane protein	S
comp33553_c0_seq1	Hs18087857	65.35	2e-60	KOG0420	Ubiquitin-protein ligase	O
comp33574_c0_seq1	Hs14589860	100	4e-147	KOG3696	Aspartyl beta-hydroxylase	O
comp33575_c0_seq3	Hs20127422	51.11	2e-08	KOG3510	FOG: Immunoglobulin C-2 Type/fibronectin type III domains	T
comp33578_c0_seq1	Hs4506989	41.38	2e-10	KOG3764	Vesicular amine transporter	U
comp33588_c0_seq1	7290688	57.89	1e-38	KOG1064	RAVE (regulator of V-ATPase assembly) complex subunit RAV1/DMX protein, WD repeat superfamily	R
comp33608_c0_seq2	Hs14141166	100	0	KOG2190	PolyC-binding proteins alphaCP-1 and related KH domain proteins	AR
comp33613_c0_seq1	Hs18549456	33.75	7e-08	KOG4641	FOG: Toll/interleukin receptor and related proteins containing LRR and TIR repeats	T
comp33672_c0_seq1	Hs4503155	43.1	8e-24	KOG1543	Cysteine proteinase Cathepsin L	O
comp33679_c0_seq2	Hs15451753	30.38	1e-06	KOG2177	Predicted E3 ubiquitin ligase	O
comp33738_c0_seq1	Hs4508029	54.95	6e-22	KOG1721	FOG: Zn-finger	R
comp33754_c0_seq1	Hs14149803	36.29	2e-17	KOG2319	Vacuolar assembly/sorting protein VPS9	U
comp33758_c0_seq1	DmMi003	69.05	2e-54	KOG4769	Cytochrome c oxidase, subunit I	C
comp33830_c0_seq1	Hs4506645	100	3e-26	KOG3499	60S ribosomal protein L38	J
comp33831_c0_seq1	Hs19743836	27.52	1e-13	KOG0839	RNA Methylase, SpoU family	A
comp33836_c0_seq2	Hs10834990	24.92	2e-14	KOG3510	FOG: Immunoglobulin C-2 Type/fibronectin type III domains	T
comp33887_c0_seq1	Hs4885229	34.46	4e-21	KOG1219	Uncharacterized conserved protein, contains laminin, cadherin and EGF domains	T
comp33956_c0_seq1	Hs4826675	73.33	2e-49	KOG0662	Cyclin-dependent kinase CDK5	UT
comp33985_c0_seq1	CE22138	36	3e-08	KOG4244	Failed axon connections (fax) protein/glutathione S-transferase-like protein	T
comp34020_c0_seq1	Hs14737020	41.92	7e-32	KOG3810	Micronutrient transporters (folate transporter family)	H
comp34028_c0_seq1	CE27915	78	6e-47	KOG1268	Glucosamine 6-phosphate synthetases, contain amidotransferase and phosphosugar isomerase domains	M
comp34040_c0_seq2	Hs18555223	29.73	8e-12	KOG3723	PH domain protein Melted	T
comp34066_c0_seq1	CE28820	80.88	1e-31	KOG2301	Voltage-gated Ca2+ channels, alpha1 subunits	PT
comp34073_c0_seq2	Hs22042102	100	4e-132	KOG0118	FOG: RRM domain	R
comp34079_c0_seq1	Hs4557733	45.61	3e-09	KOG1217	Fibrillins and related proteins containing Ca2+-binding EGF-like domains	T
comp34084_c0_seq1	DmMi013	57.62	8e-102	KOG4663	Cytochrome b	C
comp34100_c0_seq1	7298411	43.4	7e-17	KOG3594	FOG: Cadherin repeats	S
comp34116_c0_seq1	CE16424	29.9	3e-29	KOG1075	FOG: Reverse transcriptase	R
comp34117_c0_seq2	Hs13904870	100	6e-151	KOG3291	Ribosomal protein S7	J
comp34121_c0_seq1	7303152	39.25	6e-17	KOG3762	Predicted transporter	R
comp34148_c0_seq1	Hs22044030	67.47	7e-34	KOG0192	Tyrosine kinase specific for activated (GTP-bound) p21cdc42Hs	T
comp34151_c0_seq1	Hs20543919	39.29	2e-15	KOG0504	FOG: Ankyrin repeat	R
comp34196_c0_seq1	CE24218	39.74	7e-13	KOG0157	Cytochrome P450 CYP4/CYP19/CYP26 subfamilies	QI
comp34221_c0_seq1	Hs7710126	30.38	2e-08	KOG4437	ATP-dependent DNA ligase III	L
comp34255_c0_seq3	7300263	42	3e-18	KOG3510	FOG: Immunoglobulin C-2 Type/fibronectin type III domains	T
comp34264_c0_seq1	CE16116	65.71	8e-25	KOG0430	Xanthine dehydrogenase	F
comp34296_c0_seq1	Hs4885413	97.73	4e-35	KOG3275	Zinc-binding protein of the histidine triad (HIT) family	T
comp34411_c0_seq1	CE05765	45.11	2e-23	KOG1215	Low-density lipoprotein receptors containing Ca2+-binding EGF-like domains	T
comp34437_c0_seq1	Hs10947054	40.96	6e-12	KOG4177	Ankyrin	M
comp34446_c0_seq1	7293042	70.37	3e-19	KOG3475	60S ribosomal protein L37	J
comp34474_c0_seq1	Hs19525733	67.42	9e-48	KOG0950	DNA polymerase theta/eta, DEAD-box superfamily	R
comp34487_c0_seq1	Hs8393093	47.5	6e-06	KOG1097	Adenine deaminase/adenosine deaminase	F
comp34489_c0_seq2	Hs4505409	100	2e-110	KOG0888	Nucleoside diphosphate kinase	F
comp34498_c0_seq2	Hs13325066	36.62	1e-10	KOG4289	Cadherin EGF LAG seven-pass G-type receptor	T
comp34547_c0_seq1	Hs4557713	35.87	3e-12	KOG0994	Extracellular matrix glycoprotein Laminin subunit beta	W
comp34575_c0_seq1	Hs13654274	47.47	1e-27	KOG1535	Predicted fumarylacetoacetate hydralase	R
comp34595_c0_seq1	CE04575	33.78	8e-29	KOG1075	FOG: Reverse transcriptase	R
comp34601_c0_seq1	Hs7662462	63.3	3e-39	KOG1989	ARK protein kinase family	T
comp34605_c0_seq1	Hs20070314	39.31	4e-25	KOG4500	Rho/Rac GTPase guanine nucleotide exchange factor smgGDS/Vimar	T
comp34621_c0_seq1	At4g17910_3	58.33	8e-13	KOG0411	Uncharacterized membrane protein	S
comp34662_c0_seq1	HsM13540616	34.55	1e-20	KOG2742	Predicted oxidoreductase	R
comp34666_c0_seq1	Hs4505575	100	5e-30	KOG0123	Polyadenylate-binding protein (RRM superfamily)	AJ
comp34680_c0_seq1	Hs7657516	38.46	4e-13	KOG0354	DEAD-box like helicase	R
comp34718_c0_seq1	Hs10863879	44.62	1e-33	KOG2349	Na+:iodide/myo-inositol/multivitamin symporters	P
comp34756_c0_seq1	At2g31500	41.94	3e-06	KOG0032	Ca2+/calmodulin-dependent protein kinase, EF-Hand protein superfamily	T
comp34782_c0_seq1	Hs4506053	47.14	2e-37	KOG2267	Eukaryotic-type DNA primase, large subunit	L
comp34791_c0_seq1	7302711	30.77	3e-06	KOG0230	Phosphatidylinositol-4-phosphate 5-kinase and related FYVE finger-containing proteins	T
comp34854_c0_seq1	Hs11034849	46.88	1e-19	KOG2645	Type I phosphodiesterase/nucleotide pyrophosphatase	R
comp34859_c0_seq2	Hs14165437	100	2e-51	KOG2192	PolyC-binding hnRNP-K protein HRB57A/hnRNP, contains KH domain	AR
comp34860_c0_seq1	7304364	37.57	3e-27	KOG3610	Plexins (functional semaphorin receptors)	T
comp34865_c0_seq1	Hs4557349_2	40.74	2e-13	KOG0504	FOG: Ankyrin repeat	R
comp34875_c0_seq1	Hs17941285	64.1	4e-12	KOG2349	Na+:iodide/myo-inositol/multivitamin symporters	P
comp34909_c0_seq1	Hs22060276	41.59	9e-25	KOG2020	Nuclear transport receptor CRM1/MSN5 (importin beta superfamily)	YU
comp34956_c0_seq1	Hs18576822	35.97	9e-20	KOG0101	Molecular chaperones HSP70/HSC70, HSP70 superfamily	O
comp34985_c0_seq1	7295152	31.58	6e-12	KOG0351	ATP-dependent DNA helicase	L
comp35042_c0_seq1	Hs19923568	27.43	6e-07	KOG1721	FOG: Zn-finger	R
comp35054_c0_seq1	Hs5803003	50.43	3e-32	KOG1924	RhoA GTPase effector DIA/Diaphanous	TZ
comp35057_c0_seq1	CE28772	75	1e-43	KOG2294	Transcription factor of the Forkhead/HNF3 family	K
comp35061_c0_seq1	Hs6005788	50.43	6e-30	KOG1259	Nischarin, modulator of integrin alpha5 subunit action	TZ
comp35072_c0_seq1	7299523	28	5e-08	KOG0619	FOG: Leucine rich repeat	R
comp35084_c0_seq1	Hs4507093	72.5	8e-35	KOG3770	Acid sphingomyelinase and PHM5 phosphate metabolism protein	I
comp35088_c0_seq1	Hs4506431	54.41	2e-13	KOG3508	GTPase-activating protein	R
comp35097_c0_seq1	Hs4759132	42.67	1e-15	KOG3747	Concentrative Na+-nucleoside cotransporter CNT1/CNT2	FP
comp35098_c0_seq1	7297848	61.54	3e-13	KOG1074	Transcriptional repressor SALM	K
comp35100_c0_seq1	CE00664	73.8	9e-101	KOG1628	40S ribosomal protein S3A	J
comp35101_c0_seq1	Hs4502141	38.33	2e-18	KOG1101	Apoptosis inhibitor IAP1 and related BIR domain proteins	DR
comp35110_c0_seq1	Hs22041606	50.34	2e-43	KOG0890	Protein kinase of the PI-3 kinase family involved in mitotic growth, DNA repair and meiotic recombination	TBLD
comp35115_c0_seq1	Hs8922854	37.76	6e-14	KOG4441	Proteins containing BTB/POZ and Kelch domains, involved in regulatory/signal transduction processes	TR
comp35120_c0_seq1	CE07166	50.72	5e-10	KOG1075	FOG: Reverse transcriptase	R
comp35182_c0_seq1	CE13114	33.67	2e-07	KOG4297	C-type lectin	TV
comp35189_c0_seq1	Hs11545833	57.75	2e-21	KOG0740	AAA+-type ATPase	O
comp35194_c0_seq1	7291279	32.8	5e-11	KOG0502	Integral membrane ankyrin-repeat protein Kidins220 (protein kinase D substrate)	R
comp35201_c0_seq1	Hs18591603	50	5e-25	KOG1721	FOG: Zn-finger	R
comp35202_c0_seq1	Hs7656961	40.82	7e-14	KOG0504	FOG: Ankyrin repeat	R
comp35212_c0_seq1	Hs4757906	61.18	5e-31	KOG0045	Cytosolic Ca2+-dependent cysteine protease (calpain), large subunit (EF-Hand protein superfamily)	OT
comp35233_c0_seq1	Hs20484109_2	31.87	2e-07	KOG1721	FOG: Zn-finger	R
comp35240_c0_seq1	Hs22043135_2	51.04	3e-24	KOG3597	Proteoglycan	R
comp35253_c0_seq1	Hs10863879	49.7	5e-49	KOG2349	Na+:iodide/myo-inositol/multivitamin symporters	P
comp35272_c0_seq1	CE26835	37.59	4e-25	KOG1075	FOG: Reverse transcriptase	R
comp35274_c0_seq1	7296628	54	3e-24	KOG3656	FOG: 7 transmembrane receptor	R
comp35294_c0_seq1	Hs14755733	35	6e-18	KOG1721	FOG: Zn-finger	R
comp35311_c0_seq1	CE19341	32.43	1e-08	KOG0799	Branching enzyme	G
comp35341_c0_seq1	Hs4507061	37.5	3e-07	KOG4237	Extracellular matrix protein slit, contains leucine-rich and EGF-like repeats	WT
comp35343_c0_seq1	At1g12200	29.08	3e-18	KOG1399	Flavin-containing monooxygenase	Q
comp35363_c0_seq1	Hs7657516	48.53	2e-11	KOG0354	DEAD-box like helicase	R
comp35376_c0_seq1	Hs4505783	75.9	2e-36	KOG3635	Phosphorylase kinase	G
comp35388_c0_seq2	Hs5031571	100	8e-116	KOG0677	Actin-related protein Arp2/3 complex, subunit Arp2	Z
comp35391_c0_seq2	Hs10445223	100	7e-72	KOG3464	60S ribosomal protein L44	J
comp35392_c0_seq1	CE26118_1	30.85	3e-07	KOG0017	FOG: Transposon-encoded proteins with TYA, reverse transcriptase, integrase domains in various combinations	R
comp35395_c0_seq1	Hs7662116	41.51	3e-16	KOG1721	FOG: Zn-finger	R
comp35418_c0_seq1	Hs11386137	73	7e-47	KOG1052	Glutamate-gated kainate-type ion channel receptor subunit GluR5 and related subunits	PET
comp35471_c0_seq1	7297349	34.07	8e-07	KOG1842	FYVE finger-containing protein	R
comp35476_c0_seq1	CE27509_1	31.13	2e-40	KOG1075	FOG: Reverse transcriptase	R
comp35500_c0_seq1	At2g25970	40.24	2e-11	KOG1676	K-homology type RNA binding proteins	A
comp35503_c0_seq1	7301299	83.82	5e-37	KOG1779	40s ribosomal protein S27	J
comp35534_c0_seq1	Hs16506293	54.49	2e-56	KOG3598	Thyroid hormone receptor-associated protein complex, subunit TRAP230	K
comp35553_c0_seq1	Hs21314692	85.99	4e-85	KOG1499	Protein arginine N-methyltransferase PRMT1 and related enzymes	OKT
comp35572_c0_seq1	7292333	42.76	3e-27	KOG1910	Uncharacterized conserved protein	S
comp35574_c0_seq1	7298144	32.94	8e-07	KOG1836	Extracellular matrix glycoprotein Laminin subunits alpha and gamma	W
comp35602_c0_seq2	Hs14790115	31.75	4e-19	KOG3573	Caspase, apoptotic cysteine protease	D
comp35621_c0_seq1	7292196	41.82	4e-07	KOG1181	FOG: Low-complexity	S
comp35623_c0_seq1	Hs8923154	59.7	4e-46	KOG0531	Protein phosphatase 1, regulatory subunit, and related proteins	T
comp35635_c0_seq1	Hs4885111	34.91	9e-11	KOG0027	Calmodulin and related proteins (EF-Hand superfamily)	T
comp35663_c0_seq1	CE20622	56.98	4e-29	KOG2332	Ferritin	P
comp35668_c0_seq1	Hs4507507	49.14	7e-26	KOG1974	DNA topoisomerase I-interacting protein	L
comp35675_c0_seq1	Hs14149730	59.15	2e-60	KOG0389	SNF2 family DNA-dependent ATPase	B
comp35731_c0_seq1	Hs20070262	52.86	8e-17	KOG3809	Microtubule-binding protein MIP-T3	Z
comp35759_c0_seq1	7303206	54.13	4e-29	KOG0718	Molecular chaperone (DnaJ superfamily)	O
comp35770_c0_seq1	Hs18141297	44.94	8e-15	KOG0619	FOG: Leucine rich repeat	R
comp35797_c0_seq1	7304283	26.87	6e-07	KOG0613	Projectin/twitchin and related proteins	Z
comp35800_c0_seq1	Hs19923619	55.9	2e-68	KOG2430	Glycosyl hydrolase, family 47	G
comp35813_c0_seq1	Hs22042189	42.47	7e-15	KOG3654	Uncharacterized CH domain protein	Z
comp35821_c0_seq2	7301143	49.6	5e-23	KOG1217	Fibrillins and related proteins containing Ca2+-binding EGF-like domains	T
comp35843_c0_seq1	At3g26614	35.04	5e-14	KOG1075	FOG: Reverse transcriptase	R
comp35851_c0_seq1	Hs18576822	40.24	3e-09	KOG0101	Molecular chaperones HSP70/HSC70, HSP70 superfamily	O
comp35874_c0_seq1	Hs20543273	40.5	3e-13	KOG0619	FOG: Leucine rich repeat	R
comp35877_c0_seq1	7303379	69.86	1e-28	KOG0055	Multidrug/pheromone exporter, ABC superfamily	Q
comp35880_c0_seq1	Hs20336199	30.69	1e-18	KOG0892	Protein kinase ATM/Tel1, involved in telomere length regulation and DNA repair	TBLD
comp35896_c0_seq1	Hs4557531	65.45	8e-48	KOG2788	Glycosyltransferase	G
comp35900_c0_seq1	Hs14754044	36.25	3e-15	KOG4244	Failed axon connections (fax) protein/glutathione S-transferase-like protein	T
comp35902_c0_seq1	Hs4507335	50.55	5e-24	KOG0566	Inositol-1,4,5-triphosphate 5-phosphatase (synaptojanin), INP51/INP52/INP53 family	U
comp35936_c0_seq2	Hs19924111	47.52	5e-25	KOG0186	Proline oxidase	E
comp35957_c0_seq2	CE12954	40.68	3e-07	KOG1225	Teneurin-1 and related extracellular matrix proteins, contain EGF-like repeats	TW
comp35970_c0_seq1	Hs22062038	37.63	6e-10	KOG1242	Protein containing adaptin N-terminal region	J
comp35979_c0_seq1	CE16711	40.59	2e-13	KOG0017	FOG: Transposon-encoded proteins with TYA, reverse transcriptase, integrase domains in various combinations	R
comp35990_c0_seq1	Hs8393093	32.76	1e-42	KOG1097	Adenine deaminase/adenosine deaminase	F
comp36010_c0_seq1	CE04924	65.88	4e-35	KOG1340	Prosaposin	IG
comp36022_c0_seq1	7299563	60.87	3e-75	KOG0206	P-type ATPase	R
comp36030_c0_seq1	7304283	35.23	5e-08	KOG0613	Projectin/twitchin and related proteins	Z
comp36074_c0_seq1	7303255	27.4	5e-07	KOG0516	Dystonin, GAS (Growth-arrest-specific protein), and related proteins	Z
comp36086_c0_seq3	Hs7662220	31.38	8e-14	KOG0619	FOG: Leucine rich repeat	R
comp36090_c0_seq2	7298274	71.7	8e-22	KOG2301	Voltage-gated Ca2+ channels, alpha1 subunits	PT
comp36091_c0_seq1	Hs20514782	51.81	8e-14	KOG2443	Uncharacterized conserved protein	S
comp36093_c0_seq1	7291032	35.64	3e-11	KOG1052	Glutamate-gated kainate-type ion channel receptor subunit GluR5 and related subunits	PET
comp36095_c0_seq1	Hs4506945	39.25	2e-49	KOG1065	Maltase glucoamylase and related hydrolases, glycosyl hydrolase family 31	G
comp36098_c0_seq1	Hs22066412	77.67	4e-48	KOG3595	Dyneins, heavy chain	Z
comp36106_c0_seq1	7292625_1	27.7	2e-09	KOG2319	Vacuolar assembly/sorting protein VPS9	U
comp36110_c0_seq1	CE13573	29.9	3e-13	KOG3644	Ligand-gated ion channel	T
comp36119_c0_seq1	Hs16160065	31.22	6e-20	KOG3620	Uncharacterized conserved protein	S
comp36165_c0_seq1	Hs4504115	67.03	2e-35	KOG1054	Glutamate-gated AMPA-type ion channel receptor subunit GluR2 and related subunits	PET
comp36166_c0_seq1	7297661	84.95	5e-58	KOG1112	Ribonucleotide reductase, alpha subunit	F
comp36188_c0_seq1	HsM6912722	40.8	3e-28	KOG3714	Meprin A metalloprotease	O
comp36189_c0_seq1	CE17122	91.67	4e-114	KOG0070	GTP-binding ADP-ribosylation factor Arf1	U
comp36245_c0_seq1	CE04460	31.74	9e-19	KOG1075	FOG: Reverse transcriptase	R
comp36251_c0_seq1	Hs5739524_2	41.94	1e-09	KOG0351	ATP-dependent DNA helicase	L
comp36255_c0_seq1	CE17462	57.78	3e-12	KOG0685	Flavin-containing amine oxidase	H
comp36259_c0_seq1	Hs22054327	40.43	6e-08	KOG1846	Uncharacterized conserved protein, contains Sec7 domain	U
comp36280_c0_seq1	Hs4557679	51.89	9e-34	KOG1217	Fibrillins and related proteins containing Ca2+-binding EGF-like domains	T
comp36294_c0_seq1	At3g26614	38.04	1e-09	KOG1075	FOG: Reverse transcriptase	R
comp36303_c0_seq1	Hs8922854	37.21	4e-13	KOG4441	Proteins containing BTB/POZ and Kelch domains, involved in regulatory/signal transduction processes	TR
comp36304_c0_seq1	7292616	41.35	1e-21	KOG0017	FOG: Transposon-encoded proteins with TYA, reverse transcriptase, integrase domains in various combinations	R
comp36324_c0_seq1	CE16458	52.17	2e-09	KOG3396	Glucosamine-phosphate N-acetyltransferase	M
comp36327_c0_seq1	7290560	57.14	3e-37	KOG1787	Kinase A-anchor protein Neurobeachin and related BEACH and WD40 repeat proteins	U
comp36331_c0_seq1	Hs11993935	100	3e-87	KOG2806	Chitinase	G
comp36331_c1_seq1	Hs11993935	100	6e-79	KOG2806	Chitinase	G
comp36353_c0_seq2	CE23504_1	36.06	3e-34	KOG4193	G protein-coupled receptors	T
comp36381_c0_seq1	Hs7705580	36.64	5e-20	KOG2918	Carboxymethyl transferase	O
comp36393_c0_seq1	7303993	81.05	1e-49	KOG2243	Ca2+ release channel (ryanodine receptor)	T
comp36418_c0_seq1	Hs9910122	42.2	2e-16	KOG3538	Disintegrin metalloproteinases with thrombospondin repeats	O
comp36455_c0_seq1	CE01681	61.22	2e-36	KOG2735	Phosphatidylserine synthase	I
comp36462_c0_seq1	7298363	54.37	1e-28	KOG3596	Uncharacterized conserved protein	S
comp36481_c0_seq1	Hs4557787	36.67	9e-13	KOG4225	Sorbin and SH3 domain-containing protein	T
comp36485_c0_seq1	Hs22052066	56.31	3e-26	KOG1721	FOG: Zn-finger	R
comp36491_c0_seq1	Hs8393409	46.77	6e-10	KOG3737	Predicted polypeptide N-acetylgalactosaminyltransferase	O
comp36492_c0_seq1	Hs4505833	36.67	1e-10	KOG3599	Ca2+-modulated nonselective cation channel polycystin	PT
comp36516_c0_seq1	Hs4826734	100	6e-50	KOG1995	Conserved Zn-finger protein	R
comp36616_c0_seq1	At2g41700	33.68	2e-10	KOG0059	Lipid exporter ABCA1 and related proteins, ABC superfamily	IR
comp36642_c0_seq1	7294741	47.66	3e-32	KOG3707	Uncharacterized conserved protein	S
comp36687_c0_seq1	Hs20543919	44.68	7e-06	KOG0504	FOG: Ankyrin repeat	R
comp36706_c0_seq1	7291903	50.56	5e-26	KOG1721	FOG: Zn-finger	R
comp36719_c0_seq1	7291220	36.79	1e-15	KOG1721	FOG: Zn-finger	R
comp36721_c0_seq1	Hs18105007	75.89	5e-63	KOG0370	Multifunctional pyrimidine synthesis protein CAD (includes carbamoyl-phophate synthetase, aspartate transcarbamylase, and glutamine amidotransferase)	R
comp36724_c0_seq1	Hs4503475	100	2e-104	KOG0052	Translation elongation factor EF-1 alpha/Tu	J
comp36733_c0_seq1	CE20374	90	2e-64	KOG0865	Cyclophilin type peptidyl-prolyl cis-trans isomerase	O
comp36736_c0_seq1	Hs10947040	39.23	7e-23	KOG4177	Ankyrin	M
comp36761_c0_seq1	Hs14249552	39.33	6e-10	KOG2563	Permease of the major facilitator superfamily	R
comp36762_c0_seq1	Hs18576822	25.74	5e-27	KOG0101	Molecular chaperones HSP70/HSC70, HSP70 superfamily	O
comp36790_c0_seq2	Hs4505743	100	1e-67	KOG3048	Molecular chaperone Prefoldin, subunit 5	O
comp36835_c0_seq1	Hs4885583	84.21	4e-137	KOG0612	Rho-associated, coiled-coil containing protein kinase	T
comp36836_c0_seq1	Hs12957488	33.47	7e-32	KOG1825	Fry-like conserved proteins	R
comp36846_c0_seq1	Hs19923727	71.43	1e-83	KOG0480	DNA replication licensing factor, MCM6 component	L
comp36874_c0_seq1	CE04958_1	43.66	1e-13	KOG3656	FOG: 7 transmembrane receptor	R
comp36876_c0_seq1	Hs9961353	45.59	3e-30	KOG3627	Trypsin	E
comp36886_c0_seq1	Hs4885631	35.71	3e-17	KOG0200	Fibroblast/platelet-derived growth factor receptor and related receptor tyrosine kinases	T
comp36934_c0_seq1	Hs5032179	24.48	9e-07	KOG2177	Predicted E3 ubiquitin ligase	O
comp36971_c0_seq1	7301285	41.82	8e-27	KOG0200	Fibroblast/platelet-derived growth factor receptor and related receptor tyrosine kinases	T
comp36978_c0_seq3	7294194	36.11	8e-08	KOG0505	Myosin phosphatase, regulatory subunit	OT
comp36986_c0_seq1	Hs22066458	91.67	2e-69	KOG1517	Guanine nucleotide binding protein MIP1	D
comp37038_c0_seq1	7301177	46.05	1e-19	KOG4421	Uncharacterized conserved protein	S
comp37039_c0_seq1	CE02792_2	34.15	4e-17	KOG0017	FOG: Transposon-encoded proteins with TYA, reverse transcriptase, integrase domains in various combinations	R
comp37088_c0_seq1	Hs4503935	57.39	1e-38	KOG2566	Beta-glucocerebrosidase	G
comp37112_c0_seq1	Hs19924165	32.46	1e-13	KOG1095	Protein tyrosine kinase	T
comp37171_c0_seq1	Hs13899297_1	26.98	4e-12	KOG2633	Hismacro and SEC14 domain-containing proteins	BK
comp37179_c0_seq1	Hs22067480	41.18	9e-16	KOG1721	FOG: Zn-finger	R
comp37195_c0_seq1	7301583	35.45	1e-13	KOG0504	FOG: Ankyrin repeat	R
comp37204_c0_seq1	Hs17864092	34.57	1e-09	KOG3595	Dyneins, heavy chain	Z
comp37229_c0_seq1	Hs21361431	42.86	4e-54	KOG1916	Nuclear protein, contains WD40 repeats	R
comp37238_c0_seq1	Hs16904383_1	60.33	3e-42	KOG0619	FOG: Leucine rich repeat	R
comp37271_c0_seq1	Hs13376351	35.62	1e-07	KOG0748	Predicted membrane proteins, contain hemolysin III domain	RT
comp37307_c0_seq1	7295614	52.69	4e-30	KOG3892	N-acetyl-glucosamine-6-phosphate deacetylase	G
comp37320_c0_seq2	CE17400	49.53	2e-63	KOG0053	Cystathionine beta-lyases/cystathionine gamma-synthases	E
comp37329_c0_seq1	Hs22060585	46.51	7e-08	KOG1721	FOG: Zn-finger	R
comp37337_c0_seq1	HsM6005894_1	44.37	2e-35	KOG3602	WD40 repeat-containing protein	R
comp37341_c0_seq1	Hs20143914	40.58	3e-07	KOG0613	Projectin/twitchin and related proteins	Z
comp37347_c0_seq1	Hs4505245	35.29	2e-11	KOG4297	C-type lectin	TV
comp37350_c0_seq1	Hs4557026	69.81	3e-47	KOG1426	FOG: RCC1 domain	S
comp37376_c0_seq1	CE29155	34.02	1e-09	KOG2058	Ypt/Rab GTPase activating protein	U
comp37390_c0_seq2	HsM14861832	48.48	1e-12	KOG4712	Uncharacterized conserved protein	S
comp37400_c0_seq1	Hs22058480	54.84	6e-17	KOG0123	Polyadenylate-binding protein (RRM superfamily)	AJ
comp37401_c0_seq1	Hs6912356	69.57	2e-16	KOG2106	Uncharacterized conserved protein, contains HELP and WD40 domains	S
comp37430_c0_seq2	Hs4502163	37.5	1e-08	KOG4824	Apolipoprotein D/Lipocalin	M
comp37431_c0_seq1	Hs4502139	33.73	1e-12	KOG1101	Apoptosis inhibitor IAP1 and related BIR domain proteins	DR
comp37439_c0_seq1	7294259	36.46	2e-14	KOG4724	Predicted Rho GTPase-activating protein	T
comp37458_c0_seq1	Hs16554577	64.76	1e-41	KOG1126	DNA-binding cell division cycle control protein	D
comp37482_c0_seq1	Hs9256600	39.08	9e-15	KOG3594	FOG: Cadherin repeats	S
comp37491_c0_seq2	Hs13787197	39.29	1e-17	KOG1133	Helicase of the DEAD superfamily	L
comp37580_c0_seq1	7303993	52.27	2e-17	KOG2243	Ca2+ release channel (ryanodine receptor)	T
comp37586_c0_seq1	Hs12232405	49.5	6e-21	KOG2362	Uncharacterized Fe-S protein	R
comp37613_c0_seq2	CE07166	48.65	4e-12	KOG1075	FOG: Reverse transcriptase	R
comp37629_c0_seq1	Hs7662126	75.61	4e-84	KOG3686	Rap1-GTPase-activating protein (Rap1GAP)	T
comp37630_c0_seq1	7290326	52.5	6e-06	KOG3509	Basement membrane-specific heparan sulfate proteoglycan (HSPG) core protein	O
comp37639_c0_seq1	Hs5453607	100	1e-179	KOG0361	Chaperonin complex component, TCP-1 eta subunit (CCT7)	O
comp37646_c0_seq1	Hs4557046	77.27	3e-19	KOG3659	Sodium-neurotransmitter symporter	T
comp37649_c0_seq1	Hs20541778	52.33	2e-25	KOG3694	Protein required for meiosis	D
comp37670_c0_seq1	7299477	51.43	1e-30	KOG1721	FOG: Zn-finger	R
comp37688_c0_seq1	CE20167	27.03	3e-06	KOG4236	Serine/threonine protein kinase PKC mu/PKD and related proteins	T
comp37696_c0_seq1	Hs7662180	42.59	5e-06	KOG4825	Component of synaptic membrane glycine-, glutamate- and thienylcyclohexylpiperidine-binding glycoprotein (43kDa)	T
comp37705_c0_seq1	Hs15147337	52.29	4e-47	KOG0943	Predicted ubiquitin-protein ligase/hyperplastic discs protein, HECT superfamily	O
comp37738_c0_seq1	Hs4506661	73.33	1e-39	KOG3166	60S ribosomal protein L7A	J
comp37746_c0_seq1	Hs20270347	38.55	1e-12	KOG0504	FOG: Ankyrin repeat	R
comp37781_c0_seq1	Hs4557645	100	8e-58	KOG1456	Heterogeneous nuclear ribonucleoprotein L (contains RRM repeats)	A
comp37810_c0_seq1	Hs20561614	37.78	1e-09	KOG1327	Copine	T
comp37815_c0_seq1	Hs13492977	60	7e-15	KOG3149	Transcription initiation factor IIF, auxiliary subunit	K
comp37862_c0_seq1	Hs4504183	99.5	7e-144	KOG1695	Glutathione S-transferase	O
comp37868_c0_seq3	CE16503_1	29.27	4e-11	KOG1075	FOG: Reverse transcriptase	R
comp37898_c0_seq1	Hs4507157_2	39.1	9e-14	KOG1215	Low-density lipoprotein receptors containing Ca2+-binding EGF-like domains	T
comp37899_c0_seq1	CE01102	35.71	8e-17	KOG1226	Integrin beta subunit (N-terminal portion of extracellular region)	TW
comp37920_c0_seq1	Hs7705278_2	46.39	9e-12	KOG0504	FOG: Ankyrin repeat	R
comp37942_c0_seq1	CE13130_2	31.52	8e-06	KOG0351	ATP-dependent DNA helicase	L
comp37943_c0_seq2	Hs9966865	33.82	2e-20	KOG3609	Receptor-activated Ca2+-permeable cation channels (STRPC family)	PT
comp37978_c0_seq1	Hs5174501	38.46	7e-07	KOG1721	FOG: Zn-finger	R
comp37984_c0_seq1	ECU04g0490	34.74	1e-07	KOG0941	E3 ubiquitin protein ligase	O
comp37995_c0_seq1	Hs14744423	32.43	8e-08	KOG0504	FOG: Ankyrin repeat	R
comp37998_c0_seq1	Hs8393672	49.64	5e-39	KOG4441	Proteins containing BTB/POZ and Kelch domains, involved in regulatory/signal transduction processes	TR
comp37999_c0_seq1	Hs20536191	55.38	2e-13	KOG0385	Chromatin remodeling complex WSTF-ISWI, small subunit	K
comp38005_c0_seq1	Hs8922083	42.31	2e-06	KOG4294	Non voltage-gated ion channels (DEG/ENaC family)	PT
comp38037_c0_seq1	CE27828	46.03	4e-08	KOG4297	C-type lectin	TV
comp38073_c0_seq3	Hs16905517	100	6e-74	KOG0118	FOG: RRM domain	R
comp38086_c0_seq1	Hs10442822_2	54.63	1e-32	KOG0895	Ubiquitin-conjugating enzyme	O
comp38087_c0_seq1	Hs19705572	27.52	7e-07	KOG1836	Extracellular matrix glycoprotein Laminin subunits alpha and gamma	W
comp38092_c0_seq1	CE28666	36.96	1e-17	KOG1215	Low-density lipoprotein receptors containing Ca2+-binding EGF-like domains	T
comp38110_c0_seq1	Hs4758138	100	6e-86	KOG0331	ATP-dependent RNA helicase	A
comp38114_c0_seq1	7290416	75.9	1e-38	KOG3659	Sodium-neurotransmitter symporter	T
comp38123_c0_seq2	Hs4885627_1	49.09	2e-09	KOG4291	Mucin/alpha-tectorin	W
comp38126_c0_seq1	At3g49500	45.05	4e-14	KOG0988	RNA-directed RNA polymerase QDE-1 required for posttranscriptional gene silencing and RNA interference	A
comp38135_c0_seq1	Hs17402886	44.68	2e-50	KOG0211	Protein phosphatase 2A regulatory subunit A and related proteins	T
comp38138_c0_seq1	Hs22048186	56.45	6e-39	KOG2308	Phosphatidic acid-preferring phospholipase A1, contains DDHD domain	IU
comp38180_c0_seq1	CE29541_2	42.57	6e-17	KOG0439	VAMP-associated protein involved in inositol metabolism	U
comp38195_c0_seq1	CE06090	61.9	5e-28	KOG0279	G protein beta subunit-like protein	T
comp38208_c0_seq1	Hs19115954	30.39	3e-10	KOG3595	Dyneins, heavy chain	Z
comp38218_c0_seq1	Hs7706133	38.06	1e-19	KOG1311	DHHC-type Zn-finger proteins	R
comp38224_c0_seq1	Hs4557010	38.13	1e-20	KOG3720	Lysosomal & prostatic acid phosphatases	I
comp38237_c0_seq1	7291903	37.96	1e-13	KOG1721	FOG: Zn-finger	R
comp38268_c0_seq1	CE27509_1	26.67	9e-12	KOG1075	FOG: Reverse transcriptase	R
comp38273_c0_seq1	CE01682	53.01	5e-25	KOG1056	Glutamate-gated metabotropic ion channel receptor subunit GRM2 and related subunits, G-protein coupled receptor superfamily	PT
comp38277_c0_seq1	7292616	53.85	2e-19	KOG0017	FOG: Transposon-encoded proteins with TYA, reverse transcriptase, integrase domains in various combinations	R
comp38292_c0_seq1	7295732	40.32	4e-35	KOG1219	Uncharacterized conserved protein, contains laminin, cadherin and EGF domains	T
comp38294_c0_seq1	7294197	40.91	2e-09	KOG4287	Pectin acetylesterase and similar proteins	M
comp38317_c0_seq1	CE18123	41.51	2e-06	KOG3713	Voltage-gated K+ channel KCNB/KCNC	P
comp38321_c0_seq1	Hs9966865	40.16	2e-19	KOG3609	Receptor-activated Ca2+-permeable cation channels (STRPC family)	PT
comp38323_c0_seq1	7301264	69.23	1e-36	KOG3765	Predicted glycosyltransferase	G
comp38325_c0_seq1	Hs20553661	54.2	4e-42	KOG1327	Copine	T
comp38327_c0_seq1	Hs4505435	39.67	1e-25	KOG1023	Natriuretic peptide receptor, guanylate cyclase	T
comp38346_c0_seq1	Hs20562150_1	39.29	2e-13	KOG1904	Transcription coactivator	K
comp38347_c0_seq1	Hs22047608	48.15	1e-13	KOG3569	RAS signaling inhibitor ST5	T
comp38349_c0_seq1	7302232	32.11	2e-10	KOG2504	Monocarboxylate transporter	G
comp38370_c0_seq1	7298917	44.92	8e-25	KOG3924	Putative protein methyltransferase involved in meiosis and transcriptional silencing (Dot1)	DK
comp38372_c0_seq1	Hs4507049	60.38	5e-13	KOG1286	Amino acid transporters	E
comp38374_c0_seq1	Hs18677724	32.03	2e-49	KOG0101	Molecular chaperones HSP70/HSC70, HSP70 superfamily	O
comp38385_c0_seq1	Hs15082258	100	1e-85	KOG1911	Heterochromatin-associated protein HP1 and related CHROMO domain proteins	B
comp38403_c0_seq1	7292051	32.04	1e-10	KOG4297	C-type lectin	TV
comp38443_c0_seq1	At5g12010	29.56	6e-38	KOG4585	Predicted transposase	L
comp38452_c0_seq1	Hs4506723	100	0	KOG1628	40S ribosomal protein S3A	J
comp38509_c0_seq2	Hs4502295	99.63	0	KOG1350	F0F1-type ATP synthase, beta subunit	C
comp38531_c0_seq2	Hs4507669	100	8e-124	KOG1727	Microtubule-binding protein (translationally controlled tumor protein)	DZ
comp38541_c0_seq1	Hs10863895	100	1e-22	KOG4794	Thymosin beta	N
comp38631_c0_seq1	Hs20536571	51.52	6e-21	KOG4475	FOG: Immunoglobin and related proteins	RP
comp38699_c0_seq1	Hs17318561	63.24	4e-26	KOG0655	G1/S-specific cyclin E	D
comp38953_c0_seq1	Hs18677724	45.83	1e-09	KOG0101	Molecular chaperones HSP70/HSC70, HSP70 superfamily	O
comp38966_c0_seq2	Hs16753227	100	9e-157	KOG1694	60s ribosomal protein L6	J
comp39001_c0_seq2	Hs10947038	40	1e-25	KOG4177	Ankyrin	M
comp39067_c0_seq1	Hs7657411_2	35.71	4e-06	KOG4659	Uncharacterized conserved protein (Rhs family)	S
comp39186_c0_seq1	DmMi009	42.44	9e-55	KOG4845	NADH dehydrogenase, subunit 4	C
comp39206_c0_seq1	Hs17921991	98.17	3e-74	KOG1376	Alpha tubulin	Z
comp39211_c0_seq1	Hs21361322	97.35	7e-77	KOG1375	Beta tubulin	Z
comp39230_c0_seq1	Hs7657291	36.89	8e-15	KOG4297	C-type lectin	TV
comp39232_c0_seq1	CE02945_1	42.86	9e-08	KOG4729	Galactoside-binding lectin	R
comp39262_c0_seq1	Hs14210536	91.25	5e-39	KOG1375	Beta tubulin	Z
comp39283_c0_seq1	HsMi008	90.53	2e-20	KOG4662	NADH dehydrogenase subunit 3 and related proteins	C
comp39291_c0_seq1	DmMi013	41.19	1e-55	KOG4663	Cytochrome b	C
comp39336_c0_seq2	HsM7019487	47.89	3e-12	KOG2220	Predicted signal transduction protein	R
comp39359_c0_seq1	Hs4506725	100	0	KOG0378	40S ribosomal protein S4	J
comp39480_c0_seq2	Hs10863927	100	8e-119	KOG0865	Cyclophilin type peptidyl-prolyl cis-trans isomerase	O
comp39529_c0_seq2	Hs4506693	100	5e-95	KOG0187	40S ribosomal protein S17	J
comp39589_c0_seq1	Hs14790115	28.21	2e-13	KOG3573	Caspase, apoptotic cysteine protease	D
comp39623_c0_seq1	Hs4507671	30.95	3e-22	KOG3017	Defense-related protein containing SCP domain	S
comp39718_c0_seq1	Hs16905524	30.72	6e-14	KOG1516	Carboxylesterase and related proteins	R
comp39845_c0_seq1	Hs16507235	41.67	5e-13	KOG3595	Dyneins, heavy chain	Z
comp39903_c0_seq1	Hs14758392	62.22	5e-54	KOG3615	Uncharacterized conserved protein	S
comp39951_c0_seq1	Hs5031703	36.9	6e-12	KOG0116	RasGAP SH3 binding protein rasputin, contains NTF2 and RRM domains	T
comp40178_c0_seq1	Hs19525737	34.78	6e-09	KOG3538	Disintegrin metalloproteinases with thrombospondin repeats	O
comp40319_c0_seq1	Hs8922416	71.7	2e-52	KOG2500	Uncharacterized conserved protein	S
comp40337_c0_seq1	Hs4506679	70.18	4e-20	KOG3344	40s ribosomal protein s10	J
comp40352_c0_seq2	CE00461	46.59	2e-54	KOG1535	Predicted fumarylacetoacetate hydralase	R
comp40519_c0_seq1	At4g35100	43.75	1e-06	KOG0223	Aquaporin (major intrinsic protein family)	G
comp40575_c0_seq3	Hs13129150	100	9e-160	KOG0019	Molecular chaperone (HSP90 family)	O
comp40661_c0_seq3	Hs4506617	100	3e-123	KOG3353	60S ribosomal protein L22	J
comp40735_c0_seq1	Hs22041223	100	4e-10	KOG0676	Actin and related proteins	Z
comp40840_c0_seq1	Hs4506681	100	1e-113	KOG1728	40S ribosomal protein S11	J
comp40883_c0_seq1	Hs6005860	100	5e-60	KOG3436	60S ribosomal protein L35	J
comp40892_c0_seq1	Hs16117791	100	6e-74	KOG0887	60S ribosomal protein L35A/L37	J
comp40916_c0_seq1	Hs4506625	100	9e-89	KOG1742	60s ribosomal protein L15/L27	J
comp40975_c0_seq1	Hs17105394	100	6e-88	KOG1751	60s ribosomal protein L23	J
comp40998_c0_seq1	Hs13904866	100	8e-81	KOG3412	60S ribosomal protein L28	J
comp41055_c0_seq2	Hs4557305	100	0	KOG1557	Fructose-biphosphate aldolase	G
comp41072_c0_seq1	Hs6006001	49.11	5e-27	KOG1651	Glutathione peroxidase	O
comp41080_c0_seq1	Hs22047757	40.32	1e-06	KOG4177	Ankyrin	M
comp41132_c0_seq1	Hs17986258	100	1e-94	KOG0030	Myosin essential light chain, EF-Hand protein superfamily	Z
comp41277_c0_seq1	Hs6224979	53.03	5e-16	KOG2994	Uracil DNA glycosylase	L
comp41282_c0_seq1	Hs4503481_1	100	3e-175	KOG0867	Glutathione S-transferase	O
comp41310_c0_seq1	CE24922	36.47	2e-10	KOG1422	Intracellular Cl- channel CLIC, contains GST domain	P
comp41351_c0_seq1	Hs5032051	100	3e-98	KOG0407	40S ribosomal protein S14	J
comp41365_c1_seq1	Hs4506713	100	6e-43	KOG0004	Ubiquitin/40S ribosomal protein S27a fusion	J
comp41374_c0_seq2	Hs4506649	100	0	KOG0746	60S ribosomal protein L3 and related proteins	J
comp41403_c0_seq1	7303364	70.79	8e-33	KOG0199	ACK and related non-receptor tyrosine kinases	T
comp41473_c0_seq1	Hs20143914	41.38	1e-10	KOG0613	Projectin/twitchin and related proteins	Z
comp41491_c0_seq1	Hs15451854	39.02	4e-09	KOG2177	Predicted E3 ubiquitin ligase	O
comp41542_c0_seq1	Hs6005820	39.44	2e-11	KOG3626	Organic anion transporter	Q
comp41573_c0_seq1	Hs21361989	48.89	2e-24	KOG1217	Fibrillins and related proteins containing Ca2+-binding EGF-like domains	T
comp41596_c0_seq1	Hs7706693	31.62	2e-08	KOG2921	Intramembrane metalloprotease (sterol-regulatory element-binding protein (SREBP) protease)	O
comp41607_c0_seq1	7292491	44.64	8e-08	KOG1217	Fibrillins and related proteins containing Ca2+-binding EGF-like domains	T
comp41622_c0_seq1	Hs18585500	36.14	1e-08	KOG0799	Branching enzyme	G
comp41644_c0_seq1	CE24767	38.54	7e-17	KOG3720	Lysosomal & prostatic acid phosphatases	I
comp41710_c0_seq1	Hs14736297_1	54.41	1e-36	KOG2220	Predicted signal transduction protein	R
comp41724_c0_seq1	At3g25480	47.06	8e-14	KOG1075	FOG: Reverse transcriptase	R
comp41729_c0_seq1	Hs7656961	28.71	8e-08	KOG0504	FOG: Ankyrin repeat	R
comp41780_c0_seq1	Hs4826730	37.88	2e-18	KOG0891	DNA-dependent protein kinase	L
comp41807_c0_seq1	7304153	45.21	4e-36	KOG4356	Uncharacterized conserved protein	S
comp41812_c0_seq1	Hs14192941	46.55	1e-06	KOG1218	Proteins containing Ca2+-binding EGF-like domains	T
comp41839_c0_seq1	CE14062_2	38.38	6e-13	KOG0017	FOG: Transposon-encoded proteins with TYA, reverse transcriptase, integrase domains in various combinations	R
comp41853_c0_seq1	CE06511	69.51	1e-36	KOG2571	Chitin synthase/hyaluronan synthase (glycosyltransferases)	M
comp41866_c0_seq1	At2g10780	38.04	1e-15	KOG0017	FOG: Transposon-encoded proteins with TYA, reverse transcriptase, integrase domains in various combinations	R
comp41875_c0_seq2	7292812	37.39	2e-25	KOG3689	Cyclic nucleotide phosphodiesterase	T
comp41940_c0_seq1	Hs18597326	42.74	2e-21	KOG1196	Predicted NAD-dependent oxidoreductase	R
comp42013_c0_seq1	Hs22065493	61.54	5e-31	KOG0164	Myosin class I heavy chain	Z
comp42034_c0_seq1	7303429	48.48	1e-15	KOG3771	Amphiphysin	U
comp42050_c0_seq1	HsM12597639	72.12	1e-51	KOG1699	O-acetyltransferase	R
comp42053_c0_seq1	Hs7662414	71.76	3e-41	KOG1890	Phosphoinositide phosphatase SAC1	I
comp42076_c0_seq1	Hs4502565	100	2e-53	KOG0037	Ca2+-binding protein, EF-Hand protein superfamily	T
comp42103_c0_seq1	7291502	42.27	2e-22	KOG4293	Predicted membrane protein, contains DoH and Cytochrome b-561/ferric reductase transmembrane domains	T
comp42108_c0_seq1	Hs13929460	58.43	6e-29	KOG3679	Predicted coiled-coil protein	R
comp42113_c0_seq1	Hs18079216	56.67	1e-25	KOG0507	CASK-interacting adaptor protein (caskin) and related proteins with ankyrin repeats and SAM domain	T
comp42121_c0_seq1	CE11712_2	38.75	4e-11	KOG1075	FOG: Reverse transcriptase	R
comp42126_c0_seq1	Hs22041601	51.61	6e-17	KOG2045	5'-3' exonuclease XRN1/KEM1/SEP1 involved in DNA strand exchange and mRNA turnover	LD
comp42168_c0_seq1	Hs4507281	81.29	8e-86	KOG0593	Predicted protein kinase KKIAMRE	R
comp42187_c0_seq1	Hs4557531	69.7	1e-47	KOG2788	Glycosyltransferase	G
comp42192_c0_seq1	Hs4502139	35.42	1e-12	KOG1101	Apoptosis inhibitor IAP1 and related BIR domain proteins	DR
comp42244_c0_seq1	Hs16076877	38.71	8e-13	KOG0504	FOG: Ankyrin repeat	R
comp42286_c0_seq1	7292728_2	37.62	1e-17	KOG4297	C-type lectin	TV
comp42287_c0_seq1	Hs15451892	100	1e-55	KOG1144	Translation initiation factor 5B (eIF-5B)	J
comp42315_c0_seq1	Hs4504141	38.1	1e-14	KOG1056	Glutamate-gated metabotropic ion channel receptor subunit GRM2 and related subunits, G-protein coupled receptor superfamily	PT
comp42360_c0_seq1	HsM13259370	61.68	2e-26	KOG3964	Phosphatidylglycerolphosphate synthase	I
comp42370_c0_seq1	Hs21361989	44.71	9e-14	KOG1217	Fibrillins and related proteins containing Ca2+-binding EGF-like domains	T
comp42373_c0_seq1	Hs20534359	38.32	6e-19	KOG2353	L-type voltage-dependent Ca2+ channel, alpha2/delta subunit	PT
comp42388_c0_seq2	Hs4885229	42.86	6e-24	KOG1219	Uncharacterized conserved protein, contains laminin, cadherin and EGF domains	T
comp42391_c0_seq1	CE05598	89.22	1e-60	KOG0746	60S ribosomal protein L3 and related proteins	J
comp42417_c0_seq1	7291055	65.22	2e-24	KOG1311	DHHC-type Zn-finger proteins	R
comp42422_c0_seq1	Hs18560881	37.61	7e-13	KOG0244	Kinesin-like protein	Z
comp42458_c0_seq1	CE09493	40.3	1e-06	KOG1075	FOG: Reverse transcriptase	R
comp42554_c0_seq1	Hs7662058_1	45.45	5e-21	KOG3621	WD40 repeat-containing protein	R
comp42576_c0_seq1	At1g63450	59.57	2e-12	KOG1021	Acetylglucosaminyltransferase EXT1/exostosin 1	GMW
comp42586_c0_seq1	Hs7661708	60.87	1e-27	KOG2563	Permease of the major facilitator superfamily	R
comp42629_c0_seq1	7297074	55.88	9e-08	KOG1721	FOG: Zn-finger	R
comp42630_c0_seq1	7292991	42	2e-07	KOG1287	Amino acid transporters	E
comp42633_c0_seq1	Hs18087857	53.23	2e-14	KOG0420	Ubiquitin-protein ligase	O
comp42758_c0_seq1	7298005	39.13	2e-08	KOG1721	FOG: Zn-finger	R
comp42776_c0_seq1	Hs11545833	89.55	5e-64	KOG0740	AAA+-type ATPase	O
comp42785_c0_seq1	Hs4557235	100	3e-75	KOG0137	Very-long-chain acyl-CoA dehydrogenase	I
comp42816_c0_seq1	CE16121	38.68	2e-16	KOG2514	Uncharacterized conserved protein	S
comp42821_c0_seq1	7294764_2	30.43	1e-10	KOG1075	FOG: Reverse transcriptase	R
comp42837_c0_seq1	Hs5730102	47.52	1e-27	KOG3609	Receptor-activated Ca2+-permeable cation channels (STRPC family)	PT
comp42838_c0_seq1	7292616	44.26	6e-23	KOG0017	FOG: Transposon-encoded proteins with TYA, reverse transcriptase, integrase domains in various combinations	R
comp42852_c0_seq1	Hs11181770	54.63	4e-33	KOG3659	Sodium-neurotransmitter symporter	T
comp42877_c0_seq1	7293011	48.94	4e-23	KOG1238	Glucose dehydrogenase/choline dehydrogenase/mandelonitrile lyase (GMC oxidoreductase family)	R
comp42889_c0_seq1	CE20207	67.44	6e-35	KOG3774	Uncharacterized conserved protein Lama	T
comp42932_c0_seq1	Hs19482158	36.14	1e-06	KOG3638	Sonic hedgehog and related proteins	T
comp42963_c0_seq1	Hs22055654	36	2e-08	KOG1388	Attractin and platelet-activating factor acetylhydrolase	TV
comp43011_c0_seq1	Hs7657152	45.95	3e-22	KOG0941	E3 ubiquitin protein ligase	O
comp43018_c0_seq1	CE23161	37.6	1e-21	KOG3521	Predicted guanine nucleotide exchange factor	T
comp43030_c0_seq1	Hs4503219	83.08	6e-31	KOG0156	Cytochrome P450 CYP2 subfamily	Q
comp43039_c0_seq1	CE18595	36.25	6e-10	KOG4475	FOG: Immunoglobin and related proteins	RP
comp43041_c0_seq1	Hs20550856	29.78	1e-07	KOG1809	Vacuolar protein sorting-associated protein	U
comp43054_c0_seq1	CE24479	37.61	9e-14	KOG1075	FOG: Reverse transcriptase	R
comp43060_c0_seq1	Hs16445357	34.67	6e-12	KOG3764	Vesicular amine transporter	U
comp43077_c0_seq1	Hs4557773	46.92	8e-26	KOG0161	Myosin class II heavy chain	Z
comp43081_c0_seq2	Hs21265037	39.71	2e-06	KOG3538	Disintegrin metalloproteinases with thrombospondin repeats	O
comp43133_c0_seq1	Hs19923413	60.31	5e-44	KOG1863	Ubiquitin carboxyl-terminal hydrolase	O
comp43188_c0_seq1	Hs19923534	42.39	2e-19	KOG3056	Protein required for S-phase initiation or completion	D
comp43195_c0_seq1	Hs4502143	33.87	8e-09	KOG1101	Apoptosis inhibitor IAP1 and related BIR domain proteins	DR
comp43196_c0_seq1	Hs22063139_2	26.67	6e-12	KOG3686	Rap1-GTPase-activating protein (Rap1GAP)	T
comp43198_c0_seq1	Hs18597369	41.18	8e-11	KOG4308	LRR-containing protein	S
comp43206_c0_seq1	Hs21450808	68.89	1e-16	KOG3961	Uncharacterized conserved protein	S
comp43210_c0_seq1	Hs8922609	65.87	5e-38	KOG0742	AAA+-type ATPase	O
comp43218_c0_seq1	7300499_1	53.12	2e-25	KOG4820	Involved in anesthetic response in C.elegans	R
comp43223_c0_seq1	CE15900	81.5	7e-123	KOG0469	Elongation factor 2	J
comp43253_c0_seq1	Hs20532509	54.17	3e-31	KOG4436	Predicted GTPase activator NB4S/EVI5 (contains TBC domain)/Calmodulin-binding protein Pollux (contains PTB and TBC domains)	R
comp43293_c0_seq1	7299513	47.46	2e-28	KOG1090	Predicted dual-specificity phosphatase	R
comp43318_c0_seq1	Hs5031747	75.61	7e-37	KOG0489	Transcription factor zerknullt and related HOX domain proteins	R
comp43361_c0_seq1	Hs18596506	48.96	1e-21	KOG0206	P-type ATPase	R
comp43389_c0_seq1	Hs19747267	28.74	4e-16	KOG0613	Projectin/twitchin and related proteins	Z
comp43394_c0_seq1	Hs20562268	33.63	4e-12	KOG4308	LRR-containing protein	S
comp43408_c0_seq1	CE21924_1	35.82	2e-08	KOG2913	Predicted membrane protein	S
comp43410_c0_seq1	Hs4502095	44.9	4e-22	KOG1046	Puromycin-sensitive aminopeptidase and related aminopeptidases	EO
comp43417_c0_seq1	7300889	29.36	7e-16	KOG1857	Transcription accessory protein TEX, contains S1 domain	K
comp43423_c0_seq1	CE15044	37.84	1e-17	KOG0017	FOG: Transposon-encoded proteins with TYA, reverse transcriptase, integrase domains in various combinations	R
comp43488_c0_seq1	Hs10947056	32.93	3e-09	KOG4177	Ankyrin	M
comp43504_c0_seq1	Hs8923124	30.84	7e-15	KOG0017	FOG: Transposon-encoded proteins with TYA, reverse transcriptase, integrase domains in various combinations	R
comp43532_c0_seq1	Hs18860918	56.79	3e-18	KOG2531	Sugar (pentulose and hexulose) kinases	G
comp43557_c0_seq1	Hs11968182	81.32	3e-53	KOG3311	Ribosomal protein S18	J
comp43579_c0_seq1	7303760	55.36	1e-35	KOG3193	K+ channel subunit	P
comp43598_c0_seq1	Hs11141889_2	65.38	6e-20	KOG1891	Proline binding protein WW45	R
comp43636_c0_seq1	7292969	36.17	8e-23	KOG4428	Inositol-polyphosphate 4-phosphatase	T
comp43651_c0_seq1	At1g19450	38.89	8e-23	KOG0254	Predicted transporter (major facilitator superfamily)	R
comp43655_c0_seq1	Hs4758874	100	3e-72	KOG1278	Endosomal membrane proteins, EMP70	U
comp43671_c0_seq1	CE16719	57.78	6e-25	KOG1366	Alpha-macroglobulin	O
comp43677_c0_seq1	7292597	44.71	4e-15	KOG4419	5' nucleotidase	F
comp43720_c0_seq1	CE13102_2	31.03	6e-14	KOG0017	FOG: Transposon-encoded proteins with TYA, reverse transcriptase, integrase domains in various combinations	R
comp43729_c0_seq1	Hs4507927	61.9	1e-33	KOG3913	Wnt family of developmental regulators	T
comp43738_c0_seq2	7294203	76.84	3e-44	KOG0969	DNA polymerase delta, catalytic subunit	L
comp43757_c0_seq1	CE09682	94.19	8e-31	KOG0101	Molecular chaperones HSP70/HSC70, HSP70 superfamily	O
comp43832_c0_seq1	Hs4505435	33.33	2e-13	KOG1023	Natriuretic peptide receptor, guanylate cyclase	T
comp43836_c0_seq1	CE16833	55.41	2e-21	KOG0393	Ras-related small GTPase, Rho type	R
comp43841_c0_seq1	7292215_2	40.43	1e-06	KOG4157	beta-1,6-N-acetylglucosaminyltransferase, contains WSC domain	GO
comp43856_c0_seq1	CE28476	41.88	9e-32	KOG1172	Na+-independent Cl/HCO3 exchanger AE1 and related transporters (SLC4 family)	P
comp43867_c0_seq1	Hs13376788	100	7e-69	KOG2607	CDK5 activator-binding protein	T
comp43888_c0_seq2	CE28620	89.13	2e-55	KOG0676	Actin and related proteins	Z
comp43929_c0_seq1	7302237_1	41.57	1e-41	KOG1263	Multicopper oxidases	Q
comp43953_c0_seq1	CE04460	32.28	2e-18	KOG1075	FOG: Reverse transcriptase	R
comp43984_c0_seq1	Hs10190676_2	36.36	4e-22	KOG0504	FOG: Ankyrin repeat	R
comp44041_c0_seq1	Hs13375799	45.69	1e-22	KOG2290	Rhomboid family proteins	T
comp44080_c0_seq2	Hs13630186	54.26	4e-29	KOG0031	Myosin regulatory light chain, EF-Hand protein superfamily	Z
comp44095_c0_seq1	7297995	48.11	1e-25	KOG0891	DNA-dependent protein kinase	L
comp44177_c0_seq1	Hs20549080	48.99	3e-42	KOG3568	Dopamine beta-monooxygenase	E
comp44197_c0_seq1	7301410	38.75	2e-12	KOG3656	FOG: 7 transmembrane receptor	R
comp44206_c0_seq2	Hs4505911	31.17	2e-10	KOG1978	DNA mismatch repair protein - MLH2/PMS1/Pms2 family	L
comp44218_c0_seq1	Hs4757762	35.95	9e-27	KOG1814	Predicted E3 ubiquitin ligase	O
comp44220_c0_seq2	Hs22049829_1	53.66	2e-06	KOG4345	NF-kappa B regulator AP20/Cezanne	T
comp44221_c0_seq1	Hs7662254	45.45	6e-28	KOG1263	Multicopper oxidases	Q
comp44232_c0_seq1	Hs10947042	26.07	1e-14	KOG4177	Ankyrin	M
comp44237_c0_seq2	Hs22058593_1	28.57	6e-11	KOG2955	Uncharacterized conserved protein	S
comp44264_c0_seq1	Hs14790115	38.36	4e-23	KOG3573	Caspase, apoptotic cysteine protease	D
comp44318_c0_seq1	CE16503_1	29.91	5e-10	KOG1075	FOG: Reverse transcriptase	R
comp44320_c0_seq1	ECU05g1240	42.35	4e-09	KOG2410	Gamma-glutamyltransferase	E
comp44325_c0_seq1	Hs22065224	60.71	8e-31	KOG1820	Microtubule-associated protein	Z
comp44352_c0_seq1	CE19380	27.71	5e-06	KOG1075	FOG: Reverse transcriptase	R
comp44358_c0_seq1	Hs4826870	100	3e-66	KOG3866	DNA-binding protein of the nucleobindin family	R
comp44403_c0_seq1	CE16711	33.05	5e-10	KOG0017	FOG: Transposon-encoded proteins with TYA, reverse transcriptase, integrase domains in various combinations	R
comp44435_c0_seq2	Hs5174397	43.37	3e-17	KOG2287	Galactosyltransferases	G
comp44449_c0_seq1	7301878	31.44	1e-21	KOG3658	Tumor necrosis factor-alpha-converting enzyme (TACE/ADAM17) and related metalloproteases	W
comp44451_c0_seq1	Hs7657683	41.09	1e-23	KOG1287	Amino acid transporters	E
comp44506_c0_seq1	Hs4505721	59.52	3e-27	KOG0826	Predicted E3 ubiquitin ligase involved in peroxisome organization	O
comp44555_c0_seq1	7303509	39.34	1e-07	KOG3721	Mitochondrial endonuclease	F
comp44572_c0_seq1	CE29060	96.84	1e-42	KOG1003	Actin filament-coating protein tropomyosin	Z
comp44625_c0_seq1	Hs13449289	36.22	9e-19	KOG0701	dsRNA-specific nuclease Dicer and related ribonucleases	A
comp44634_c0_seq2	Hs17981704	48.51	4e-27	KOG1720	Protein tyrosine phosphatase CDC14	V
comp44637_c0_seq1	7295029	44.78	4e-11	KOG0510	Ankyrin repeat protein	R
comp44647_c0_seq1	7298451	24.37	4e-06	KOG3597	Proteoglycan	R
comp44710_c0_seq1	Hs5453571	80.95	9e-15	KOG0929	Guanine nucleotide exchange factor	U
comp44712_c0_seq1	Hs4826786	64.29	1e-41	KOG3713	Voltage-gated K+ channel KCNB/KCNC	P
comp44740_c0_seq1	Hs4506053	57.78	1e-26	KOG2267	Eukaryotic-type DNA primase, large subunit	L
comp44755_c0_seq3	CE05312	38.55	6e-29	KOG3714	Meprin A metalloprotease	O
comp44763_c0_seq1	CE17122	98.2	1e-120	KOG0070	GTP-binding ADP-ribosylation factor Arf1	U
comp44776_c0_seq1	Hs13994164_1	41.3	2e-22	KOG0274	Cdc4 and related F-box and WD-40 proteins	R
comp44801_c0_seq1	Hs7661858	96.88	3e-56	KOG2710	Rho GTPase-activating protein	TZ
comp44845_c0_seq1	CE29356	60	2e-56	KOG3823	Uncharacterized conserved protein	S
comp44848_c0_seq1	CE01380	78.48	1e-39	KOG3255	60S ribosomal protein L9	J
comp44865_c0_seq1	Hs14721269	62.12	7e-50	KOG0948	Nuclear exosomal RNA helicase MTR4, DEAD-box superfamily	A
comp44886_c0_seq1	Hs22067157	73.24	6e-65	KOG3595	Dyneins, heavy chain	Z
comp44898_c0_seq1	Hs7706681	42.19	2e-22	KOG2093	Translesion DNA polymerase - REV1 deoxycytidyl transferase	L
comp44907_c0_seq1	7300541	57.94	5e-39	KOG4003	Pyrazinamidase/nicotinamidase PNC1	V
comp44911_c0_seq1	At2g45230	26.96	4e-06	KOG1075	FOG: Reverse transcriptase	R
comp44918_c0_seq1	Hs4501867	100	1e-46	KOG0453	Aconitase/homoaconitase (aconitase superfamily)	CE
comp44965_c0_seq1	Hs14736297_1	43.12	2e-19	KOG2220	Predicted signal transduction protein	R
comp45030_c0_seq1	Hs4759006	61.54	2e-34	KOG0993	Rab5 GTPase effector Rabaptin-5	U
comp45034_c0_seq1	Hs21361877	35.64	3e-19	KOG1454	Predicted hydrolase/acyltransferase (alpha/beta hydrolase superfamily)	R
comp45035_c0_seq1	CE10654	38.24	2e-14	KOG1075	FOG: Reverse transcriptase	R
comp45050_c0_seq1	Hs4507033	58.33	9e-28	KOG2349	Na+:iodide/myo-inositol/multivitamin symporters	P
comp45051_c0_seq1	Hs4885271	48.8	8e-37	KOG2410	Gamma-glutamyltransferase	E
comp45127_c0_seq1	Hs4758520	42.53	1e-19	KOG1426	FOG: RCC1 domain	S
comp45138_c0_seq1	Hs10442822_2	35.71	7e-08	KOG0895	Ubiquitin-conjugating enzyme	O
comp45144_c0_seq1	Hs10835242	25.55	1e-08	KOG0614	cGMP-dependent protein kinase	T
comp45151_c0_seq1	CE17499	34.52	2e-06	KOG1075	FOG: Reverse transcriptase	R
comp45171_c0_seq1	7300100	46.07	5e-20	KOG1820	Microtubule-associated protein	Z
comp45173_c0_seq1	Hs4501855	62.65	5e-30	KOG0368	Acetyl-CoA carboxylase	I
comp45200_c0_seq1	CE07032	32.29	7e-09	KOG0017	FOG: Transposon-encoded proteins with TYA, reverse transcriptase, integrase domains in various combinations	R
comp45203_c0_seq1	CE12062	37.38	2e-28	KOG2408	Peroxidase/oxygenase	R
comp45236_c0_seq1	Hs20143971	42.86	2e-07	KOG4641	FOG: Toll/interleukin receptor and related proteins containing LRR and TIR repeats	T
comp45261_c0_seq1	Hs10947133	51.45	4e-34	KOG0060	Long-chain acyl-CoA transporter, ABC superfamily (involved in peroxisome organization and biogenesis)	IR
comp45271_c0_seq1	SPAC212.11	34.71	1e-16	KOG0351	ATP-dependent DNA helicase	L
comp45278_c0_seq1	7295645	30.33	5e-10	KOG1868	Ubiquitin C-terminal hydrolase	O
comp45316_c0_seq2	Hs22062390	41.88	3e-20	KOG4596	Uncharacterized conserved protein	S
comp45317_c0_seq1	CE19480	38.98	2e-08	KOG1075	FOG: Reverse transcriptase	R
comp45326_c0_seq1	Hs4503483	85.71	9e-39	KOG0469	Elongation factor 2	J
comp45355_c0_seq2	Hs10835169	82.35	2e-23	KOG1291	Mn2+ and Fe2+ transporters of the NRAMP family	P
comp45413_c0_seq1	Hs22041606	48.42	4e-49	KOG0890	Protein kinase of the PI-3 kinase family involved in mitotic growth, DNA repair and meiotic recombination	TBLD
comp45520_c0_seq1	7302983	34.38	5e-06	KOG4194	Membrane glycoprotein LIG-1	T
comp45522_c0_seq1	CE01270B	89.13	5e-52	KOG0052	Translation elongation factor EF-1 alpha/Tu	J
comp45526_c0_seq1	CE21176	41.49	2e-22	KOG1720	Protein tyrosine phosphatase CDC14	V
comp45564_c0_seq1	Hs19747267	30.09	6e-11	KOG0613	Projectin/twitchin and related proteins	Z
comp45570_c0_seq1	Hs5174575	62.35	1e-28	KOG1892	Actin filament-binding protein Afadin	Z
comp45579_c0_seq1	7301073	44.94	2e-19	KOG1430	C-3 sterol dehydrogenase/3-beta-hydroxysteroid dehydrogenase and related dehydrogenases	IE
comp45620_c0_seq1	Hs22057633	79.65	5e-54	KOG3595	Dyneins, heavy chain	Z
comp45630_c0_seq1	7291217	37.84	1e-08	KOG1023	Natriuretic peptide receptor, guanylate cyclase	T
comp45636_c0_seq1	7302901	51.19	6e-52	KOG1095	Protein tyrosine kinase	T
comp45645_c0_seq1	Hs20543322	33.33	1e-11	KOG3780	Thioredoxin binding protein TBP-2/VDUP1	R
comp45667_c0_seq1	CE29173	58.14	5e-21	KOG3634	Troponin	Z
comp45676_c0_seq1	Hs22065231	50	1e-35	KOG1215	Low-density lipoprotein receptors containing Ca2+-binding EGF-like domains	T
comp45699_c0_seq2	7290260	43.4	4e-21	KOG4320	Uncharacterized conserved protein	S
comp45725_c0_seq1	7295412	36.67	5e-08	KOG1471	Phosphatidylinositol transfer protein SEC14 and related proteins	I
comp45735_c0_seq1	CE28066_2	48	1e-06	KOG1075	FOG: Reverse transcriptase	R
comp45778_c0_seq1	7296207	68.42	1e-21	KOG1762	60s acidic ribosomal protein P1	J
comp45849_c0_seq1	Hs4501849	62.59	6e-56	KOG0059	Lipid exporter ABCA1 and related proteins, ABC superfamily	IR
comp45870_c0_seq1	Hs14771338	100	8e-116	KOG2753	Uncharacterized conserved protein, contains PCI domain	R
comp45906_c0_seq1	Hs13446227	34.43	7e-17	KOG2177	Predicted E3 ubiquitin ligase	O
comp45947_c0_seq1	Hs19923780	28.78	7e-11	KOG3626	Organic anion transporter	Q
comp45971_c0_seq1	7300964	39.06	1e-07	KOG3638	Sonic hedgehog and related proteins	T
comp45994_c0_seq1	7300637	32.58	3e-10	KOG2177	Predicted E3 ubiquitin ligase	O
comp46003_c0_seq1	Hs20559339	36.61	2e-13	KOG2238	Uncharacterized conserved protein TEX2, contains PH domain	R
comp46006_c0_seq1	Hs19923619	39.66	2e-20	KOG2430	Glycosyl hydrolase, family 47	G
comp46011_c0_seq1	7293415	46.36	2e-26	KOG3595	Dyneins, heavy chain	Z
comp46017_c0_seq1	Hs4557349_2	47.44	3e-16	KOG0504	FOG: Ankyrin repeat	R
comp46047_c0_seq1	Hs5902094	65.05	7e-42	KOG3660	Sodium-neurotransmitter symporter	T
comp46063_c0_seq2	7293254	30.71	3e-06	KOG4193	G protein-coupled receptors	T
comp46084_c0_seq1	Hs22066412	68.14	8e-52	KOG3595	Dyneins, heavy chain	Z
comp46086_c0_seq2	Hs4506285	100	2e-98	KOG2836	Protein tyrosine phosphatase IVA1	T
comp46101_c0_seq1	CE03246	43.51	2e-27	KOG1263	Multicopper oxidases	Q
comp46106_c0_seq1	Hs11036654	46.59	3e-16	KOG3594	FOG: Cadherin repeats	S
comp46122_c0_seq1	Hs17454125	53.33	4e-29	KOG0392	SNF2 family DNA-dependent ATPase domain-containing protein	K
comp46131_c0_seq1	Hs20477464	33.33	3e-07	KOG4108	Dynein light chain	N
comp46171_c0_seq1	CE16623	34.31	2e-09	KOG0017	FOG: Transposon-encoded proteins with TYA, reverse transcriptase, integrase domains in various combinations	R
comp46193_c0_seq2	Hs20070376	39.46	3e-43	KOG1305	Amino acid transporter protein	E
comp46198_c0_seq1	Hs4503789	44	1e-09	KOG3577	Smoothened and related G-protein-coupled receptors	T
comp46209_c0_seq1	Hs4557803	48.81	5e-21	KOG1933	Cholesterol transport protein (Niemann-Pick C disease protein)	I
comp46219_c0_seq1	At1g42375	42.53	7e-13	KOG0017	FOG: Transposon-encoded proteins with TYA, reverse transcriptase, integrase domains in various combinations	R
comp46222_c0_seq1	Hs22048186	43.18	1e-07	KOG2308	Phosphatidic acid-preferring phospholipase A1, contains DDHD domain	IU
comp46244_c0_seq1	7291442	79.51	1e-69	KOG0669	Cyclin T-dependent kinase CDK9	D
comp46273_c0_seq1	HsM14861832	50.72	2e-38	KOG4712	Uncharacterized conserved protein	S
comp46274_c0_seq1	Hs8923754	76.7	6e-52	KOG0598	Ribosomal protein S6 kinase and related proteins	RT
comp46289_c0_seq1	CE24613	38.16	3e-07	KOG1075	FOG: Reverse transcriptase	R
comp46304_c0_seq1	Hs8922707	60.4	6e-29	KOG2641	Predicted seven transmembrane receptor - rhodopsin family	T
comp46305_c0_seq1	7300687	76.19	1e-51	KOG3595	Dyneins, heavy chain	Z
comp46319_c0_seq1	7293578	47.24	1e-38	KOG3646	Acetylcholine receptor	U
comp46359_c0_seq1	7303004	35.14	1e-06	KOG4293	Predicted membrane protein, contains DoH and Cytochrome b-561/ferric reductase transmembrane domains	T
comp46483_c0_seq1	7300961_1	65.79	3e-12	KOG1700	Regulatory protein MLP and related LIM proteins	TZ
comp46493_c0_seq1	Hs14786304_1	30.89	7e-20	KOG1807	Helicases	L
comp46554_c0_seq1	Hs18482383	31.91	3e-13	KOG4441	Proteins containing BTB/POZ and Kelch domains, involved in regulatory/signal transduction processes	TR
comp46556_c0_seq1	Hs8922394	35.25	2e-07	KOG1809	Vacuolar protein sorting-associated protein	U
comp46598_c0_seq1	Hs20561632	60	3e-34	KOG2926	Malonyl-CoA:ACP transacylase	I
comp46648_c0_seq1	7294766	56.86	7e-11	KOG3071	Fatty acyl-CoA elongase/Polyunsaturated fatty acid specific elongation enzyme	I
comp46651_c0_seq1	Hs13876382	41.46	7e-11	KOG3595	Dyneins, heavy chain	Z
comp46686_c0_seq1	Hs18576822	34.57	5e-10	KOG0101	Molecular chaperones HSP70/HSC70, HSP70 superfamily	O
comp46697_c0_seq1	CE28476	59.38	5e-21	KOG1172	Na+-independent Cl/HCO3 exchanger AE1 and related transporters (SLC4 family)	P
comp46727_c0_seq1	At4g31600	34.71	2e-10	KOG1444	Nucleotide-sugar transporter VRG4/SQV-7	GOU
comp46787_c0_seq1	At5g09500	77.5	1e-65	KOG0898	40S ribosomal protein S15	J
comp46788_c0_seq1	CE06710	33.01	6e-12	KOG1075	FOG: Reverse transcriptase	R
comp46887_c0_seq1	Hs7705346	33.73	7e-11	KOG4346	Uncharacterized conserved protein	S
comp47006_c0_seq2	7301333	47.77	2e-47	KOG1065	Maltase glucoamylase and related hydrolases, glycosyl hydrolase family 31	G
comp47037_c0_seq1	Hs4758334	100	5e-84	KOG4232	Delta 6-fatty acid desaturase/delta-8 sphingolipid desaturase	I
comp47055_c0_seq1	Hs19743933	44.21	2e-23	KOG4228	Protein tyrosine phosphatase	T
comp47129_c0_seq1	Hs8923769	59.38	8e-38	KOG1342	Histone deacetylase complex, catalytic component RPD3	B
comp47139_c0_seq1	CE05441	91.84	7e-56	KOG0019	Molecular chaperone (HSP90 family)	O
comp47265_c0_seq2	Hs4503139	45.63	7e-23	KOG1543	Cysteine proteinase Cathepsin L	O
comp47279_c0_seq1	7295086_1	61.21	2e-38	KOG0548	Molecular co-chaperone STI1	O
comp47280_c0_seq1	Hs5031887	46.07	2e-21	KOG1701	Focal adhesion adaptor protein Paxillin and related LIM proteins	T
comp47319_c0_seq1	Hs18677724	42.03	2e-31	KOG0101	Molecular chaperones HSP70/HSC70, HSP70 superfamily	O
comp47346_c0_seq1	Hs14720662	49.45	1e-24	KOG4179	Lysyl hydrolase/glycosyltransferase family 25	O
comp47368_c0_seq1	7300141	62.37	4e-33	KOG3560	Aryl-hydrocarbon receptor	K
comp47373_c0_seq1	7297615	85.54	3e-44	KOG3184	60S ribosomal protein L7	J
comp47375_c0_seq1	Hs4557259	47.67	3e-19	KOG3618	Adenylyl cyclase	R
comp47417_c0_seq1	Hs4506363	35.21	8e-16	KOG0078	GTP-binding protein SEC4, small G protein superfamily, and related Ras family GTP-binding proteins	TU
comp47439_c0_seq1	Hs4505769	44.26	2e-11	KOG0055	Multidrug/pheromone exporter, ABC superfamily	Q
comp47443_c0_seq1	Hs20270389	100	3e-53	KOG4431	Uncharacterized protein, induced by hypoxia	R
comp47477_c0_seq1	Hs13249344	41.56	1e-14	KOG1217	Fibrillins and related proteins containing Ca2+-binding EGF-like domains	T
comp47493_c0_seq1	Hs8051586	53.01	3e-22	KOG2579	Ficolin and related extracellular proteins	R
comp47522_c0_seq1	Hs5803191	100	3e-63	KOG1105	Transcription elongation factor TFIIS/Cofactor of enhancer-binding protein Sp1	K
comp47523_c0_seq1	7299959	63.89	9e-26	KOG3742	Glycogen synthase	G
comp47533_c0_seq1	Hs7662220	36.46	9e-12	KOG0619	FOG: Leucine rich repeat	R
comp47534_c0_seq1	CE26293	56.6	1e-13	KOG4012	Histone H1	B
comp47550_c0_seq2	Hs18677724	49.28	3e-12	KOG0101	Molecular chaperones HSP70/HSC70, HSP70 superfamily	O
comp47551_c0_seq1	7293371	36.63	4e-19	KOG4271	Rho-GTPase activating protein	T
comp47552_c0_seq1	Hs4503137	40.34	7e-12	KOG3627	Trypsin	E
comp47555_c0_seq1	Hs10190676_2	39.47	1e-20	KOG0504	FOG: Ankyrin repeat	R
comp47557_c0_seq1	CE27858	39.64	1e-14	KOG2408	Peroxidase/oxygenase	R
comp47559_c0_seq1	Hs18559453	52.13	3e-25	KOG0920	ATP-dependent RNA helicase A	A
comp47562_c0_seq1	Hs4504715	40.51	8e-10	KOG0123	Polyadenylate-binding protein (RRM superfamily)	AJ
comp47592_c0_seq1	Hs18602017	42.42	3e-14	KOG4306	Glycosylphosphatidylinositol-specific phospholipase C	T
comp47614_c0_seq1	7303255	37.5	4e-11	KOG0516	Dystonin, GAS (Growth-arrest-specific protein), and related proteins	Z
comp47644_c0_seq1	CE07569	35.96	6e-09	KOG4389	Acetylcholinesterase/Butyrylcholinesterase	T
comp47660_c0_seq1	7292931	52.27	6e-42	KOG2088	Predicted lipase/calmodulin-binding heat-shock protein	IOT
comp47689_c0_seq1	7302020	29.19	3e-10	KOG4291	Mucin/alpha-tectorin	W
comp47694_c0_seq1	Hs22043135_2	40	1e-17	KOG3597	Proteoglycan	R
comp47750_c0_seq1	Hs18677724	36.63	8e-13	KOG0101	Molecular chaperones HSP70/HSC70, HSP70 superfamily	O
comp47769_c0_seq1	Hs5540100	63.03	3e-74	KOG1958	Glycosyl hydrolase, family 38 - alpha-mannosidase	G
comp47775_c0_seq1	Hs4759016	67.59	1e-43	KOG0529	Protein geranylgeranyltransferase type II, alpha subunit	O
comp47790_c0_seq3	CE10688	40.51	1e-13	KOG1075	FOG: Reverse transcriptase	R
comp47827_c0_seq1	Hs20481728	62.07	1e-37	KOG0413	Uncharacterized conserved protein related to condensin complex subunit 1	S
comp47831_c0_seq1	At2g03430	34.91	2e-09	KOG4412	26S proteasome regulatory complex, subunit PSMD10	O
comp47837_c0_seq1	7290714	34.03	5e-17	KOG0448	Mitofusin 1 GTPase, involved in mitochondrila biogenesis	O
comp47911_c0_seq1	7294764_2	34.29	4e-15	KOG1075	FOG: Reverse transcriptase	R
comp47940_c0_seq1	Hs19923440	58.49	4e-33	KOG3689	Cyclic nucleotide phosphodiesterase	T
comp47951_c0_seq1	CE15411	36.62	4e-07	KOG4294	Non voltage-gated ion channels (DEG/ENaC family)	PT
comp47979_c0_seq1	YOR089c	37.62	8e-07	KOG0092	GTPase Rab5/YPT51 and related small G protein superfamily GTPases	U
comp48035_c0_seq1	Hs22050308_2	57.72	5e-50	KOG0198	MEKK and related serine/threonine protein kinases	T
comp48053_c0_seq1	Hs4557591	51.18	1e-34	KOG1217	Fibrillins and related proteins containing Ca2+-binding EGF-like domains	T
comp48060_c0_seq1	Hs8923032_1	69.83	2e-53	KOG0939	E3 ubiquitin-protein ligase/Putative upstream regulatory element binding protein	OK
comp48079_c0_seq1	7304154	56.48	4e-38	KOG0968	DNA polymerase zeta, catalytic subunit	L
comp48095_c0_seq1	CE14062_2	44.19	1e-22	KOG0017	FOG: Transposon-encoded proteins with TYA, reverse transcriptase, integrase domains in various combinations	R
comp48110_c0_seq1	Hs11321571	41.41	2e-17	KOG4237	Extracellular matrix protein slit, contains leucine-rich and EGF-like repeats	WT
comp48117_c0_seq2	Hs13994343	67.19	2e-23	KOG2157	Predicted tubulin-tyrosine ligase	O
comp48132_c0_seq1	Hs4504565	51.85	4e-19	KOG1516	Carboxylesterase and related proteins	R
comp48212_c0_seq1	At2g14650	37.68	3e-12	KOG0017	FOG: Transposon-encoded proteins with TYA, reverse transcriptase, integrase domains in various combinations	R
comp48217_c0_seq1	CE27437	33.33	7e-17	KOG3602	WD40 repeat-containing protein	R
comp48237_c0_seq1	Hs20536571	47.14	2e-09	KOG4475	FOG: Immunoglobin and related proteins	RP
comp48245_c0_seq1	Hs8923661	32.63	4e-09	KOG2142	Molybdenum cofactor sulfurase	H
comp48277_c0_seq1	Hs20336203	35.29	5e-09	KOG0892	Protein kinase ATM/Tel1, involved in telomere length regulation and DNA repair	TBLD
comp48302_c0_seq1	Hs7657041	51.14	2e-21	KOG1823	DRIM (Down-regulated in metastasis)-like proteins	V
comp48309_c0_seq1	Hs14249552	39.53	2e-24	KOG2563	Permease of the major facilitator superfamily	R
comp48316_c0_seq1	7304043	55.34	1e-35	KOG1056	Glutamate-gated metabotropic ion channel receptor subunit GRM2 and related subunits, G-protein coupled receptor superfamily	PT
comp48319_c0_seq1	At1g06670	51.66	3e-49	KOG0920	ATP-dependent RNA helicase A	A
comp48329_c0_seq1	Hs22060161	58.59	9e-47	KOG3552	FERM domain protein FRM-8	R
comp48332_c0_seq1	Hs4506071	74.63	5e-72	KOG0695	Serine/threonine protein kinase	T
comp48345_c0_seq1	Hs7706625	58.7	2e-33	KOG3575	FOG: Hormone receptors	T
comp48346_c0_seq1	Hs16418381	78.38	2e-12	KOG3063	Membrane coat complex Retromer, subunit VPS26	U
comp48401_c0_seq1	Hs19705572	33.09	5e-14	KOG1836	Extracellular matrix glycoprotein Laminin subunits alpha and gamma	W
comp48459_c0_seq2	7292298_1	40.16	4e-25	KOG1116	Sphingosine kinase, involved in sphingolipid metabolism	IT
comp48464_c0_seq1	Hs5032295	38.89	6e-13	KOG4286	Dystrophin-like protein	NTZ
comp48475_c0_seq1	7297891	78.26	2e-06	KOG4125	Acid trehalase	G
comp48483_c0_seq1	Hs21536464	31.3	3e-09	KOG0609	Calcium/calmodulin-dependent serine protein kinase/membrane-associated guanylate kinase	T
comp48554_c0_seq1	CE02366	31.4	8e-09	KOG2353	L-type voltage-dependent Ca2+ channel, alpha2/delta subunit	PT
comp48584_c0_seq1	Hs13876382	50.96	5e-30	KOG3595	Dyneins, heavy chain	Z
comp48618_c0_seq2	7298401	47.17	4e-24	KOG3595	Dyneins, heavy chain	Z
comp48621_c0_seq1	7297138	42.52	6e-25	KOG1479	Nucleoside transporter	F
comp48661_c0_seq1	Hs4502143	40.98	6e-06	KOG1101	Apoptosis inhibitor IAP1 and related BIR domain proteins	DR
comp48690_c0_seq1	CE29573	46.94	6e-07	KOG2504	Monocarboxylate transporter	G
comp48693_c0_seq1	CE05284	42.42	1e-11	KOG1851	Uncharacterized conserved protein	S
comp48699_c0_seq1	Hs17864092	47.83	2e-33	KOG3595	Dyneins, heavy chain	Z
comp48702_c0_seq1	Hs18201917	47.71	2e-13	KOG3544	Collagens (type IV and type XIII), and related proteins	W
comp48765_c0_seq1	7291279	31.62	2e-12	KOG0502	Integral membrane ankyrin-repeat protein Kidins220 (protein kinase D substrate)	R
comp48868_c0_seq1	SPAPB1A11.02	42.86	6e-11	KOG1515	Arylacetamide deacetylase	V
comp48903_c0_seq1	Hs17864092	27.78	6e-06	KOG3595	Dyneins, heavy chain	Z
comp48916_c0_seq1	Hs4502095	47.17	6e-25	KOG1046	Puromycin-sensitive aminopeptidase and related aminopeptidases	EO
comp48917_c0_seq1	Hs4504565	37.5	2e-11	KOG1516	Carboxylesterase and related proteins	R
comp48938_c0_seq1	Hs7706335	100	3e-39	KOG2322	N-methyl-D-aspartate receptor glutamate-binding subunit	T
comp48989_c0_seq1	Hs4758404	94.64	2e-30	KOG3962	Predicted actin-bundling protein	Z
comp48995_c0_seq1	Hs14042978	74.12	6e-40	KOG1132	Helicase of the DEAD superfamily	L
comp49012_c0_seq1	Hs22040950	56.64	4e-36	KOG0626	Beta-glucosidase, lactase phlorizinhydrolase, and related proteins	G
comp49066_c0_seq1	CE05911	27.35	2e-11	KOG3378	Globins and related hemoproteins	C
comp49091_c0_seq1	Hs11056008_1	40.74	5e-10	KOG0619	FOG: Leucine rich repeat	R
comp49105_c0_seq1	7292616	24.81	2e-07	KOG0017	FOG: Transposon-encoded proteins with TYA, reverse transcriptase, integrase domains in various combinations	R
comp49165_c0_seq1	7292580	63.91	1e-48	KOG4229	Myosin VII, myosin IXB and related myosins	N
comp49178_c0_seq1	7292196	40.18	1e-22	KOG1181	FOG: Low-complexity	S
comp49188_c0_seq1	CE27915	83.78	1e-51	KOG1268	Glucosamine 6-phosphate synthetases, contain amidotransferase and phosphosugar isomerase domains	M
comp49194_c0_seq1	Hs14149803	36.78	3e-10	KOG2319	Vacuolar assembly/sorting protein VPS9	U
comp49218_c0_seq1	7303249	68.57	8e-48	KOG1543	Cysteine proteinase Cathepsin L	O
comp49271_c0_seq1	7291085	42.97	4e-35	KOG0382	Carbonic anhydrase	R
comp49279_c0_seq1	Hs20336748_2	26.72	2e-09	KOG2633	Hismacro and SEC14 domain-containing proteins	BK
comp49298_c0_seq1	CE26835	33.94	3e-10	KOG1075	FOG: Reverse transcriptase	R
comp49300_c0_seq1	7303004	39.17	1e-24	KOG4293	Predicted membrane protein, contains DoH and Cytochrome b-561/ferric reductase transmembrane domains	T
comp49318_c0_seq1	7301693	55.14	4e-35	KOG0059	Lipid exporter ABCA1 and related proteins, ABC superfamily	IR
comp49327_c0_seq1	CE28782	86.96	2e-06	KOG1003	Actin filament-coating protein tropomyosin	Z
comp49334_c0_seq1	CE26077	58.59	1e-37	KOG4015	Fatty acid-binding protein FABP	I
comp49409_c0_seq2	Hs19747267	32.93	2e-08	KOG0613	Projectin/twitchin and related proteins	Z
comp49422_c0_seq1	Hs7661878	50.51	6e-21	KOG0245	Kinesin-like protein	Z
comp49448_c0_seq1	Hs4504967	50.38	5e-35	KOG0626	Beta-glucosidase, lactase phlorizinhydrolase, and related proteins	G
comp49449_c0_seq1	Hs20560911	38.38	4e-18	KOG1791	Uncharacterized conserved protein	S
comp49499_c0_seq1	CE29312	80	4e-11	KOG1180	Acyl-CoA synthetase	I
comp49524_c0_seq1	At1g67990	32.43	2e-23	KOG1663	O-methyltransferase	Q
comp49542_c0_seq1	Hs22069399	58.88	3e-38	KOG1090	Predicted dual-specificity phosphatase	R
comp49553_c0_seq1	Hs4755140	42.25	6e-09	KOG4428	Inositol-polyphosphate 4-phosphatase	T
comp49580_c0_seq1	Hs4507507	46.23	7e-23	KOG1974	DNA topoisomerase I-interacting protein	L
comp49582_c0_seq1	HsM5915658	34.02	1e-11	KOG0059	Lipid exporter ABCA1 and related proteins, ABC superfamily	IR
comp49593_c0_seq1	Hs5453591	82.14	8e-26	KOG0933	Structural maintenance of chromosome protein 2 (chromosome condensation complex Condensin, subunit E)	BD
comp49595_c0_seq1	Hs20545152	50.86	8e-32	KOG2693	Putative zinc transporter	P
comp49679_c0_seq1	CE08291	34.15	1e-06	KOG1075	FOG: Reverse transcriptase	R
comp49714_c0_seq1	Hs11024704	35.45	3e-16	KOG2811	Uncharacterized conserved protein	S
comp49733_c0_seq1	Hs20536571	41.56	4e-12	KOG4475	FOG: Immunoglobin and related proteins	RP
comp49762_c0_seq1	7299983	80.65	2e-08	KOG1508	DNA replication factor/protein phosphatase inhibitor SET/SPR-2	L
comp49771_c0_seq1	Hs4885263	41.53	3e-17	KOG0395	Ras-related GTPase	R
comp49776_c0_seq1	Hs20556510	46.51	1e-22	KOG1217	Fibrillins and related proteins containing Ca2+-binding EGF-like domains	T
comp49796_c0_seq1	Hs21536376	30	2e-08	KOG0059	Lipid exporter ABCA1 and related proteins, ABC superfamily	IR
comp49842_c0_seq1	Hs18105028	45.35	7e-12	KOG3544	Collagens (type IV and type XIII), and related proteins	W
comp49847_c0_seq1	7301410	37.76	3e-12	KOG3656	FOG: 7 transmembrane receptor	R
comp49883_c0_seq2	7290390	57.3	3e-27	KOG1217	Fibrillins and related proteins containing Ca2+-binding EGF-like domains	T
comp49885_c0_seq1	7301728	52	3e-25	KOG2137	Protein kinase	T
comp49930_c0_seq1	7292061	27.54	2e-10	KOG0941	E3 ubiquitin protein ligase	O
comp49943_c0_seq1	Hs4757982	37.69	3e-25	KOG3645	Acetylcholine receptor	T
comp49971_c0_seq1	Hs4506039	44.05	2e-15	KOG4302	Microtubule-associated protein essential for anaphase spindle elongation	DZ
comp49974_c0_seq1	Hs19882213	36.36	1e-14	KOG1306	Ca2+/Na+ exchanger NCX1 and related proteins	PT
comp49996_c0_seq1	CE16503_1	32.61	2e-09	KOG1075	FOG: Reverse transcriptase	R
comp50016_c0_seq1	Hs7657589	53.85	6e-28	KOG3660	Sodium-neurotransmitter symporter	T
comp50041_c0_seq1	7294764_2	27.78	2e-07	KOG1075	FOG: Reverse transcriptase	R
comp50059_c0_seq1	Hs4501851	35.48	1e-17	KOG1186	Copper amine oxidase	Q
comp50063_c0_seq1	Hs8393507	49.58	1e-25	KOG4171	Adenylate/guanylate kinase	F
comp50127_c0_seq1	Hs18576822	35.29	5e-09	KOG0101	Molecular chaperones HSP70/HSC70, HSP70 superfamily	O
comp50128_c0_seq1	Hs5031927	33.91	1e-07	KOG1026	Nerve growth factor receptor TRKA and related tyrosine kinases	TU
comp50156_c0_seq1	Hs4507689_1	41.24	3e-12	KOG3614	Ca2+/Mg2+-permeable cation channels (LTRPC family)	PT
comp50186_c0_seq1	Hs20143914	38.75	2e-11	KOG0613	Projectin/twitchin and related proteins	Z
comp50202_c0_seq2	Hs20537979_2	52.63	5e-07	KOG1217	Fibrillins and related proteins containing Ca2+-binding EGF-like domains	T
comp50280_c0_seq1	Hs4503313	51.52	2e-26	KOG1169	Diacylglycerol kinase	IT
comp50296_c0_seq1	Hs14729504	34.95	2e-14	KOG4294	Non voltage-gated ion channels (DEG/ENaC family)	PT
comp50309_c0_seq1	Hs19525733	63.11	5e-35	KOG0950	DNA polymerase theta/eta, DEAD-box superfamily	R
comp50313_c0_seq1	Hs18450369	54.41	3e-15	KOG4228	Protein tyrosine phosphatase	T
comp50322_c0_seq1	7291778	67.61	5e-60	KOG0579	Ste20-like serine/threonine protein kinase	T
comp50349_c0_seq1	Hs20547878	57.43	2e-37	KOG0589	Serine/threonine protein kinase	R
comp50393_c0_seq1	CE28620	94.64	1e-69	KOG0676	Actin and related proteins	Z
comp50415_c0_seq1	Hs9961244	51.09	2e-21	KOG0058	Peptide exporter, ABC superfamily	U
[truncated: 15,873 more rows]
