# Supplementary material for: Byssus Structure and Protein Composition in the Highly Invasive Fouling Mussel Limnoperna fortunei
Source: Front Physiol. 2018 Apr 16;9:418. doi: 10.3389/fphys.2018.00418 (PMC5911496; doi:10.3389/fphys.2018.00418)
Supplement: Supplementary file 3 [file Table5.XLS]

## Sheet: pathway
Table S5. KEGG enrichment of the unigenes in foot transcriptome of the golden mussel Limnoperna fortunei.
Pathway	Pathway type	Gene list	Gene number
ko00472,D-Arginine and D-ornithine metabolism	Metabolism\Metabolism of other amino acids	comp122870_c0_seq1;comp123764_c0_seq7;	2
ko05150,Staphylococcus aureus infection	Human Diseases\Infectious diseases	comp120226_c0_seq1;comp115336_c0_seq2;comp117548_c0_seq3;comp118269_c0_seq2;comp128917_c0_seq1;comp129795_c0_seq1;comp149432_c0_seq1;comp155765_c0_seq1;comp150431_c0_seq1;comp104881_c0_seq1;comp104891_c0_seq1;comp104994_c0_seq1;comp105416_c0_seq4;comp114739_c0_seq1;comp22339_c0_seq1;comp29886_c0_seq1;comp37363_c0_seq1;comp57170_c0_seq1;comp65145_c0_seq1;comp71274_c0_seq2;comp76541_c0_seq1;comp884…	26
ko05012,Parkinson's disease	Human Diseases\Neurodegenerative diseases	comp118122_c0_seq1;comp122008_c1_seq1;comp133713_c0_seq1;comp123389_c0_seq1;comp126180_c0_seq3;comp165555_c0_seq1;comp170335_c0_seq1;comp124526_c0_seq5;comp156896_c0_seq1;comp125567_c0_seq2;comp125533_c0_seq1;comp119248_c0_seq3;comp123282_c0_seq5;comp118292_c0_seq1;comp128167_c0_seq1;comp128966_c0_seq1;comp159037_c0_seq1;comp166347_c0_seq1;comp142188_c0_seq1;comp128209_c0_seq1;comp128206_c0_seq1;…	227
ko03430,Mismatch repair	Genetic Information Processing\Replication and repair	comp121520_c0_seq2;comp120999_c0_seq1;comp130321_c0_seq1;comp122666_c0_seq2;comp125961_c0_seq5;comp116392_c0_seq1;comp127439_c0_seq1;comp170745_c0_seq1;comp119123_c0_seq3;comp122923_c0_seq1;comp115834_c0_seq1;comp118791_c0_seq4;comp132940_c0_seq1;comp125164_c0_seq1;comp144958_c0_seq1;comp119712_c0_seq2;comp136206_c0_seq1;comp134857_c0_seq1;comp153084_c0_seq1;comp121143_c0_seq1;comp120547_c0_seq2;…	38
ko04139,Mitophagy - yeast	Cellular Processes\Transport and catabolism	comp124148_c0_seq1;comp169564_c0_seq1;comp148413_c0_seq1;comp127120_c0_seq1;comp124498_c0_seq2;comp125684_c0_seq2;comp121171_c0_seq3;comp127586_c0_seq1;comp121320_c2_seq2;comp120441_c0_seq3;comp146080_c0_seq1;comp119838_c0_seq1;comp124064_c0_seq1;comp116381_c0_seq4;comp124083_c0_seq3;comp125962_c0_seq1;comp116649_c0_seq2;comp94093_c0_seq1;comp110411_c0_seq1;comp114514_c0_seq1;comp108101_c0_seq1;c…	37
ko05167,Kaposi's sarcoma-associated herpesvirus infection	Human Diseases\Infectious diseases	comp120226_c0_seq1;comp127726_c0_seq3;comp125288_c0_seq6;comp126951_c0_seq3;comp127499_c0_seq1;comp126029_c0_seq3;comp121171_c0_seq3;comp122786_c0_seq9;comp152643_c0_seq1;comp116340_c0_seq1;comp117213_c0_seq4;comp117496_c1_seq2;comp126315_c0_seq1;comp127331_c0_seq2;comp124422_c0_seq1;comp135745_c0_seq1;comp122631_c0_seq1;comp122832_c0_seq8;comp143686_c0_seq1;comp119886_c0_seq4;comp119705_c0_seq2;…	195
ko05160,Hepatitis C	Human Diseases\Infectious diseases	comp156362_c0_seq1;comp116837_c0_seq3;comp118434_c0_seq1;comp119138_c0_seq4;comp120516_c1_seq4;comp123397_c0_seq2;comp124396_c0_seq3;comp125879_c0_seq4;comp124766_c0_seq6;comp125077_c0_seq1;comp125236_c0_seq8;comp125857_c0_seq1;comp126190_c0_seq2;comp127726_c0_seq3;comp125288_c0_seq6;comp126951_c0_seq3;comp122858_c0_seq1;comp121647_c0_seq1;comp125928_c0_seq3;comp119705_c0_seq2;comp158659_c0_seq1;…	97
ko01522,Endocrine resistance	Human Diseases\Drug resistance	comp122048_c0_seq13;comp171340_c0_seq1;comp124046_c0_seq2;comp117061_c0_seq4;comp127511_c0_seq5;comp117211_c0_seq2;comp129158_c0_seq1;comp133156_c0_seq1;comp123018_c0_seq1;comp133034_c0_seq1;comp123922_c0_seq3;comp124521_c0_seq1;comp123389_c0_seq1;comp118407_c0_seq4;comp121076_c0_seq2;comp122692_c0_seq1;comp122007_c0_seq1;comp122042_c0_seq3;comp156772_c0_seq1;comp121753_c0_seq3;comp116081_c0_seq4…	123
ko05212,Pancreatic cancer	Human Diseases\Cancers	comp116081_c0_seq4;comp126469_c0_seq3;comp156348_c0_seq1;comp176961_c0_seq1;comp126972_c0_seq3;comp147602_c0_seq1;comp116581_c0_seq5;comp124372_c0_seq2;comp124372_c1_seq1;comp143497_c0_seq1;comp127422_c0_seq1;comp176872_c0_seq1;comp124441_c0_seq4;comp119705_c0_seq2;comp158659_c0_seq1;comp116501_c0_seq1;comp127424_c0_seq1;comp122631_c0_seq1;comp122832_c0_seq8;comp126826_c0_seq1;comp121104_c0_seq2;…	95
ko04213,Longevity regulating pathway - multiple species	Organismal Systems\Aging	comp139522_c0_seq1;comp125027_c0_seq1;comp127890_c0_seq1;comp127324_c0_seq1;comp116081_c0_seq4;comp126469_c0_seq3;comp156348_c0_seq1;comp176961_c0_seq1;comp126972_c0_seq3;comp124441_c0_seq4;comp123018_c0_seq1;comp133034_c0_seq1;comp123922_c0_seq3;comp124521_c0_seq1;comp123389_c0_seq1;comp141629_c0_seq1;comp119381_c0_seq4;comp120342_c0_seq1;comp123634_c0_seq1;comp119898_c0_seq1;comp123057_c0_seq2;…	90
ko01212,Fatty acid metabolism	Metabolism\Overview	comp127706_c0_seq4;comp131969_c0_seq1;comp135376_c0_seq1;comp156793_c0_seq1;comp159398_c0_seq1;comp120306_c0_seq1;comp120821_c1_seq4;comp125733_c0_seq3;comp122000_c0_seq1;comp120014_c0_seq1;comp123261_c0_seq3;comp122454_c0_seq1;comp140353_c0_seq1;comp118764_c0_seq1;comp116291_c0_seq5;comp117389_c0_seq2;comp125450_c0_seq1;comp134287_c0_seq1;comp120049_c0_seq1;comp120354_c0_seq6;comp125966_c0_seq3;…	89
ko00030,Pentose phosphate pathway	Metabolism\Carbohydrate metabolism	comp125168_c0_seq1;comp145114_c0_seq1;comp122951_c0_seq1;comp145556_c0_seq1;comp154171_c0_seq1;comp126085_c0_seq1;comp125711_c0_seq2;comp147054_c0_seq1;comp173228_c0_seq1;comp124945_c0_seq2;comp129433_c0_seq1;comp130160_c0_seq1;comp131512_c0_seq1;comp142923_c0_seq1;comp146162_c0_seq1;comp121493_c0_seq1;comp123835_c0_seq1;comp127276_c1_seq3;comp123331_c0_seq4;comp121228_c0_seq1;comp128109_c0_seq1;…	46
ko00900,Terpenoid backbone biosynthesis	Metabolism\Metabolism of terpenoids and polyketides	comp120821_c1_seq4;comp125733_c0_seq3;comp123482_c0_seq3;comp129853_c0_seq1;comp126939_c0_seq1;comp125204_c0_seq1;comp115382_c0_seq3;comp120496_c0_seq1;comp117200_c0_seq1;comp155280_c0_seq1;comp119214_c0_seq3;comp123824_c0_seq1;comp126329_c0_seq1;comp157410_c0_seq1;comp118202_c0_seq1;comp121680_c0_seq1;comp126412_c0_seq2;comp115838_c0_seq3;comp124623_c0_seq2;comp110575_c0_seq1;comp103992_c0_seq1;…	27
ko00040,Pentose and glucuronate interconversions	Metabolism\Carbohydrate metabolism	comp121608_c0_seq1;comp176642_c0_seq1;comp115309_c0_seq2;comp154001_c0_seq1;comp125445_c0_seq2;comp156474_c0_seq1;comp128157_c0_seq1;comp115793_c0_seq2;comp141588_c0_seq1;comp125066_c0_seq1;comp116425_c0_seq3;comp120670_c0_seq9;comp122117_c0_seq1;comp163205_c0_seq1;comp119402_c0_seq1;comp120193_c0_seq1;comp115307_c0_seq1;comp117707_c0_seq7;comp132711_c0_seq1;comp99593_c0_seq1;comp114915_c0_seq3;c…	33
ko00640,Propanoate metabolism	Metabolism\Carbohydrate metabolism	comp133207_c0_seq1;comp115466_c0_seq1;comp126751_c0_seq1;comp123621_c0_seq2;comp122558_c1_seq1;comp122444_c0_seq1;comp125450_c0_seq1;comp134287_c0_seq1;comp116291_c0_seq5;comp117389_c0_seq2;comp117870_c0_seq2;comp127706_c0_seq4;comp120835_c0_seq3;comp124642_c0_seq1;comp122867_c0_seq1;comp145805_c0_seq1;comp127247_c0_seq1;comp115866_c0_seq1;comp125853_c0_seq4;comp117875_c0_seq2;comp158634_c0_seq1;…	50
ko04940,Type I diabetes mellitus	Human Diseases\Endocrine and metabolic diseases	comp139522_c0_seq1;comp124332_c0_seq1;comp124285_c0_seq1;comp124566_c0_seq1;comp124231_c0_seq1;comp154592_c0_seq1;comp116704_c0_seq1;comp153097_c0_seq1;comp118598_c0_seq3;comp94717_c0_seq1;comp74892_c1_seq1;comp66264_c0_seq1;comp85410_c0_seq1;comp87891_c0_seq2;comp84638_c0_seq1;comp88362_c0_seq2;comp65914_c0_seq2;	17
ko04111,Cell cycle - yeast	Cellular Processes\Cell growth and death	comp122078_c0_seq1;comp118578_c0_seq1;comp117924_c0_seq2;comp135697_c0_seq1;comp143804_c0_seq1;comp127368_c0_seq2;comp154656_c0_seq1;comp174123_c0_seq1;comp124552_c0_seq1;comp157263_c0_seq1;comp158002_c0_seq1;comp122993_c0_seq2;comp136926_c0_seq1;comp151259_c0_seq1;comp133803_c0_seq1;comp124247_c0_seq1;comp125863_c0_seq2;comp124147_c0_seq1;comp122288_c0_seq1;comp122779_c0_seq3;comp115502_c0_seq5;…	135
ko04360,Axon guidance	Organismal Systems\Development	comp120404_c0_seq1;comp127390_c0_seq1;comp125467_c0_seq2;comp128058_c0_seq5;comp142156_c0_seq1;comp116134_c0_seq2;comp126067_c0_seq4;comp118259_c0_seq1;comp126115_c0_seq20;comp170194_c0_seq1;comp116581_c0_seq5;comp124372_c0_seq2;comp124372_c1_seq1;comp143497_c0_seq1;comp117314_c0_seq1;comp119306_c0_seq3;comp119889_c0_seq3;comp121422_c0_seq3;comp126664_c0_seq4;comp137347_c0_seq1;comp121712_c0_seq1…	233
ko04624,Toll and Imd signaling pathway	Organismal Systems\Immune system	comp123801_c1_seq2;comp124907_c0_seq9;comp125179_c0_seq1;comp177415_c0_seq1;comp125302_c0_seq2;comp165955_c0_seq1;comp126021_c0_seq2;comp121664_c0_seq1;comp118688_c0_seq1;comp120802_c0_seq1;comp117006_c0_seq1;comp118104_c0_seq4;comp120075_c0_seq10;comp120914_c0_seq2;comp121214_c0_seq2;comp121614_c0_seq1;comp124309_c0_seq3;comp124614_c0_seq1;comp125653_c0_seq3;comp131692_c0_seq1;comp126778_c0_seq7…	189
ko04917,Prolactin signaling pathway	Organismal Systems\Endocrine system	comp122007_c0_seq1;comp126469_c0_seq3;comp156348_c0_seq1;comp176961_c0_seq1;comp126972_c0_seq3;comp124441_c0_seq4;comp141629_c0_seq1;comp118895_c0_seq1;comp122042_c0_seq3;comp156772_c0_seq1;comp121753_c0_seq3;comp116081_c0_seq4;comp121104_c0_seq2;comp118213_c0_seq5;comp121171_c0_seq3;comp177935_c0_seq1;comp125564_c0_seq3;comp153645_c0_seq1;comp117670_c0_seq2;comp126694_c0_seq1;comp125473_c0_seq2;…	51
ko00310,Lysine degradation	Metabolism\Amino acid metabolism	comp126763_c0_seq2;comp125408_c0_seq3;comp122370_c0_seq1;comp127716_c0_seq2;comp124649_c0_seq2;comp122874_c0_seq1;comp125450_c0_seq1;comp134287_c0_seq1;comp116291_c0_seq5;comp117389_c0_seq2;comp118764_c0_seq1;comp120821_c1_seq4;comp125733_c0_seq3;comp116469_c0_seq3;comp125559_c0_seq6;comp123503_c0_seq1;comp127562_c0_seq2;comp157313_c0_seq1;comp117268_c0_seq1;comp122126_c0_seq1;comp127230_c0_seq4;…	103
ko00604,Glycosphingolipid biosynthesis - ganglio series	Metabolism\Glycan biosynthesis and metabolism	comp161463_c0_seq1;comp124685_c0_seq22;comp117049_c1_seq2;comp117367_c0_seq1;comp121668_c0_seq1;comp124179_c0_seq1;comp124483_c0_seq1;comp125578_c0_seq9;comp126804_c0_seq1;comp127628_c0_seq10;comp146530_c0_seq1;comp153262_c0_seq1;comp109559_c0_seq3;comp101543_c0_seq1;comp98908_c0_seq1;comp102792_c0_seq3;comp103827_c0_seq3;comp107346_c0_seq1;comp56803_c0_seq1;	19
ko05206,MicroRNAs in cancer	Human Diseases\Cancers	comp122660_c0_seq2;comp119263_c0_seq1;comp120760_c1_seq4;comp116081_c0_seq4;comp135001_c0_seq1;comp152045_c0_seq1;comp117380_c0_seq2;comp145839_c0_seq1;comp177935_c0_seq1;comp126738_c0_seq2;comp117310_c0_seq1;comp116868_c0_seq1;comp116869_c0_seq6;comp121469_c0_seq1;comp118407_c0_seq4;comp121076_c0_seq2;comp122692_c0_seq1;comp164420_c0_seq1;comp119753_c0_seq1;comp127499_c0_seq1;comp116888_c0_seq2;…	321
ko04380,Osteoclast differentiation	Organismal Systems\Development	comp122042_c0_seq3;comp156772_c0_seq1;comp126469_c0_seq3;comp156348_c0_seq1;comp176961_c0_seq1;comp126972_c0_seq3;comp124441_c0_seq4;comp121682_c0_seq2;comp119886_c0_seq4;comp122858_c0_seq1;comp170194_c0_seq1;comp125088_c0_seq1;comp119705_c0_seq2;comp158659_c0_seq1;comp120229_c0_seq7;comp158010_c0_seq1;comp122970_c0_seq2;comp127422_c0_seq1;comp176872_c0_seq1;comp121104_c0_seq2;comp116340_c0_seq1;…	73
ko04150,mTOR signaling pathway	Environmental Information Processing\Signal transduction	comp117762_c0_seq1;comp122776_c0_seq1;comp160273_c0_seq1;comp139192_c0_seq1;comp125799_c0_seq6;comp125827_c0_seq1;comp149203_c0_seq1;comp123716_c0_seq4;comp128111_c0_seq4;comp121217_c0_seq1;comp150237_c0_seq1;comp151397_c0_seq1;comp140863_c0_seq1;comp126269_c0_seq8;comp121355_c0_seq1;comp118841_c0_seq2;comp125298_c0_seq2;comp123653_c0_seq4;comp116084_c0_seq1;comp124148_c0_seq1;comp169564_c0_seq1;…	184
ko00860,Porphyrin and chlorophyll metabolism	Metabolism\Metabolism of cofactors and vitamins	comp125748_c0_seq3;comp125472_c0_seq2;comp125724_c1_seq2;comp146147_c0_seq1;comp150581_c0_seq1;comp115346_c0_seq5;comp121945_c0_seq1;comp120469_c0_seq2;comp124560_c0_seq2;comp119290_c0_seq5;comp115609_c0_seq7;comp115309_c0_seq2;comp154001_c0_seq1;comp121608_c0_seq1;comp176642_c0_seq1;comp119276_c0_seq2;comp126031_c0_seq2;comp156964_c0_seq1;comp127685_c0_seq1;comp107478_c0_seq1;comp107979_c0_seq1;…	38
ko04672,Intestinal immune network for IgA production	Organismal Systems\Immune system	comp148347_c0_seq1;comp152184_c0_seq1;comp125088_c0_seq1;comp65914_c0_seq2;comp67518_c0_seq3;	5
ko00785,Lipoic acid metabolism	Metabolism\Metabolism of cofactors and vitamins	comp124366_c0_seq2;comp120367_c0_seq1;comp121433_c0_seq1;	3
ko00521,Streptomycin biosynthesis	Metabolism\Biosynthesis of other secondary metabolites	comp124923_c0_seq10;comp126581_c0_seq2;comp127235_c0_seq1;comp123835_c0_seq1;comp122387_c0_seq2;comp143852_c0_seq1;comp108902_c0_seq1;comp108902_c1_seq1;comp113848_c0_seq1;comp33874_c0_seq1;	10
ko04730,Long-term depression	Organismal Systems\Nervous system	comp117043_c0_seq13;comp127288_c0_seq1;comp139424_c0_seq1;comp119006_c0_seq1;comp134445_c0_seq1;comp141081_c0_seq1;comp156565_c0_seq1;comp123690_c0_seq7;comp124792_c0_seq10;comp126043_c0_seq4;comp136126_c0_seq1;comp148717_c0_seq1;comp159713_c0_seq1;comp116443_c0_seq1;comp116081_c0_seq4;comp126826_c0_seq1;comp121104_c0_seq2;comp126035_c0_seq4;comp122008_c1_seq1;comp133713_c0_seq1;comp124391_c0_seq…	79
ko04914,Progesterone-mediated oocyte maturation	Organismal Systems\Endocrine system	comp126972_c0_seq3;comp126469_c0_seq3;comp156348_c0_seq1;comp176961_c0_seq1;comp118213_c0_seq5;comp121171_c0_seq3;comp122008_c1_seq1;comp133713_c0_seq1;comp123018_c0_seq1;comp133034_c0_seq1;comp123922_c0_seq3;comp124521_c0_seq1;comp123389_c0_seq1;comp118733_c0_seq1;comp147458_c0_seq1;comp168883_c0_seq1;comp117878_c0_seq1;comp149866_c0_seq1;comp124015_c0_seq1;comp173149_c0_seq1;comp121104_c0_seq2;…	113
ko04662,B cell receptor signaling pathway	Organismal Systems\Immune system	comp124402_c0_seq1;comp119847_c0_seq3;comp124913_c1_seq18;comp124899_c0_seq2;comp172221_c0_seq1;comp116581_c0_seq5;comp124372_c0_seq2;comp124372_c1_seq1;comp143497_c0_seq1;comp116134_c0_seq2;comp126067_c0_seq4;comp118259_c0_seq1;comp122042_c0_seq3;comp156772_c0_seq1;comp121753_c0_seq3;comp116081_c0_seq4;comp121104_c0_seq2;comp121639_c0_seq1;comp121786_c0_seq1;comp119705_c0_seq2;comp158659_c0_seq1…	68
ko05219,Bladder cancer	Human Diseases\Cancers	comp115904_c0_seq1;comp123113_c2_seq1;comp123488_c0_seq2;comp124339_c0_seq1;comp126986_c0_seq1;comp126987_c0_seq4;comp175566_c0_seq1;comp116081_c0_seq4;comp126826_c0_seq1;comp121104_c0_seq2;comp124824_c0_seq3;comp170221_c0_seq1;comp127664_c0_seq1;comp121064_c0_seq4;comp177935_c0_seq1;comp120427_c0_seq1;comp130183_c0_seq1;comp118407_c0_seq4;comp121076_c0_seq2;comp122692_c0_seq1;comp124938_c0_seq18…	44
ko00471,D-Glutamine and D-glutamate metabolism	Metabolism\Metabolism of other amino acids	comp134132_c0_seq1;comp127268_c0_seq1;comp97810_c0_seq4;comp101311_c0_seq3;comp107469_c1_seq2;comp112070_c0_seq3;comp3156_c0_seq2;comp5316_c0_seq1;comp14728_c0_seq1;comp19578_c0_seq1;comp53417_c0_seq1;comp68089_c0_seq1;comp74070_c0_seq1;comp78549_c0_seq1;comp81149_c0_seq1;	15
ko00010,Glycolysis / Gluconeogenesis	Metabolism\Carbohydrate metabolism	comp124923_c0_seq10;comp126581_c0_seq2;comp127235_c0_seq1;comp125168_c0_seq1;comp145114_c0_seq1;comp125938_c0_seq12;comp126631_c0_seq1;comp142143_c0_seq1;comp154726_c0_seq1;comp121150_c0_seq1;comp115845_c0_seq1;comp123263_c0_seq1;comp139226_c0_seq1;comp125303_c1_seq4;comp130105_c0_seq1;comp118155_c0_seq1;comp157560_c0_seq1;comp121792_c0_seq1;comp116229_c0_seq2;comp129071_c0_seq1;comp117804_c0_seq…	87
ko04974,Protein digestion and absorption	Organismal Systems\Digestive system	comp137866_c0_seq1;comp121912_c0_seq1;comp124784_c0_seq5;comp125814_c0_seq1;comp127715_c0_seq1;comp159814_c0_seq1;comp121582_c0_seq1;comp122184_c0_seq3;comp125722_c0_seq4;comp158269_c0_seq1;comp134724_c0_seq1;comp115637_c0_seq1;comp116938_c0_seq1;comp120455_c0_seq1;comp121714_c0_seq1;comp125106_c0_seq1;comp117843_c0_seq3;comp123046_c0_seq17;comp124397_c0_seq1;comp132891_c0_seq1;comp139192_c0_seq1…	160
ko04137,Mitophagy - animal	Cellular Processes\Transport and catabolism	comp125765_c0_seq1;comp119574_c0_seq1;comp130267_c0_seq1;comp118213_c0_seq5;comp126053_c0_seq1;comp118292_c0_seq1;comp126278_c0_seq3;comp116045_c0_seq1;comp125635_c0_seq1;comp123664_c0_seq1;comp120551_c0_seq4;comp127206_c0_seq1;comp126422_c0_seq1;comp127629_c0_seq2;comp157267_c0_seq1;comp127654_c0_seq1;comp125288_c0_seq6;comp126951_c0_seq3;comp119838_c0_seq1;comp124064_c0_seq1;comp125620_c0_seq1;…	65
ko00401,Novobiocin biosynthesis	Metabolism\Biosynthesis of other secondary metabolites	comp121911_c0_seq1;	1
ko05418,Fluid shear stress and atherosclerosis	Human Diseases\Cardiovascular diseases	comp124015_c0_seq1;comp173149_c0_seq1;comp116476_c0_seq1;comp123960_c0_seq1;comp162006_c0_seq1;comp164446_c0_seq1;comp134630_c0_seq1;comp116687_c0_seq10;comp116874_c0_seq4;comp116971_c0_seq1;comp117307_c0_seq1;comp117584_c0_seq8;comp117646_c0_seq3;comp117879_c2_seq4;comp118256_c0_seq1;comp118604_c0_seq2;comp119825_c0_seq1;comp123036_c0_seq6;comp123837_c0_seq3;comp125188_c0_seq1;comp127194_c0_seq2…	227
ko04960,Aldosterone-regulated sodium reabsorption	Organismal Systems\Excretory system	comp127155_c0_seq1;comp116081_c0_seq4;comp127715_c0_seq1;comp159814_c0_seq1;comp121582_c0_seq1;comp122184_c0_seq3;comp125722_c0_seq4;comp158269_c0_seq1;comp139522_c0_seq1;comp125027_c0_seq1;comp127890_c0_seq1;comp127324_c0_seq1;comp126972_c0_seq3;comp126469_c0_seq3;comp156348_c0_seq1;comp176961_c0_seq1;comp126504_c0_seq4;comp125684_c0_seq2;comp97915_c0_seq3;comp114112_c0_seq7;comp114317_c0_seq1;c…	31
ko00944,Flavone and flavonol biosynthesis	Metabolism\Biosynthesis of other secondary metabolites	comp121608_c0_seq1;comp176642_c0_seq1;comp99593_c0_seq1;comp114915_c0_seq3;comp21111_c0_seq2;	5
ko00564,Glycerophospholipid metabolism	Metabolism\Lipid metabolism	comp119393_c0_seq1;comp124691_c0_seq1;comp122767_c0_seq1;comp123926_c0_seq9;comp116069_c0_seq3;comp116974_c0_seq2;comp121413_c0_seq1;comp146631_c0_seq1;comp172537_c0_seq1;comp123238_c0_seq7;comp115404_c0_seq1;comp120300_c0_seq6;comp127658_c0_seq1;comp156936_c0_seq1;comp117857_c0_seq14;comp121406_c0_seq2;comp132472_c0_seq1;comp162766_c0_seq1;comp163511_c0_seq1;comp116126_c1_seq1;comp124715_c0_seq4…	121
ko05010,Alzheimer's disease	Human Diseases\Neurodegenerative diseases	comp118572_c0_seq1;comp126175_c0_seq4;comp136164_c0_seq1;comp127304_c0_seq2;comp131970_c0_seq1;comp135257_c0_seq1;comp150320_c0_seq1;comp123466_c0_seq6;comp118155_c0_seq1;comp157560_c0_seq1;comp122663_c0_seq4;comp124883_c0_seq1;comp125627_c0_seq12;comp126034_c0_seq1;comp124097_c0_seq1;comp154408_c0_seq1;comp133504_c0_seq1;comp166588_c0_seq1;comp124669_c0_seq1;comp135421_c0_seq1;comp116924_c0_seq1…	335
ko04014,Ras signaling pathway	Environmental Information Processing\Signal transduction	comp115815_c0_seq1;comp139522_c0_seq1;comp116536_c0_seq3;comp139360_c0_seq1;comp119604_c0_seq3;comp118407_c0_seq4;comp121076_c0_seq2;comp122692_c0_seq1;comp124072_c0_seq2;comp124692_c0_seq1;comp115904_c0_seq1;comp123113_c2_seq1;comp123488_c0_seq2;comp124339_c0_seq1;comp126986_c0_seq1;comp126987_c0_seq4;comp175566_c0_seq1;comp121908_c0_seq2;comp125027_c0_seq1;comp127890_c0_seq1;comp131486_c0_seq1;…	278
ko04976,Bile secretion	Organismal Systems\Digestive system	comp156856_c0_seq1;comp163051_c0_seq1;comp126939_c0_seq1;comp123833_c0_seq2;comp127795_c0_seq3;comp141548_c0_seq1;comp175672_c0_seq1;comp116386_c0_seq1;comp135052_c0_seq1;comp123069_c0_seq1;comp126297_c0_seq2;comp175770_c0_seq1;comp115720_c0_seq2;comp116256_c0_seq1;comp117734_c0_seq2;comp119498_c0_seq2;comp119912_c0_seq1;comp126161_c0_seq3;comp158890_c0_seq1;comp120096_c0_seq2;comp127715_c0_seq1;…	114
ko05032,Morphine addiction	Human Diseases\Substance dependence	comp123018_c0_seq1;comp133034_c0_seq1;comp123922_c0_seq3;comp124521_c0_seq1;comp124542_c0_seq1;comp165310_c0_seq1;comp122008_c1_seq1;comp133713_c0_seq1;comp124391_c0_seq2;comp127026_c0_seq1;comp148129_c0_seq1;comp174802_c0_seq1;comp120557_c0_seq1;comp121988_c0_seq2;comp117211_c0_seq2;comp129158_c0_seq1;comp133156_c0_seq1;comp116879_c0_seq3;comp170720_c0_seq1;comp124463_c1_seq6;comp126408_c0_seq4;…	72
ko04915,Estrogen signaling pathway	Organismal Systems\Endocrine system	comp122048_c0_seq13;comp124015_c0_seq1;comp173149_c0_seq1;comp116476_c0_seq1;comp123960_c0_seq1;comp162006_c0_seq1;comp164446_c0_seq1;comp120826_c0_seq3;comp125221_c0_seq2;comp116834_c0_seq1;comp123029_c0_seq1;comp123667_c0_seq1;comp128649_c0_seq1;comp129671_c0_seq1;comp141861_c0_seq1;comp143340_c0_seq1;comp145728_c0_seq1;comp147138_c0_seq1;comp157900_c0_seq1;comp162889_c0_seq1;comp163756_c0_seq1…	176
ko05034,Alcoholism	Human Diseases\Substance dependence	comp154848_c0_seq1;comp127159_c1_seq1;comp132583_c0_seq1;comp117270_c0_seq2;comp125173_c0_seq2;comp122421_c0_seq1;comp126489_c0_seq1;comp126253_c0_seq1;comp116361_c0_seq1;comp123651_c0_seq2;comp125079_c0_seq8;comp130043_c0_seq1;comp139307_c0_seq1;comp174946_c0_seq1;comp155404_c0_seq1;comp120480_c3_seq2;comp130449_c0_seq1;comp136994_c0_seq1;comp122220_c0_seq2;comp117211_c0_seq2;comp129158_c0_seq1;…	154
ko00740,Riboflavin metabolism	Metabolism\Metabolism of cofactors and vitamins	comp120028_c0_seq4;comp125897_c0_seq2;comp122531_c0_seq1;comp126577_c0_seq2;comp138590_c0_seq1;comp110489_c0_seq1;comp114049_c0_seq1;comp114049_c1_seq2;comp99509_c0_seq1;comp111382_c0_seq1;comp38224_c0_seq1;comp41644_c0_seq1;	12
ko04921,Oxytocin signaling pathway	Organismal Systems\Endocrine system	comp126432_c0_seq1;comp168095_c0_seq1;comp125094_c0_seq8;comp116081_c0_seq4;comp121104_c0_seq2;comp115543_c0_seq1;comp119819_c0_seq7;comp124347_c0_seq2;comp128064_c0_seq1;comp122816_c0_seq1;comp177935_c0_seq1;comp127874_c0_seq11;comp139253_c0_seq1;comp145763_c0_seq1;comp120349_c0_seq1;comp126176_c0_seq14;comp125684_c0_seq2;comp116213_c0_seq1;comp128034_c0_seq1;comp128362_c0_seq1;comp124581_c0_seq…	271
ko05202,Transcriptional misregulation in cancers	Human Diseases\Cancers	comp125042_c0_seq5;comp125404_c0_seq5;comp122421_c0_seq1;comp127120_c0_seq1;comp117061_c0_seq4;comp127511_c0_seq5;comp115659_c0_seq2;comp124824_c0_seq3;comp170221_c0_seq1;comp125416_c0_seq22;comp122620_c0_seq1;comp124386_c0_seq6;comp127562_c0_seq2;comp157313_c0_seq1;comp118585_c0_seq1;comp126609_c0_seq7;comp115829_c0_seq2;comp168083_c0_seq1;comp117841_c0_seq1;comp123143_c0_seq3;comp124869_c0_seq2…	162
ko01523,Antifolate resistance	Human Diseases\Drug resistance	comp118333_c0_seq2;comp141657_c0_seq1;comp123432_c0_seq5;comp119488_c0_seq3;comp139593_c0_seq1;comp157889_c0_seq1;comp118921_c0_seq4;comp120325_c0_seq6;comp123259_c0_seq1;comp171650_c0_seq1;comp120401_c0_seq1;comp126464_c0_seq9;comp119705_c0_seq2;comp158659_c0_seq1;comp127422_c0_seq1;comp176872_c0_seq1;comp116611_c0_seq1;comp117690_c0_seq12;comp123417_c0_seq1;comp115720_c0_seq2;comp116256_c0_seq1…	72
ko00965,Betalain biosynthesis	Metabolism\Biosynthesis of other secondary metabolites	comp115931_c0_seq1;comp117610_c0_seq1;comp120257_c0_seq1;comp121434_c1_seq1;comp121537_c0_seq1;comp122133_c0_seq1;comp122897_c1_seq1;comp124028_c0_seq3;comp125002_c0_seq9;comp125754_c0_seq3;comp125832_c0_seq2;comp126966_c0_seq2;comp126984_c0_seq2;comp143904_c0_seq1;comp158740_c0_seq1;comp154848_c0_seq1;comp100667_c0_seq1;comp104348_c0_seq1;comp112404_c0_seq1;comp112836_c0_seq3;comp109654_c0_seq1;…	24
ko05130,Pathogenic Escherichia coli infection	Human Diseases\Infectious diseases	comp118187_c0_seq3;comp116988_c0_seq1;comp120585_c0_seq3;comp125798_c2_seq1;comp125798_c4_seq2;comp143451_c0_seq1;comp153731_c0_seq1;comp123583_c0_seq1;comp126601_c0_seq1;comp161598_c0_seq1;comp119034_c0_seq2;comp140741_c0_seq1;comp115318_c0_seq3;comp125741_c0_seq1;comp118550_c0_seq1;comp121250_c0_seq1;comp154125_c0_seq1;comp124643_c0_seq2;comp153306_c0_seq1;comp130886_c0_seq1;comp119692_c0_seq2;…	137
ko05321,Inflammatiory bowel disease (IBD)	Human Diseases\Immune diseases	comp120632_c0_seq1;comp123198_c0_seq1;comp118187_c0_seq3;comp127422_c0_seq1;comp176872_c0_seq1;comp122661_c0_seq2;comp120909_c0_seq2;comp125102_c0_seq9;comp114013_c0_seq1;comp109284_c0_seq3;comp111066_c0_seq1;comp96459_c0_seq1;comp94290_c0_seq1;comp599_c0_seq1;comp65800_c0_seq1;comp80563_c0_seq2;comp91070_c0_seq1;comp65914_c0_seq2;comp1968_c0_seq1;	19
ko00950,Isoquinoline alkaloid biosynthesis	Metabolism\Biosynthesis of other secondary metabolites	comp123584_c0_seq1;comp125283_c0_seq2;comp125518_c0_seq3;comp121911_c0_seq1;comp115931_c0_seq1;comp117610_c0_seq1;comp120257_c0_seq1;comp121434_c1_seq1;comp121537_c0_seq1;comp122133_c0_seq1;comp122897_c1_seq1;comp124028_c0_seq3;comp125002_c0_seq9;comp125754_c0_seq3;comp125832_c0_seq2;comp126966_c0_seq2;comp126984_c0_seq2;comp143904_c0_seq1;comp158740_c0_seq1;comp154848_c0_seq1;comp127159_c1_seq1;…	37
ko00340,Histidine metabolism	Metabolism\Amino acid metabolism	comp115874_c0_seq7;comp126836_c0_seq2;comp154848_c0_seq1;comp122624_c0_seq1;comp119476_c0_seq1;comp121777_c0_seq5;comp125526_c0_seq1;comp125527_c0_seq1;comp136486_c0_seq1;comp125408_c0_seq3;comp119625_c0_seq2;comp127159_c1_seq1;comp132583_c0_seq1;comp118605_c0_seq1;comp120390_c0_seq2;comp128040_c0_seq15;comp121465_c0_seq2;comp120396_c0_seq5;comp101358_c0_seq1;comp109654_c0_seq1;comp98590_c0_seq1;…	37
ko05223,Non-small cell lung cancer	Human Diseases\Cancers	comp123833_c0_seq2;comp127795_c0_seq3;comp135001_c0_seq1;comp177935_c0_seq1;comp116081_c0_seq4;comp127664_c0_seq1;comp126469_c0_seq3;comp156348_c0_seq1;comp176961_c0_seq1;comp126972_c0_seq3;comp126504_c0_seq4;comp124441_c0_seq4;comp122631_c0_seq1;comp122832_c0_seq8;comp141629_c0_seq1;comp118407_c0_seq4;comp121076_c0_seq2;comp122692_c0_seq1;comp122042_c0_seq3;comp156772_c0_seq1;comp121753_c0_seq3;…	69
ko00260,Glycine, serine and threonine metabolism	Metabolism\Amino acid metabolism	comp120325_c0_seq6;comp123259_c0_seq1;comp171650_c0_seq1;comp124257_c0_seq1;comp116329_c0_seq1;comp119484_c0_seq1;comp121474_c0_seq5;comp124570_c0_seq1;comp127520_c0_seq2;comp128109_c0_seq1;comp116229_c0_seq2;comp129071_c0_seq1;comp127430_c0_seq3;comp122165_c0_seq1;comp123794_c0_seq6;comp125748_c0_seq3;comp127159_c1_seq1;comp132583_c0_seq1;comp126789_c0_seq1;comp122558_c1_seq1;comp122870_c0_seq1;…	63
ko03015,mRNA surveillance pathway	Genetic Information Processing\Translation	comp125630_c0_seq1;comp122538_c0_seq1;comp161718_c0_seq1;comp141540_c0_seq1;comp119628_c1_seq2;comp123117_c0_seq1;comp154869_c0_seq1;comp122417_c0_seq3;comp124033_c0_seq1;comp120949_c0_seq3;comp141164_c0_seq1;comp120029_c0_seq2;comp120644_c0_seq1;comp116653_c0_seq2;comp118546_c0_seq1;comp153437_c0_seq1;comp116910_c0_seq1;comp127657_c0_seq2;comp124686_c0_seq4;comp122088_c0_seq1;comp125292_c0_seq4;…	119
ko00190,Oxidative phosphorylation	Metabolism\Energy metabolism	comp128167_c0_seq1;comp128966_c0_seq1;comp159037_c0_seq1;comp166347_c0_seq1;comp142188_c0_seq1;comp128209_c0_seq1;comp128206_c0_seq1;comp130205_c0_seq1;comp134663_c0_seq1;comp170472_c0_seq1;comp128197_c0_seq1;comp128720_c0_seq1;comp131220_c0_seq1;comp136694_c0_seq1;comp139255_c0_seq1;comp127081_c0_seq1;comp117850_c0_seq1;comp132927_c0_seq1;comp123472_c5_seq3;comp156834_c0_seq1;comp117574_c0_seq1;…	199
ko00500,Starch and sucrose metabolism	Metabolism\Carbohydrate metabolism	comp122749_c0_seq1;comp134540_c0_seq1;comp147767_c0_seq1;comp157020_c0_seq1;comp125614_c0_seq5;comp128157_c0_seq1;comp126577_c0_seq2;comp138590_c0_seq1;comp117911_c0_seq1;comp124288_c0_seq3;comp126692_c0_seq1;comp118919_c0_seq15;comp123153_c0_seq1;comp121301_c1_seq2;comp127541_c0_seq1;comp120730_c0_seq1;comp127791_c1_seq1;comp136200_c0_seq1;comp117614_c0_seq2;comp120089_c0_seq1;comp121204_c0_seq1…	80
ko04350,TGF-beta signaling pathway	Environmental Information Processing\Signal transduction	comp125481_c0_seq1;comp124698_c0_seq1;comp143963_c0_seq1;comp120427_c0_seq1;comp130183_c0_seq1;comp130128_c0_seq1;comp127287_c0_seq3;comp115879_c0_seq1;comp122797_c0_seq3;comp126936_c0_seq2;comp121682_c0_seq2;comp123796_c0_seq2;comp168083_c0_seq1;comp122661_c0_seq2;comp124708_c0_seq4;comp125663_c0_seq2;comp122679_c0_seq10;comp144042_c0_seq1;comp123628_c1_seq1;comp127499_c0_seq1;comp121841_c0_seq3…	62
ko04080,Neuroactive ligand-receptor interaction	Environmental Information Processing\Signaling molecules and interaction	comp132109_c0_seq1;comp159935_c0_seq1;comp118122_c0_seq1;comp150253_c0_seq1;comp158818_c0_seq1;comp133130_c0_seq1;comp158015_c0_seq1;comp118369_c0_seq3;comp118149_c0_seq1;comp148102_c0_seq1;comp119822_c0_seq1;comp121928_c0_seq1;comp117668_c0_seq4;comp115553_c0_seq1;comp117295_c0_seq1;comp117914_c0_seq1;comp118958_c0_seq1;comp119142_c0_seq2;comp120591_c0_seq1;comp121889_c0_seq1;comp123168_c0_seq1;…	307
ko04622,RIG-I-like receptor signaling pathway	Organismal Systems\Immune system	comp124766_c0_seq6;comp125077_c0_seq1;comp125236_c0_seq8;comp125857_c0_seq1;comp126190_c0_seq2;comp118304_c0_seq3;comp121456_c0_seq1;comp121621_c0_seq1;comp124895_c0_seq1;comp127343_c0_seq1;comp127686_c0_seq2;comp127726_c0_seq3;comp125288_c0_seq6;comp126951_c0_seq3;comp121647_c0_seq1;comp125928_c0_seq3;comp117213_c0_seq4;comp117496_c1_seq2;comp126315_c0_seq1;comp127331_c0_seq2;comp119705_c0_seq2;…	65
ko04970,Salivary secretion	Organismal Systems\Digestive system	comp117211_c0_seq2;comp129158_c0_seq1;comp133156_c0_seq1;comp123018_c0_seq1;comp133034_c0_seq1;comp123922_c0_seq3;comp124521_c0_seq1;comp123389_c0_seq1;comp124261_c0_seq14;comp132109_c0_seq1;comp125094_c0_seq8;comp120349_c0_seq1;comp126176_c0_seq14;comp125684_c0_seq2;comp127290_c0_seq2;comp132742_c0_seq1;comp153066_c0_seq1;comp116687_c0_seq10;comp116874_c0_seq4;comp116971_c0_seq1;comp117307_c0_se…	183
ko05203,Viral carcinogenesis	Human Diseases\Cancers	comp116081_c0_seq4;comp119574_c0_seq1;comp130267_c0_seq1;comp126610_c0_seq2;comp127054_c0_seq3;comp124116_c0_seq1;comp127820_c0_seq1;comp121733_c0_seq2;comp125074_c0_seq1;comp130462_c0_seq1;comp138330_c0_seq1;comp157591_c0_seq1;comp177692_c0_seq1;comp138388_c0_seq1;comp147828_c0_seq1;comp125473_c0_seq2;comp127395_c0_seq3;comp143686_c0_seq1;comp126469_c0_seq3;comp156348_c0_seq1;comp176961_c0_seq1;…	213
ko05231,Choline metabolism in cancer	Human Diseases\Cancers	comp118407_c0_seq4;comp121076_c0_seq2;comp122692_c0_seq1;comp122042_c0_seq3;comp156772_c0_seq1;comp121753_c0_seq3;comp116081_c0_seq4;comp121104_c0_seq2;comp118213_c0_seq5;comp115543_c0_seq1;comp119819_c0_seq7;comp124347_c0_seq2;comp128064_c0_seq1;comp126469_c0_seq3;comp156348_c0_seq1;comp176961_c0_seq1;comp126972_c0_seq3;comp126504_c0_seq4;comp124441_c0_seq4;comp126736_c0_seq2;comp173196_c0_seq1;…	133
ko00350,Tyrosine metabolism	Metabolism\Amino acid metabolism	comp125518_c0_seq3;comp121911_c0_seq1;comp123584_c0_seq1;comp125283_c0_seq2;comp122760_c0_seq1;comp126781_c0_seq1;comp120860_c0_seq1;comp124184_c0_seq1;comp115931_c0_seq1;comp117610_c0_seq1;comp120257_c0_seq1;comp121434_c1_seq1;comp121537_c0_seq1;comp122133_c0_seq1;comp122897_c1_seq1;comp124028_c0_seq3;comp125002_c0_seq9;comp125754_c0_seq3;comp125832_c0_seq2;comp126966_c0_seq2;comp126984_c0_seq2;…	76
ko05213,Endometrial cancer	Human Diseases\Cancers	comp118407_c0_seq4;comp121076_c0_seq2;comp122692_c0_seq1;comp126469_c0_seq3;comp156348_c0_seq1;comp176961_c0_seq1;comp126972_c0_seq3;comp126504_c0_seq4;comp125898_c0_seq14;comp130899_c0_seq1;comp140988_c0_seq1;comp152294_c0_seq1;comp124441_c0_seq4;comp122631_c0_seq1;comp122832_c0_seq8;comp141629_c0_seq1;comp122042_c0_seq3;comp156772_c0_seq1;comp121753_c0_seq3;comp116081_c0_seq4;comp126826_c0_seq1…	74
ko00073,Cutin, suberine and wax biosynthesis	Metabolism\Lipid metabolism	comp123931_c0_seq5;comp124968_c0_seq1;comp160144_c0_seq1;	3
ko00760,Nicotinate and nicotinamide metabolism	Metabolism\Metabolism of cofactors and vitamins	comp155829_c0_seq1;comp124906_c0_seq3;comp125642_c0_seq4;comp150022_c0_seq1;comp120895_c0_seq2;comp122657_c0_seq1;comp123491_c0_seq5;comp125506_c0_seq3;comp122351_c0_seq22;comp126577_c0_seq2;comp138590_c0_seq1;comp121483_c0_seq1;comp121274_c0_seq3;comp134096_c0_seq1;comp140347_c0_seq1;comp149149_c0_seq1;comp120710_c0_seq1;comp127293_c0_seq2;comp117624_c0_seq1;comp114230_c0_seq3;comp93909_c0_seq2;…	42
ko00660,C5-Branched dibasic acid metabolism	Metabolism\Carbohydrate metabolism	comp121512_c0_seq1;	1
ko00982,Drug metabolism - cytochrome P450	Metabolism\Xenobiotics biodegradation and metabolism	comp120946_c0_seq3;comp137857_c0_seq1;comp116130_c0_seq3;comp117637_c0_seq2;comp119135_c0_seq2;comp119178_c0_seq9;comp120119_c0_seq1;comp120165_c0_seq1;comp120288_c0_seq1;comp120886_c0_seq1;comp122022_c0_seq5;comp122630_c0_seq1;comp129787_c0_seq1;comp155330_c0_seq1;comp126133_c0_seq3;comp136371_c0_seq1;comp117326_c0_seq1;comp117401_c0_seq1;comp117643_c0_seq1;comp122302_c0_seq1;comp136584_c0_seq1;…	51
ko01521,EGFR tyrosine kinase inhibitor resistance	Human Diseases\Drug resistance	comp118407_c0_seq4;comp121076_c0_seq2;comp122692_c0_seq1;comp139360_c0_seq1;comp116868_c0_seq1;comp116869_c0_seq6;comp121469_c0_seq1;comp131486_c0_seq1;comp124072_c0_seq2;comp124692_c0_seq1;comp115904_c0_seq1;comp123113_c2_seq1;comp123488_c0_seq2;comp124339_c0_seq1;comp126986_c0_seq1;comp126987_c0_seq4;comp175566_c0_seq1;comp126469_c0_seq3;comp156348_c0_seq1;comp176961_c0_seq1;comp126972_c0_seq3;…	88
ko04933,AGE-RAGE signaling pathway in diabetic complications	Human Diseases\Endocrine and metabolic diseases	comp121682_c0_seq2;comp122661_c0_seq2;comp122660_c0_seq2;comp167433_c0_seq1;comp177209_c0_seq1;comp121504_c1_seq5;comp121853_c0_seq1;comp125471_c0_seq1;comp125782_c1_seq1;comp128097_c0_seq2;comp155631_c0_seq1;comp162595_c0_seq1;comp122900_c0_seq1;comp120349_c0_seq1;comp126176_c0_seq14;comp128058_c0_seq5;comp117846_c0_seq1;comp126393_c0_seq1;comp151598_c0_seq1;comp125684_c0_seq2;comp116536_c0_seq3…	84
ko00360,Phenylalanine metabolism	Metabolism\Amino acid metabolism	comp124917_c0_seq9;comp125750_c0_seq2;comp154848_c0_seq1;comp127159_c1_seq1;comp132583_c0_seq1;comp125518_c0_seq3;comp121911_c0_seq1;comp123584_c0_seq1;comp125283_c0_seq2;comp122760_c0_seq1;comp129040_c0_seq1;comp119130_c0_seq2;comp126096_c0_seq1;comp109654_c0_seq1;comp98590_c0_seq1;comp102892_c0_seq1;comp115197_c0_seq1;comp97608_c1_seq2;comp112624_c0_seq1;comp114295_c0_seq2;comp114562_c0_seq1;co…	25
ko05165,Human papillomavirus infection	Human Diseases\Infectious diseases	comp121039_c0_seq1;comp150384_c0_seq1;comp120948_c0_seq1;comp118470_c0_seq4;comp122620_c0_seq1;comp123337_c0_seq2;comp124348_c0_seq1;comp124401_c0_seq1;comp119792_c0_seq1;comp126415_c0_seq1;comp128024_c0_seq3;comp125564_c0_seq3;comp153645_c0_seq1;comp127244_c0_seq7;comp127896_c0_seq1;comp127587_c0_seq3;comp142210_c0_seq1;comp119681_c0_seq8;comp122628_c0_seq1;comp176216_c0_seq1;comp126765_c0_seq25…	486
ko00053,Ascorbate and aldarate metabolism	Metabolism\Carbohydrate metabolism	comp125445_c0_seq2;comp156474_c0_seq1;comp115309_c0_seq2;comp154001_c0_seq1;comp124956_c0_seq2;comp177653_c0_seq1;comp121228_c0_seq1;comp119476_c0_seq1;comp121777_c0_seq5;comp125526_c0_seq1;comp125527_c0_seq1;comp136486_c0_seq1;comp125408_c0_seq3;comp119625_c0_seq2;comp112509_c0_seq1;comp107279_c0_seq1;comp94414_c0_seq1;comp88435_c0_seq1;comp5366_c0_seq1;comp77118_c0_seq1;	20
ko05414,Dilated cardiomyopathy (DCM)	Human Diseases\Cardiovascular diseases	comp171845_c0_seq1;comp148347_c0_seq1;comp128133_c0_seq2;comp127840_c0_seq2;comp127271_c0_seq2;comp120449_c0_seq2;comp122490_c0_seq2;comp122516_c0_seq4;comp127112_c0_seq1;comp128113_c1_seq4;comp134365_c0_seq1;comp135081_c0_seq1;comp135609_c0_seq1;comp140411_c0_seq1;comp127997_c0_seq2;comp128082_c0_seq1;comp115566_c0_seq1;comp121231_c0_seq3;comp121870_c0_seq1;comp122643_c0_seq1;comp117412_c0_seq4;…	183
ko04610,Complement and coagulation cascades	Organismal Systems\Immune system	comp125780_c0_seq2;comp119682_c0_seq1;comp140984_c0_seq1;comp117548_c0_seq3;comp118269_c0_seq2;comp128917_c0_seq1;comp129795_c0_seq1;comp149432_c0_seq1;comp155765_c0_seq1;comp119494_c1_seq1;comp128214_c0_seq1;comp144968_c0_seq1;comp128084_c0_seq2;comp140565_c0_seq1;comp152847_c0_seq1;comp120226_c0_seq1;comp115336_c0_seq2;comp138005_c0_seq1;comp98002_c0_seq1;comp108176_c0_seq1;comp108426_c0_seq1;c…	48
ko00920,Sulfur metabolism	Metabolism\Energy metabolism	comp126443_c0_seq2;comp162066_c0_seq1;comp125137_c0_seq2;comp135745_c0_seq1;comp116944_c0_seq1;comp120128_c0_seq4;comp119345_c0_seq1;comp126283_c0_seq4;comp108597_c0_seq3;comp113395_c0_seq5;comp108695_c0_seq2;comp113377_c0_seq3;comp102687_c0_seq1;comp114666_c0_seq1;comp100704_c0_seq1;comp113180_c0_seq1;comp79949_c0_seq1;	17
ko00983,Drug metabolism - other enzymes	Metabolism\Xenobiotics biodegradation and metabolism	comp141405_c0_seq1;comp150748_c0_seq1;comp162120_c0_seq1;comp127606_c0_seq1;comp117732_c0_seq1;comp118703_c0_seq4;comp119425_c0_seq2;comp125555_c0_seq6;comp126295_c0_seq1;comp132536_c0_seq1;comp116390_c0_seq3;comp124389_c0_seq2;comp137621_c0_seq1;comp173002_c0_seq1;comp115309_c0_seq2;comp154001_c0_seq1;comp121608_c0_seq1;comp176642_c0_seq1;comp121982_c0_seq2;comp140848_c0_seq1;comp165307_c0_seq1;…	64
ko05133,Pertussis	Human Diseases\Infectious diseases	comp120449_c0_seq2;comp122490_c0_seq2;comp122516_c0_seq4;comp127112_c0_seq1;comp128113_c1_seq4;comp134365_c0_seq1;comp135081_c0_seq1;comp135609_c0_seq1;comp116687_c0_seq10;comp116874_c0_seq4;comp116971_c0_seq1;comp117307_c0_seq1;comp117584_c0_seq8;comp117646_c0_seq3;comp117879_c2_seq4;comp118256_c0_seq1;comp118604_c0_seq2;comp119825_c0_seq1;comp123036_c0_seq6;comp123837_c0_seq3;comp125188_c0_seq1…	136
ko04062,Chemokine signaling pathway	Organismal Systems\Immune system	comp152184_c0_seq1;comp125473_c0_seq2;comp127395_c0_seq3;comp122008_c1_seq1;comp133713_c0_seq1;comp123018_c0_seq1;comp133034_c0_seq1;comp123922_c0_seq3;comp124521_c0_seq1;comp123389_c0_seq1;comp122007_c0_seq1;comp122042_c0_seq3;comp156772_c0_seq1;comp121753_c0_seq3;comp116081_c0_seq4;comp126826_c0_seq1;comp121104_c0_seq2;comp126972_c0_seq3;comp126469_c0_seq3;comp156348_c0_seq1;comp176961_c0_seq1;…	124
ko00072,Synthesis and degradation of ketone bodies	Metabolism\Lipid metabolism	comp123482_c0_seq3;comp129853_c0_seq1;comp124886_c0_seq1;comp126840_c0_seq3;comp120821_c1_seq4;comp125733_c0_seq3;comp115952_c0_seq1;comp116996_c0_seq1;comp120321_c0_seq1;comp106799_c0_seq1;comp112586_c0_seq1;comp19879_c0_seq1;comp85688_c0_seq1;	13
ko00333,Prodigiosin biosyntheses	Metabolism\Biosynthesis of other secondary metabolites	comp101008_c0_seq2;comp103980_c0_seq1;comp46598_c0_seq1;comp70509_c0_seq1;	4
ko05200,Pathways in cancer	Human Diseases\Cancers	comp143686_c0_seq1;comp122631_c0_seq1;comp122832_c0_seq8;comp126937_c0_seq1;comp177144_c0_seq1;comp127587_c0_seq3;comp142210_c0_seq1;comp124998_c0_seq7;comp127244_c0_seq7;comp127896_c0_seq1;comp125564_c0_seq3;comp153645_c0_seq1;comp126765_c0_seq25;comp124824_c0_seq3;comp170221_c0_seq1;comp177935_c0_seq1;comp121039_c0_seq1;comp150384_c0_seq1;comp120948_c0_seq1;comp118470_c0_seq4;comp122620_c0_seq1…	521
ko04060,Cytokine-cytokine receptor interaction	Environmental Information Processing\Signaling molecules and interaction	comp116536_c0_seq3;comp139360_c0_seq1;comp118702_c0_seq2;comp120980_c0_seq2;comp126366_c0_seq4;comp123772_c0_seq3;comp124447_c0_seq1;comp115879_c0_seq1;comp130128_c0_seq1;comp127287_c0_seq3;comp152184_c0_seq1;comp131486_c0_seq1;comp116868_c0_seq1;comp116869_c0_seq6;comp121469_c0_seq1;comp118407_c0_seq4;comp121076_c0_seq2;comp122692_c0_seq1;comp121908_c0_seq2;comp121682_c0_seq2;comp126936_c0_seq2;…	45
ko04214,Apoptosis - fly	Cellular Processes\Cell growth and death	comp124153_c0_seq3;comp118985_c0_seq1;comp123914_c0_seq1;comp115547_c0_seq2;comp118938_c0_seq1;comp120607_c0_seq5;comp120656_c0_seq2;comp121846_c0_seq2;comp122050_c0_seq1;comp122182_c0_seq1;comp123779_c0_seq1;comp123885_c0_seq3;comp123906_c0_seq5;comp125597_c0_seq6;comp126048_c1_seq7;comp120441_c0_seq3;comp146080_c0_seq1;comp126278_c0_seq3;comp135745_c0_seq1;comp121952_c0_seq2;comp121698_c0_seq2;…	142
ko04144,Endocytosis	Cellular Processes\Transport and catabolism	comp127237_c0_seq1;comp173937_c0_seq1;comp124083_c0_seq3;comp143189_c0_seq1;comp127689_c0_seq6;comp154048_c0_seq1;comp123104_c1_seq6;comp144538_c0_seq1;comp117987_c0_seq8;comp125725_c0_seq2;comp127545_c1_seq4;comp124944_c0_seq6;comp126106_c0_seq2;comp115741_c0_seq2;comp121682_c0_seq2;comp122679_c0_seq10;comp144042_c0_seq1;comp122661_c0_seq2;comp135987_c0_seq1;comp136360_c0_seq1;comp118407_c0_seq4…	290
ko04068,FoxO signaling pathway	Environmental Information Processing\Signal transduction	comp121682_c0_seq2;comp122661_c0_seq2;comp120713_c0_seq4;comp123057_c0_seq2;comp169722_c0_seq1;comp124765_c0_seq1;comp127530_c0_seq5;comp119088_c0_seq8;comp119835_c0_seq3;comp127499_c0_seq1;comp124425_c0_seq1;comp119506_c0_seq1;comp119506_c1_seq3;comp118213_c0_seq5;comp139522_c0_seq1;comp125027_c0_seq1;comp127890_c0_seq1;comp127324_c0_seq1;comp126469_c0_seq3;comp156348_c0_seq1;comp176961_c0_seq1;…	121
ko05033,Nicotine addiction	Human Diseases\Substance dependence	comp124542_c0_seq1;comp118732_c0_seq3;comp132079_c0_seq1;comp136435_c0_seq1;comp115990_c0_seq2;comp120167_c0_seq5;comp120819_c0_seq4;comp117270_c0_seq2;comp125173_c0_seq2;comp157011_c0_seq1;comp112195_c0_seq1;comp98808_c0_seq1;comp105205_c0_seq1;comp107467_c0_seq2;comp110599_c0_seq5;comp114702_c0_seq1;comp101960_c0_seq7;comp103525_c0_seq4;comp111930_c0_seq3;comp98142_c0_seq1;comp99193_c0_seq2;com…	50
ko04016,MAPK signaling pathway - plant	Environmental Information Processing\Signal transduction	comp120626_c2_seq6;comp134442_c0_seq1;comp124062_c0_seq1;comp127878_c0_seq1;comp123634_c0_seq1;comp116687_c0_seq10;comp116874_c0_seq4;comp116971_c0_seq1;comp117307_c0_seq1;comp117584_c0_seq8;comp117646_c0_seq3;comp117879_c2_seq4;comp118256_c0_seq1;comp118604_c0_seq2;comp119825_c0_seq1;comp123036_c0_seq6;comp123837_c0_seq3;comp125188_c0_seq1;comp127194_c0_seq2;comp134275_c0_seq1;comp135870_c0_seq1…	70
ko00364,Fluorobenzoate degradation	Metabolism\Xenobiotics biodegradation and metabolism	comp120060_c0_seq1;	1
ko03320,PPAR signaling pathway	Organismal Systems\Endocrine system	comp124311_c0_seq1;comp131483_c0_seq1;comp120633_c1_seq3;comp122287_c2_seq1;comp130325_c0_seq1;comp123170_c0_seq2;comp161968_c0_seq1;comp123833_c0_seq2;comp127795_c0_seq3;comp123708_c0_seq8;comp139820_c0_seq1;comp118849_c0_seq8;comp130296_c0_seq1;comp156475_c0_seq1;comp118536_c0_seq3;comp128916_c0_seq1;comp116248_c0_seq2;comp127233_c0_seq2;comp170067_c0_seq1;comp172710_c0_seq1;comp122782_c0_seq1;…	95
ko04320,Dorso-ventral axis formation	Organismal Systems\Development	comp118407_c0_seq4;comp121076_c0_seq2;comp122692_c0_seq1;comp122042_c0_seq3;comp156772_c0_seq1;comp121753_c0_seq3;comp116081_c0_seq4;comp126826_c0_seq1;comp121104_c0_seq2;comp124386_c0_seq6;comp121402_c0_seq3;comp118626_c0_seq1;comp118867_c0_seq1;comp119431_c0_seq1;comp119440_c0_seq2;comp121831_c0_seq1;comp122878_c0_seq1;comp123231_c0_seq2;comp123374_c0_seq4;comp126049_c0_seq3;comp126122_c0_seq2;…	82
ko03013,RNA transport	Genetic Information Processing\Translation	comp115552_c0_seq4;comp116875_c0_seq2;comp119397_c0_seq4;comp175267_c0_seq1;comp126277_c0_seq1;comp130314_c0_seq1;comp171977_c0_seq1;comp124543_c0_seq1;comp162249_c0_seq1;comp122727_c0_seq1;comp115451_c0_seq2;comp136434_c0_seq1;comp125276_c0_seq1;comp139083_c0_seq1;comp123577_c0_seq1;comp128180_c0_seq1;comp135371_c0_seq1;comp127831_c0_seq1;comp154640_c0_seq1;comp125630_c0_seq1;comp116497_c0_seq1;…	246
ko05110,Vibrio cholerae infection	Human Diseases\Infectious diseases	comp125799_c0_seq6;comp125827_c0_seq1;comp149203_c0_seq1;comp123716_c0_seq4;comp128111_c0_seq4;comp121217_c0_seq1;comp150237_c0_seq1;comp151397_c0_seq1;comp140863_c0_seq1;comp125393_c0_seq10;comp127922_c0_seq2;comp126996_c0_seq3;comp126269_c0_seq8;comp118267_c0_seq1;comp172989_c0_seq1;comp123008_c0_seq4;comp118768_c0_seq1;comp132550_c0_seq1;comp125012_c0_seq1;comp118089_c0_seq2;comp131238_c0_seq1…	88
ko04922,Glucagon signaling pathway	Organismal Systems\Endocrine system	comp124441_c0_seq4;comp118766_c0_seq3;comp117211_c0_seq2;comp129158_c0_seq1;comp133156_c0_seq1;comp123922_c0_seq3;comp123389_c0_seq1;comp119574_c0_seq1;comp130267_c0_seq1;comp126610_c0_seq2;comp127054_c0_seq3;comp124678_c0_seq1;comp119028_c0_seq1;comp125314_c0_seq1;comp127499_c0_seq1;comp125094_c0_seq8;comp120349_c0_seq1;comp126176_c0_seq14;comp127290_c0_seq2;comp132742_c0_seq1;comp153066_c0_seq1…	161
ko04918,Thyroid hormone synthesis	Organismal Systems\Endocrine system	comp174373_c0_seq1;comp117211_c0_seq2;comp129158_c0_seq1;comp133156_c0_seq1;comp123018_c0_seq1;comp133034_c0_seq1;comp123922_c0_seq3;comp124521_c0_seq1;comp123389_c0_seq1;comp125094_c0_seq8;comp120349_c0_seq1;comp126176_c0_seq14;comp125684_c0_seq2;comp121915_c0_seq1;comp176486_c0_seq1;comp119574_c0_seq1;comp130267_c0_seq1;comp126610_c0_seq2;comp127054_c0_seq3;comp124116_c0_seq1;comp117562_c0_seq1…	107
ko04145,Phagosome	Cellular Processes\Transport and catabolism	comp118868_c0_seq2;comp115566_c0_seq1;comp121231_c0_seq3;comp121870_c0_seq1;comp122643_c0_seq1;comp121289_c0_seq3;comp121508_c0_seq3;comp118598_c0_seq3;comp118283_c0_seq1;comp126379_c0_seq4;comp126495_c0_seq2;comp127571_c0_seq1;comp118094_c0_seq2;comp125377_c0_seq1;comp135987_c0_seq1;comp136360_c0_seq1;comp123228_c0_seq1;comp125799_c0_seq6;comp125827_c0_seq1;comp149203_c0_seq1;comp123716_c0_seq4;…	298
ko00460,Cyanoamino acid metabolism	Metabolism\Metabolism of other amino acids	comp117911_c0_seq1;comp124288_c0_seq3;comp126692_c0_seq1;comp115498_c0_seq1;comp120011_c0_seq1;comp159913_c0_seq1;comp120325_c0_seq6;comp123259_c0_seq1;comp171650_c0_seq1;comp100515_c0_seq1;comp100847_c0_seq1;comp110421_c0_seq2;comp112502_c0_seq1;comp114519_c0_seq1;comp105456_c0_seq2;comp64975_c0_seq1;comp32900_c0_seq1;comp51840_c0_seq1;comp9220_c0_seq1;comp44320_c0_seq1;comp45051_c0_seq1;comp645…	22
ko04010,MAPK signaling pathway	Environmental Information Processing\Signal transduction	comp131875_c0_seq1;comp123850_c0_seq16;comp127068_c0_seq4;comp125896_c0_seq6;comp123449_c0_seq6;comp123389_c0_seq1;comp125684_c0_seq2;comp116134_c0_seq2;comp126067_c0_seq4;comp118259_c0_seq1;comp148388_c0_seq1;comp156697_c0_seq1;comp117630_c0_seq3;comp124509_c1_seq13;comp115584_c1_seq1;comp127961_c0_seq14;comp126401_c0_seq6;comp115815_c0_seq1;comp118407_c0_seq4;comp121076_c0_seq2;comp122692_c0_se…	277
ko00232,Caffeine metabolism	Metabolism\Biosynthesis of other secondary metabolites	comp119425_c0_seq2;comp125555_c0_seq6;comp126295_c0_seq1;comp132536_c0_seq1;comp120857_c0_seq2;comp100627_c0_seq2;comp103356_c0_seq1;comp110786_c0_seq1;comp7294_c0_seq1;comp34264_c0_seq1;comp70280_c0_seq1;comp71284_c0_seq2;comp72973_c0_seq2;	13
ko04722,Neurotrophin signaling pathway	Organismal Systems\Nervous system	comp126490_c0_seq1;comp118210_c0_seq2;comp122042_c0_seq3;comp156772_c0_seq1;comp121753_c0_seq3;comp116081_c0_seq4;comp126826_c0_seq1;comp121104_c0_seq2;comp122537_c0_seq4;comp119574_c0_seq1;comp130267_c0_seq1;comp117310_c0_seq1;comp127962_c0_seq1;comp126401_c0_seq6;comp121171_c0_seq3;comp122786_c0_seq9;comp152643_c0_seq1;comp122007_c0_seq1;comp126972_c0_seq3;comp126469_c0_seq3;comp156348_c0_seq1;…	188
ko04216,Ferroptosis	Cellular Processes\Cell growth and death	comp139192_c0_seq1;comp124394_c0_seq2;comp156971_c0_seq1;comp122608_c0_seq1;comp120252_c0_seq6;comp132151_c0_seq1;comp117660_c0_seq1;comp116248_c0_seq2;comp127233_c0_seq2;comp170067_c0_seq1;comp172710_c0_seq1;comp133771_c0_seq1;comp135987_c0_seq1;comp136360_c0_seq1;comp119828_c0_seq7;comp135523_c0_seq1;comp117442_c0_seq1;comp126031_c0_seq2;comp156964_c0_seq1;comp153325_c0_seq1;comp118065_c2_seq10…	70
ko05210,Colorectal cancer	Human Diseases\Cancers	comp125564_c0_seq3;comp153645_c0_seq1;comp127244_c0_seq7;comp127587_c0_seq3;comp142210_c0_seq1;comp127896_c0_seq1;comp126765_c0_seq25;comp124824_c0_seq3;comp170221_c0_seq1;comp177935_c0_seq1;comp116081_c0_seq4;comp126469_c0_seq3;comp156348_c0_seq1;comp176961_c0_seq1;comp126972_c0_seq3;comp124441_c0_seq4;comp122631_c0_seq1;comp122832_c0_seq8;comp126826_c0_seq1;comp121104_c0_seq2;comp123652_c1_seq3…	85
ko04115,p53 signaling pathway	Cellular Processes\Cell growth and death	comp158364_c0_seq1;comp171079_c0_seq1;comp122136_c0_seq1;comp177935_c0_seq1;comp126738_c0_seq2;comp135001_c0_seq1;comp147458_c0_seq1;comp168883_c0_seq1;comp121305_c0_seq1;comp117878_c0_seq1;comp116176_c0_seq14;comp117288_c0_seq1;comp119885_c2_seq5;comp120832_c0_seq1;comp117213_c0_seq4;comp117496_c1_seq2;comp126315_c0_seq1;comp127331_c0_seq2;comp124422_c0_seq1;comp123792_c0_seq12;comp120859_c0_seq…	90
ko04341,Hedgehog signaling pathway - fly	Environmental Information Processing\Signal transduction	comp158873_c0_seq1;comp134450_c0_seq1;comp165007_c0_seq1;comp168659_c0_seq1;comp123389_c0_seq1;comp119681_c0_seq8;comp122628_c0_seq1;comp127091_c0_seq13;comp125564_c0_seq3;comp153645_c0_seq1;comp123351_c0_seq1;comp121664_c0_seq1;comp126528_c0_seq2;comp119795_c0_seq1;comp126568_c0_seq5;comp134768_c0_seq1;comp156632_c0_seq1;comp126449_c0_seq5;comp125663_c0_seq2;comp124463_c1_seq6;comp127733_c0_seq1…	38
ko00311,Penicillin and cephalosporin biosynthesis	Metabolism\Biosynthesis of other secondary metabolites	comp122870_c0_seq1;comp123764_c0_seq7;	2
ko04392,Hippo signaling pathway - multiple species	Environmental Information Processing\Signal transduction	comp127289_c0_seq1;comp142484_c0_seq1;comp117406_c1_seq2;comp118035_c0_seq2;comp120923_c0_seq1;comp121746_c0_seq1;comp121746_c1_seq3;comp123968_c0_seq1;comp127594_c0_seq4;comp128033_c0_seq2;comp128073_c0_seq1;comp128085_c0_seq1;comp134740_c0_seq1;comp138348_c0_seq1;comp141878_c0_seq1;comp142655_c0_seq1;comp143586_c0_seq1;comp153570_c0_seq1;comp155747_c0_seq1;comp156891_c0_seq1;comp116919_c0_seq3;…	85
ko04657,IL-17 signaling pathway	Organismal Systems\Immune system	comp143686_c0_seq1;comp117213_c0_seq4;comp117496_c1_seq2;comp126315_c0_seq1;comp127331_c0_seq2;comp116771_c0_seq1;comp122858_c0_seq1;comp127422_c0_seq1;comp176872_c0_seq1;comp127726_c0_seq3;comp122288_c0_seq1;comp126493_c0_seq3;comp124015_c0_seq1;comp173149_c0_seq1;comp116476_c0_seq1;comp123960_c0_seq1;comp162006_c0_seq1;comp164446_c0_seq1;comp125288_c0_seq6;comp126951_c0_seq3;comp120229_c0_seq7;…	77
ko00130,Ubiquinone and other terpenoid-quinone biosynthesis	Metabolism\Metabolism of cofactors and vitamins	comp121911_c0_seq1;comp117019_c0_seq2;comp120587_c0_seq1;comp118980_c0_seq1;comp116741_c0_seq1;comp119902_c0_seq1;comp122760_c0_seq1;comp107226_c0_seq1;comp109670_c0_seq3;comp104251_c0_seq1;comp103989_c0_seq2;comp16845_c0_seq1;comp79450_c0_seq1;comp85159_c0_seq1;	14
ko04122,Sulfur relay system	Genetic Information Processing\Folding, sorting and degradation	comp125353_c0_seq4;comp120128_c0_seq4;comp121393_c0_seq1;comp122995_c0_seq1;comp102687_c0_seq1;comp114666_c0_seq1;comp97485_c0_seq1;comp114418_c0_seq1;comp114320_c0_seq2;comp79949_c0_seq1;	10
ko05214,Glioma	Human Diseases\Cancers	comp118407_c0_seq4;comp121076_c0_seq2;comp122692_c0_seq1;comp128058_c0_seq5;comp116687_c0_seq10;comp116874_c0_seq4;comp116971_c0_seq1;comp117307_c0_seq1;comp117584_c0_seq8;comp117646_c0_seq3;comp117879_c2_seq4;comp118256_c0_seq1;comp118604_c0_seq2;comp119825_c0_seq1;comp123036_c0_seq6;comp123837_c0_seq3;comp125188_c0_seq1;comp127194_c0_seq2;comp134275_c0_seq1;comp135870_c0_seq1;comp125684_c0_seq2…	115
ko05030,Cocaine addiction	Human Diseases\Substance dependence	comp154848_c0_seq1;comp127159_c1_seq1;comp132583_c0_seq1;comp117211_c0_seq2;comp129158_c0_seq1;comp133156_c0_seq1;comp123710_c0_seq7;comp126559_c0_seq1;comp126668_c0_seq1;comp122008_c1_seq1;comp133713_c0_seq1;comp118122_c0_seq1;comp123389_c0_seq1;comp119574_c0_seq1;comp130267_c0_seq1;comp126610_c0_seq2;comp127054_c0_seq3;comp124116_c0_seq1;comp127422_c0_seq1;comp176872_c0_seq1;comp124017_c0_seq1;…	52
ko04611,Platelet activation	Organismal Systems\Immune system	comp154815_c0_seq1;comp119034_c0_seq2;comp140741_c0_seq1;comp115318_c0_seq3;comp125741_c0_seq1;comp119805_c0_seq1;comp126963_c0_seq3;comp140736_c0_seq1;comp156758_c0_seq1;comp124605_c0_seq17;comp132991_c0_seq1;comp118750_c0_seq1;comp122424_c0_seq4;comp116132_c0_seq1;comp127290_c0_seq2;comp132742_c0_seq1;comp153066_c0_seq1;comp117184_c0_seq1;comp124180_c0_seq4;comp127278_c0_seq1;comp125094_c0_seq8…	164
ko05120,Epithelial cell signaling in Helicobacter pylori infection	Human Diseases\Infectious diseases	comp119974_c0_seq2;comp175639_c0_seq1;comp116868_c0_seq1;comp116869_c0_seq6;comp121469_c0_seq1;comp128058_c0_seq5;comp136069_c0_seq1;comp118407_c0_seq4;comp121076_c0_seq2;comp122692_c0_seq1;comp118572_c0_seq1;comp126175_c0_seq4;comp136164_c0_seq1;comp127710_c0_seq1;comp158564_c0_seq1;comp116581_c0_seq5;comp124372_c0_seq2;comp124372_c1_seq1;comp143497_c0_seq1;comp117314_c0_seq1;comp119306_c0_seq3;…	99
ko04340,Hedgehog signaling pathway	Environmental Information Processing\Signal transduction	comp158873_c0_seq1;comp140954_c0_seq1;comp123389_c0_seq1;comp119681_c0_seq8;comp122628_c0_seq1;comp127091_c0_seq13;comp123550_c0_seq2;comp125564_c0_seq3;comp153645_c0_seq1;comp127717_c0_seq1;comp123351_c0_seq1;comp162399_c0_seq1;comp177935_c0_seq1;comp126738_c0_seq2;comp126528_c0_seq2;comp121664_c0_seq1;comp118282_c0_seq1;comp121169_c0_seq3;comp120149_c0_seq22;comp122246_c0_seq3;comp139194_c0_seq…	72
ko00930,Caprolactam degradation	Metabolism\Xenobiotics biodegradation and metabolism	comp121228_c0_seq1;comp125450_c0_seq1;comp134287_c0_seq1;comp116291_c0_seq5;comp117389_c0_seq2;comp118764_c0_seq1;comp94414_c0_seq1;comp96199_c0_seq2;comp106990_c0_seq2;comp5366_c0_seq1;comp77118_c0_seq1;comp92204_c0_seq1;	12
ko00300,Lysine biosynthesis	Metabolism\Amino acid metabolism	comp122370_c0_seq1;comp102192_c0_seq1;comp104148_c0_seq1;comp114830_c0_seq1;	4
ko04261,Adrenergic signaling in cardiomyocytes	Organismal Systems\Circulatory system	comp117211_c0_seq2;comp129158_c0_seq1;comp133156_c0_seq1;comp123018_c0_seq1;comp133034_c0_seq1;comp123922_c0_seq3;comp124521_c0_seq1;comp123389_c0_seq1;comp127715_c0_seq1;comp159814_c0_seq1;comp121582_c0_seq1;comp122184_c0_seq3;comp125722_c0_seq4;comp158269_c0_seq1;comp127732_c0_seq3;comp131875_c0_seq1;comp123850_c0_seq16;comp123449_c0_seq6;comp125896_c0_seq6;comp116687_c0_seq10;comp116874_c0_seq…	188
ko04668,TNF signaling pathway	Environmental Information Processing\Signal transduction	comp126033_c0_seq1;comp119886_c0_seq4;comp121647_c0_seq1;comp125928_c0_seq3;comp117006_c0_seq1;comp118104_c0_seq4;comp120075_c0_seq10;comp120914_c0_seq2;comp121214_c0_seq2;comp121614_c0_seq1;comp124309_c0_seq3;comp124614_c0_seq1;comp125653_c0_seq3;comp131692_c0_seq1;comp120229_c0_seq7;comp158010_c0_seq1;comp122970_c0_seq2;comp118213_c0_seq5;comp116340_c0_seq1;comp121171_c0_seq3;comp125088_c0_seq1…	141
ko05152,Tuberculosis	Human Diseases\Infectious diseases	comp117213_c0_seq4;comp117496_c1_seq2;comp126315_c0_seq1;comp127331_c0_seq2;comp143686_c0_seq1;comp124422_c0_seq1;comp135745_c0_seq1;comp122631_c0_seq1;comp122832_c0_seq8;comp124441_c0_seq4;comp118613_c0_seq1;comp122025_c0_seq1;comp116053_c0_seq4;comp127499_c0_seq1;comp124402_c0_seq1;comp121786_c0_seq1;comp121639_c0_seq1;comp124536_c0_seq1;comp136890_c0_seq1;comp168639_c0_seq1;comp124231_c0_seq1;…	224
ko00531,Glycosaminoglycan degradation	Metabolism\Glycan biosynthesis and metabolism	comp121608_c0_seq1;comp176642_c0_seq1;comp124911_c0_seq1;comp148572_c0_seq1;comp121219_c0_seq1;comp138477_c0_seq1;comp121800_c0_seq1;comp125664_c1_seq3;comp149567_c0_seq1;comp154665_c0_seq1;comp127536_c0_seq3;comp121583_c0_seq1;comp124685_c0_seq22;comp118779_c0_seq1;comp117049_c1_seq2;comp117367_c0_seq1;comp121668_c0_seq1;comp124179_c0_seq1;comp124483_c0_seq1;comp125578_c0_seq9;comp126804_c0_seq1…	51
ko01230,Biosynthesis of amino acids	Metabolism\Overview	comp125303_c1_seq4;comp130105_c0_seq1;comp118155_c0_seq1;comp157560_c0_seq1;comp121792_c0_seq1;comp116229_c0_seq2;comp129071_c0_seq1;comp117804_c0_seq1;comp124858_c0_seq3;comp161409_c0_seq1;comp123135_c0_seq1;comp127280_c0_seq11;comp137961_c0_seq1;comp172526_c0_seq1;comp115845_c0_seq1;comp123263_c0_seq1;comp139226_c0_seq1;comp125938_c0_seq12;comp126631_c0_seq1;comp142143_c0_seq1;comp154726_c0_seq…	117
ko00281,Geraniol degradation	Metabolism\Metabolism of terpenoids and polyketides	comp120954_c0_seq1;comp124886_c0_seq1;comp118764_c0_seq1;comp106990_c0_seq2;	4
ko04744,Phototransduction	Organismal Systems\Sensory system	comp130782_c0_seq1;comp127026_c0_seq1;comp148129_c0_seq1;comp174802_c0_seq1;comp116687_c0_seq10;comp116874_c0_seq4;comp116971_c0_seq1;comp117307_c0_seq1;comp117584_c0_seq8;comp117646_c0_seq3;comp117879_c2_seq4;comp118256_c0_seq1;comp118604_c0_seq2;comp119825_c0_seq1;comp123036_c0_seq6;comp123837_c0_seq3;comp125188_c0_seq1;comp127194_c0_seq2;comp134275_c0_seq1;comp135870_c0_seq1;comp116624_c0_seq6…	65
ko00830,Retinol metabolism	Metabolism\Metabolism of cofactors and vitamins	comp122302_c0_seq1;comp136584_c0_seq1;comp176823_c0_seq1;comp121814_c0_seq1;comp115937_c0_seq2;comp116573_c0_seq1;comp117160_c0_seq1;comp120440_c0_seq2;comp123788_c0_seq7;comp133454_c0_seq1;comp117717_c0_seq1;comp119859_c0_seq1;comp121581_c0_seq1;comp122836_c0_seq2;comp117011_c0_seq3;comp140423_c0_seq1;comp120135_c0_seq1;comp122678_c0_seq7;comp128703_c0_seq1;comp142225_c0_seq1;comp121489_c1_seq1;…	47
ko05410,Hypertrophic cardiomyopathy (HCM)	Human Diseases\Cardiovascular diseases	comp171845_c0_seq1;comp148347_c0_seq1;comp128133_c0_seq2;comp127840_c0_seq2;comp127271_c0_seq2;comp120449_c0_seq2;comp122490_c0_seq2;comp122516_c0_seq4;comp127112_c0_seq1;comp128113_c1_seq4;comp134365_c0_seq1;comp135081_c0_seq1;comp135609_c0_seq1;comp140411_c0_seq1;comp127997_c0_seq2;comp128082_c0_seq1;comp115566_c0_seq1;comp121231_c0_seq3;comp121870_c0_seq1;comp122643_c0_seq1;comp117412_c0_seq4;…	184
ko05205,Proteoglycans in cancer	Human Diseases\Cancers	comp127018_c0_seq8;comp122042_c0_seq3;comp156772_c0_seq1;comp116081_c0_seq4;comp130943_c0_seq1;comp126826_c0_seq1;comp121104_c0_seq2;comp116581_c0_seq5;comp124372_c0_seq2;comp124372_c1_seq1;comp143497_c0_seq1;comp127434_c0_seq7;comp175374_c0_seq1;comp117314_c0_seq1;comp119306_c0_seq3;comp119889_c0_seq3;comp121422_c0_seq3;comp126664_c0_seq4;comp137347_c0_seq1;comp122048_c0_seq13;comp177935_c0_seq1…	427
ko04725,Cholinergic synapse	Organismal Systems\Nervous system	comp121254_c0_seq1;comp124110_c0_seq4;comp166719_c0_seq1;comp132109_c0_seq1;comp125094_c0_seq8;comp120349_c0_seq1;comp126176_c0_seq14;comp127290_c0_seq2;comp132742_c0_seq1;comp153066_c0_seq1;comp125684_c0_seq2;comp122008_c1_seq1;comp133713_c0_seq1;comp124391_c0_seq2;comp127026_c0_seq1;comp148129_c0_seq1;comp174802_c0_seq1;comp120557_c0_seq1;comp121988_c0_seq2;comp116081_c0_seq4;comp121104_c0_seq2…	111
ko01220,Degradation of aromatic compounds	Metabolism\Overview	comp121228_c0_seq1;comp122302_c0_seq1;comp136584_c0_seq1;comp176823_c0_seq1;comp94414_c0_seq1;comp109988_c0_seq1;comp110784_c0_seq3;comp5366_c0_seq1;comp77118_c0_seq1;comp11535_c0_seq2;	10
ko04370,VEGF signaling pathway	Environmental Information Processing\Signal transduction	comp131486_c0_seq1;comp128058_c0_seq5;comp125684_c0_seq2;comp116081_c0_seq4;comp121104_c0_seq2;comp115543_c0_seq1;comp119819_c0_seq7;comp124347_c0_seq2;comp128064_c0_seq1;comp116134_c0_seq2;comp126067_c0_seq4;comp118259_c0_seq1;comp122816_c0_seq1;comp126115_c0_seq20;comp125479_c0_seq2;comp117314_c0_seq1;comp119306_c0_seq3;comp119889_c0_seq3;comp121422_c0_seq3;comp126664_c0_seq4;comp137347_c0_seq1…	65
ko00280,Valine, leucine and isoleucine degradation	Metabolism\Amino acid metabolism	comp121694_c0_seq4;comp123584_c0_seq1;comp125283_c0_seq2;comp126751_c0_seq1;comp123621_c0_seq2;comp122558_c1_seq1;comp124697_c0_seq1;comp122444_c0_seq1;comp124677_c1_seq2;comp118650_c0_seq5;comp118782_c0_seq2;comp125450_c0_seq1;comp134287_c0_seq1;comp116291_c0_seq5;comp117389_c0_seq2;comp118764_c0_seq1;comp165479_c0_seq1;comp122000_c0_seq1;comp120014_c0_seq1;comp123261_c0_seq3;comp122454_c0_seq1;…	67
ko04910,Insulin signaling pathway	Organismal Systems\Endocrine system	comp139522_c0_seq1;comp125027_c0_seq1;comp127890_c0_seq1;comp127324_c0_seq1;comp126972_c0_seq3;comp126469_c0_seq3;comp156348_c0_seq1;comp176961_c0_seq1;comp126504_c0_seq4;comp124441_c0_seq4;comp125564_c0_seq3;comp153645_c0_seq1;comp119805_c0_seq1;comp126963_c0_seq3;comp140736_c0_seq1;comp156758_c0_seq1;comp119933_c0_seq2;comp127369_c1_seq1;comp126516_c0_seq4;comp127554_c0_seq1;comp116687_c0_seq10…	215
ko00051,Fructose and mannose metabolism	Metabolism\Carbohydrate metabolism	comp119547_c0_seq3;comp120429_c0_seq2;comp120884_c0_seq4;comp123860_c1_seq2;comp160028_c0_seq1;comp125737_c0_seq4;comp171994_c0_seq1;comp120194_c0_seq2;comp126968_c0_seq1;comp124923_c0_seq10;comp126581_c0_seq2;comp127235_c0_seq1;comp125938_c0_seq12;comp126631_c0_seq1;comp142143_c0_seq1;comp154726_c0_seq1;comp121150_c0_seq1;comp122144_c1_seq6;comp119930_c0_seq3;comp123074_c0_seq2;comp115307_c0_seq…	51
ko05140,Leishmaniasis	Human Diseases\Infectious diseases	comp120632_c0_seq1;comp123198_c0_seq1;comp118187_c0_seq3;comp123801_c1_seq2;comp124907_c0_seq9;comp125179_c0_seq1;comp177415_c0_seq1;comp165955_c0_seq1;comp125302_c0_seq2;comp122858_c0_seq1;comp120229_c0_seq7;comp158010_c0_seq1;comp122970_c0_seq2;comp127422_c0_seq1;comp176872_c0_seq1;comp120226_c0_seq1;comp148347_c0_seq1;comp120449_c0_seq2;comp122490_c0_seq2;comp122516_c0_seq4;comp127112_c0_seq1;…	54
ko04215,Apoptosis - multiple species	Cellular Processes\Cell growth and death	comp117213_c0_seq4;comp117496_c1_seq2;comp126315_c0_seq1;comp127331_c0_seq2;comp115547_c0_seq2;comp118938_c0_seq1;comp120607_c0_seq5;comp120656_c0_seq2;comp121846_c0_seq2;comp122050_c0_seq1;comp122182_c0_seq1;comp123779_c0_seq1;comp123885_c0_seq3;comp123906_c0_seq5;comp125597_c0_seq6;comp126048_c1_seq7;comp143686_c0_seq1;comp116501_c0_seq1;comp127424_c0_seq1;comp124422_c0_seq1;comp135745_c0_seq1;…	150
ko04151,PI3K-Akt signaling pathway	Environmental Information Processing\Signal transduction	comp115815_c0_seq1;comp139522_c0_seq1;comp116536_c0_seq3;comp139360_c0_seq1;comp119604_c0_seq3;comp118407_c0_seq4;comp121076_c0_seq2;comp122692_c0_seq1;comp124072_c0_seq2;comp124692_c0_seq1;comp115904_c0_seq1;comp123113_c2_seq1;comp123488_c0_seq2;comp124339_c0_seq1;comp126986_c0_seq1;comp126987_c0_seq4;comp175566_c0_seq1;comp121908_c0_seq2;comp125027_c0_seq1;comp127890_c0_seq1;comp131486_c0_seq1;…	427
ko04012,ErbB signaling pathway	Environmental Information Processing\Signal transduction	comp118407_c0_seq4;comp121076_c0_seq2;comp122692_c0_seq1;comp128058_c0_seq5;comp125684_c0_seq2;comp156994_c0_seq1;comp125473_c0_seq2;comp127395_c0_seq3;comp126115_c0_seq20;comp117310_c0_seq1;comp118547_c0_seq2;comp124973_c0_seq3;comp127509_c0_seq6;comp126570_c0_seq9;comp125345_c0_seq3;comp127876_c0_seq3;comp118213_c0_seq5;comp122007_c0_seq1;comp122042_c0_seq3;comp156772_c0_seq1;comp121753_c0_seq3…	69
ko03450,Non-homologous end-joining	Genetic Information Processing\Replication and repair	comp124832_c0_seq1;comp141773_c0_seq1;comp135451_c0_seq1;comp168979_c0_seq1;comp117411_c0_seq9;comp142162_c0_seq1;comp142840_c0_seq1;comp118436_c0_seq2;comp119295_c0_seq2;comp116876_c0_seq2;comp127521_c0_seq4;comp117650_c0_seq1;comp117535_c0_seq1;comp96044_c0_seq1;comp101390_c0_seq2;comp113591_c0_seq1;comp98711_c0_seq1;comp102463_c0_seq3;comp107710_c0_seq1;comp107139_c0_seq3;comp19730_c1_seq1;com…	28
ko00450,Selenocompound metabolism	Metabolism\Metabolism of other amino acids	comp118258_c0_seq3;comp121309_c0_seq1;comp139951_c0_seq1;comp116926_c0_seq3;comp127949_c0_seq4;comp124586_c0_seq3;comp129820_c0_seq1;comp126443_c0_seq2;comp162066_c0_seq1;comp119423_c0_seq1;comp151553_c0_seq1;comp153858_c0_seq1;comp118396_c0_seq2;comp120774_c0_seq1;comp125550_c0_seq1;comp138680_c0_seq1;comp104526_c0_seq1;comp102452_c0_seq1;comp112726_c1_seq1;comp107977_c0_seq1;comp109466_c0_seq3;…	29
ko02024,Quorum sensing	Cellular Processes\Cellular community - prokaryotes	comp124332_c0_seq1;comp116248_c0_seq2;comp127233_c0_seq2;comp170067_c0_seq1;comp172710_c0_seq1;comp123633_c0_seq6;comp121362_c0_seq1;comp94813_c0_seq1;comp94922_c0_seq1;comp97972_c0_seq1;comp66264_c0_seq1;comp49499_c0_seq1;comp52341_c0_seq1;comp92395_c0_seq1;	14
ko04330,Notch signaling pathway	Environmental Information Processing\Signal transduction	comp115367_c0_seq1;comp116734_c0_seq1;comp126635_c0_seq1;comp143153_c0_seq1;comp115581_c0_seq2;comp115647_c0_seq2;comp118626_c0_seq1;comp118867_c0_seq1;comp119431_c0_seq1;comp119440_c0_seq2;comp121831_c0_seq1;comp122878_c0_seq1;comp123231_c0_seq2;comp123374_c0_seq4;comp126049_c0_seq3;comp126122_c0_seq2;comp126228_c1_seq1;comp126852_c0_seq3;comp127386_c0_seq2;comp156343_c0_seq1;comp159811_c0_seq1;…	95
ko03460,Fanconi anemia pathway	Genetic Information Processing\Replication and repair	comp158364_c0_seq1;comp116050_c0_seq1;comp117123_c0_seq1;comp117304_c0_seq1;comp119591_c0_seq1;comp124803_c0_seq2;comp118275_c0_seq1;comp126386_c0_seq3;comp139945_c0_seq1;comp134992_c0_seq1;comp138595_c0_seq1;comp155545_c0_seq1;comp137662_c0_seq1;comp142088_c0_seq1;comp152891_c0_seq1;comp157454_c0_seq1;comp159015_c0_seq1;comp121520_c0_seq2;comp118517_c0_seq1;comp127364_c0_seq1;comp124604_c0_seq2;…	99
ko04391,Hippo signaling pathway -fly	Environmental Information Processing\Signal transduction	comp124048_c0_seq2;comp126514_c0_seq6;comp127289_c0_seq1;comp142484_c0_seq1;comp117406_c1_seq2;comp118035_c0_seq2;comp120923_c0_seq1;comp121746_c0_seq1;comp121746_c1_seq3;comp123968_c0_seq1;comp127594_c0_seq4;comp128033_c0_seq2;comp128073_c0_seq1;comp128085_c0_seq1;comp134740_c0_seq1;comp138348_c0_seq1;comp141878_c0_seq1;comp142655_c0_seq1;comp143586_c0_seq1;comp153570_c0_seq1;comp155747_c0_seq1;…	183
ko00440,Phosphonate and phosphinate metabolism	Metabolism\Metabolism of other amino acids	comp120890_c0_seq3;comp115751_c0_seq3;comp124846_c0_seq4;comp121082_c0_seq2;comp117857_c0_seq14;comp95169_c0_seq1;comp109207_c0_seq1;comp108503_c0_seq1;comp111631_c0_seq3;comp88672_c0_seq1;comp33433_c0_seq1;	11
ko04975,Fat digestion and absorption	Organismal Systems\Digestive system	comp117464_c0_seq1;comp118033_c0_seq2;comp123685_c0_seq8;comp123685_c1_seq2;comp117145_c0_seq1;comp119109_c0_seq1;comp146370_c0_seq1;comp116126_c1_seq1;comp124715_c0_seq4;comp132632_c0_seq1;comp125518_c0_seq3;comp131483_c0_seq1;comp116069_c0_seq3;comp115404_c0_seq1;comp120300_c0_seq6;comp117011_c0_seq3;comp175672_c0_seq1;comp116386_c0_seq1;comp115456_c0_seq1;comp141296_c0_seq1;comp121964_c0_seq2;…	60
ko04919,Thyroid hormone signaling pathway	Organismal Systems\Endocrine system	comp123389_c0_seq1;comp140411_c0_seq1;comp116081_c0_seq4;comp121104_c0_seq2;comp122048_c0_seq13;comp117061_c0_seq4;comp127511_c0_seq5;comp127120_c0_seq1;comp122421_c0_seq1;comp123833_c0_seq2;comp127795_c0_seq3;comp127004_c0_seq3;comp126287_c0_seq1;comp127499_c0_seq1;comp126057_c0_seq1;comp127757_c0_seq1;comp124057_c0_seq1;comp125948_c1_seq1;comp147928_c0_seq1;comp121498_c0_seq2;comp120822_c0_seq1…	194
ko01200,Carbon metabolism	Metabolism\Overview	comp124923_c0_seq10;comp126581_c0_seq2;comp127235_c0_seq1;comp117588_c0_seq1;comp125168_c0_seq1;comp145114_c0_seq1;comp125938_c0_seq12;comp126631_c0_seq1;comp142143_c0_seq1;comp154726_c0_seq1;comp115845_c0_seq1;comp123263_c0_seq1;comp139226_c0_seq1;comp125303_c1_seq4;comp130105_c0_seq1;comp118155_c0_seq1;comp157560_c0_seq1;comp121792_c0_seq1;comp116229_c0_seq2;comp129071_c0_seq1;comp117804_c0_seq…	167
ko04022,cGMP - PKG signaling pathway	Environmental Information Processing\Signal transduction	comp159935_c0_seq1;comp125094_c0_seq8;comp142156_c0_seq1;comp116134_c0_seq2;comp126067_c0_seq4;comp118259_c0_seq1;comp116377_c0_seq1;comp125854_c0_seq2;comp120388_c0_seq4;comp121798_c0_seq1;comp127166_c0_seq16;comp140134_c0_seq1;comp141706_c0_seq1;comp155080_c0_seq1;comp123690_c0_seq7;comp124792_c0_seq10;comp131875_c0_seq1;comp123850_c0_seq16;comp115343_c0_seq23;comp117843_c0_seq3;comp123046_c0_s…	246
ko00625,Chloroalkane and chloroalkene degradation	Metabolism\Xenobiotics biodegradation and metabolism	comp122302_c0_seq1;comp136584_c0_seq1;comp176823_c0_seq1;comp119476_c0_seq1;comp121777_c0_seq5;comp125526_c0_seq1;comp125527_c0_seq1;comp136486_c0_seq1;comp109988_c0_seq1;comp110784_c0_seq3;comp11535_c0_seq2;	11
ko04512,ECM-receptor interaction	Environmental Information Processing\Signaling molecules and interaction	comp167433_c0_seq1;comp177209_c0_seq1;comp126793_c0_seq1;comp127425_c0_seq1;comp121504_c1_seq5;comp121853_c0_seq1;comp125471_c0_seq1;comp125782_c1_seq1;comp128097_c0_seq2;comp155631_c0_seq1;comp162595_c0_seq1;comp115450_c0_seq1;comp117397_c0_seq4;comp117871_c0_seq7;comp118562_c1_seq1;comp119143_c0_seq10;comp119875_c0_seq1;comp120055_c0_seq1;comp121504_c0_seq5;comp121643_c0_seq1;comp123810_c0_seq2…	200
ko04212,Longevity regulating pathway - worm	Organismal Systems\Aging	comp118213_c0_seq5;comp125027_c0_seq1;comp127890_c0_seq1;comp127324_c0_seq1;comp126469_c0_seq3;comp156348_c0_seq1;comp176961_c0_seq1;comp124441_c0_seq4;comp141629_c0_seq1;comp124425_c0_seq1;comp125545_c0_seq2;comp140976_c0_seq1;comp124678_c0_seq1;comp119381_c0_seq4;comp120342_c0_seq1;comp123634_c0_seq1;comp120092_c0_seq2;comp116340_c0_seq1;comp121171_c0_seq3;comp124148_c0_seq1;comp169564_c0_seq1;…	132
ko03018,RNA degradation	Genetic Information Processing\Folding, sorting and degradation	comp117550_c0_seq1;comp121185_c0_seq2;comp116547_c0_seq1;comp119250_c0_seq3;comp119935_c0_seq2;comp126306_c0_seq1;comp151155_c0_seq1;comp153096_c0_seq1;comp127187_c0_seq1;comp116788_c0_seq1;comp124535_c0_seq1;comp123567_c0_seq2;comp127682_c0_seq1;comp127501_c0_seq1;comp122574_c0_seq3;comp124951_c0_seq1;comp127970_c0_seq4;comp173119_c0_seq1;comp127929_c0_seq1;comp121596_c0_seq2;comp126713_c0_seq12…	114
ko04740,Olfactory transduction	Organismal Systems\Sensory system	comp127026_c0_seq1;comp148129_c0_seq1;comp174802_c0_seq1;comp121988_c0_seq2;comp116624_c0_seq6;comp119559_c0_seq1;comp119596_c0_seq1;comp118357_c0_seq1;comp132045_c0_seq1;comp123690_c0_seq7;comp124792_c0_seq10;comp117843_c0_seq3;comp123046_c0_seq17;comp124397_c0_seq1;comp132891_c0_seq1;comp130879_c0_seq1;comp132211_c0_seq1;comp116879_c0_seq3;comp170720_c0_seq1;comp126408_c0_seq4;comp137645_c0_seq…	103
ko04020,Calcium signaling pathway	Environmental Information Processing\Signal transduction	comp117843_c0_seq3;comp123046_c0_seq17;comp124397_c0_seq1;comp132891_c0_seq1;comp127732_c0_seq3;comp132109_c0_seq1;comp150253_c0_seq1;comp158818_c0_seq1;comp118149_c0_seq1;comp148102_c0_seq1;comp119822_c0_seq1;comp121928_c0_seq1;comp117211_c0_seq2;comp129158_c0_seq1;comp133156_c0_seq1;comp123018_c0_seq1;comp133034_c0_seq1;comp123922_c0_seq3;comp124521_c0_seq1;comp123389_c0_seq1;comp127626_c0_seq3…	269
ko00062,Fatty acid elongation	Metabolism\Lipid metabolism	comp120014_c0_seq1;comp123261_c0_seq3;comp122454_c0_seq1;comp140353_c0_seq1;comp118764_c0_seq1;comp125450_c0_seq1;comp134287_c0_seq1;comp117389_c0_seq2;comp120306_c0_seq1;comp125696_c0_seq4;comp140217_c0_seq1;comp147940_c0_seq1;comp116913_c0_seq4;comp116398_c0_seq1;comp117192_c0_seq1;comp116977_c0_seq8;comp144223_c0_seq1;comp106990_c0_seq2;comp115105_c0_seq1;comp96703_c0_seq1;comp106041_c0_seq1;c…	31
ko04140,Autophagy - animal	Cellular Processes\Transport and catabolism	comp139522_c0_seq1;comp127324_c0_seq1;comp126469_c0_seq3;comp156348_c0_seq1;comp176961_c0_seq1;comp126972_c0_seq3;comp126504_c0_seq4;comp124441_c0_seq4;comp116081_c0_seq4;comp130943_c0_seq1;comp121104_c0_seq2;comp132228_c0_seq1;comp173196_c0_seq1;comp126736_c0_seq2;comp116880_c0_seq1;comp124148_c0_seq1;comp169564_c0_seq1;comp116272_c0_seq1;comp153245_c0_seq1;comp126282_c0_seq5;comp116443_c0_seq1;…	189
ko00513,Various types of N-glycan biosynthesis	Metabolism\Glycan biosynthesis and metabolism	comp125364_c0_seq1;comp117970_c0_seq2;comp177170_c0_seq1;comp115944_c0_seq1;comp119652_c0_seq1;comp118696_c0_seq1;comp121718_c0_seq2;comp126360_c0_seq1;comp134860_c0_seq1;comp149743_c0_seq1;comp124573_c0_seq1;comp152359_c0_seq1;comp125838_c0_seq2;comp149871_c0_seq1;comp117641_c0_seq3;comp118793_c0_seq1;comp120478_c0_seq1;comp126729_c0_seq3;comp120793_c0_seq1;comp127637_c0_seq3;comp161477_c0_seq1;…	95
ko01040,Biosynthesis of unsaturated fatty acids	Metabolism\Lipid metabolism	comp116398_c0_seq1;comp117192_c0_seq1;comp118849_c0_seq8;comp130296_c0_seq1;comp156475_c0_seq1;comp123708_c0_seq8;comp139820_c0_seq1;comp120049_c0_seq1;comp120354_c0_seq6;comp125966_c0_seq3;comp125450_c0_seq1;comp134287_c0_seq1;comp122000_c0_seq1;comp116977_c0_seq8;comp144223_c0_seq1;comp106041_c0_seq1;comp107972_c0_seq1;comp112142_c0_seq1;comp114083_c0_seq1;comp112301_c0_seq2;comp109384_c0_seq2;…	29
ko05132,Salmonella infection	Human Diseases\Infectious diseases	comp118187_c0_seq3;comp126332_c0_seq3;comp127748_c0_seq1;comp123801_c1_seq2;comp124907_c0_seq9;comp125179_c0_seq1;comp177415_c0_seq1;comp116581_c0_seq5;comp124372_c0_seq2;comp124372_c1_seq1;comp143497_c0_seq1;comp117314_c0_seq1;comp119306_c0_seq3;comp119889_c0_seq3;comp121422_c0_seq3;comp126664_c0_seq4;comp137347_c0_seq1;comp121171_c0_seq3;comp118213_c0_seq5;comp127422_c0_seq1;comp176872_c0_seq1;…	150
ko05215,Prostate cancer	Human Diseases\Cancers	comp122660_c0_seq2;comp147458_c0_seq1;comp168883_c0_seq1;comp139522_c0_seq1;comp124072_c0_seq2;comp124692_c0_seq1;comp118407_c0_seq4;comp121076_c0_seq2;comp122692_c0_seq1;comp126469_c0_seq3;comp156348_c0_seq1;comp176961_c0_seq1;comp126972_c0_seq3;comp126504_c0_seq4;comp124441_c0_seq4;comp122631_c0_seq1;comp122832_c0_seq8;comp125564_c0_seq3;comp153645_c0_seq1;comp119574_c0_seq1;comp130267_c0_seq1;…	86
ko04540,Gap junction	Cellular Processes\Cellular community - eukaryotes	comp154984_c0_seq1;comp122008_c1_seq1;comp133713_c0_seq1;comp118407_c0_seq4;comp121076_c0_seq2;comp122692_c0_seq1;comp122042_c0_seq3;comp156772_c0_seq1;comp121753_c0_seq3;comp116081_c0_seq4;comp121104_c0_seq2;comp116988_c0_seq1;comp120585_c0_seq3;comp125798_c2_seq1;comp125798_c4_seq2;comp143451_c0_seq1;comp153731_c0_seq1;comp123583_c0_seq1;comp126601_c0_seq1;comp161598_c0_seq1;comp123550_c0_seq2;…	127
ko02026,Biofilm formation - Escherichia coli	Cellular Processes\Cellular community - prokaryotes	comp127791_c1_seq1;comp136200_c0_seq1;	2
ko04726,Serotonergic synapse	Organismal Systems\Nervous system	comp175317_c0_seq1;comp154848_c0_seq1;comp131875_c0_seq1;comp123850_c0_seq16;comp125094_c0_seq8;comp120349_c0_seq1;comp126176_c0_seq14;comp127290_c0_seq2;comp132742_c0_seq1;comp153066_c0_seq1;comp125684_c0_seq2;comp115543_c0_seq1;comp119819_c0_seq7;comp124347_c0_seq2;comp128064_c0_seq1;comp119417_c0_seq1;comp115395_c0_seq2;comp117328_c0_seq1;comp119952_c0_seq1;comp122837_c0_seq5;comp125573_c0_seq…	128
ko05142,Chagas disease (American trypanosomiasis)	Human Diseases\Infectious diseases	comp118187_c0_seq3;comp120632_c0_seq1;comp123198_c0_seq1;comp123801_c1_seq2;comp124907_c0_seq9;comp125179_c0_seq1;comp177415_c0_seq1;comp165955_c0_seq1;comp125302_c0_seq2;comp122858_c0_seq1;comp118213_c0_seq5;comp121171_c0_seq3;comp119705_c0_seq2;comp158659_c0_seq1;comp127422_c0_seq1;comp176872_c0_seq1;comp126043_c0_seq4;comp136126_c0_seq1;comp148717_c0_seq1;comp159713_c0_seq1;comp122121_c0_seq3;…	87
ko03050,Proteasome	Genetic Information Processing\Folding, sorting and degradation	comp122801_c0_seq3;comp142208_c0_seq1;comp156191_c0_seq1;comp118526_c0_seq1;comp115725_c0_seq1;comp137048_c0_seq1;comp117939_c0_seq1;comp168125_c0_seq1;comp142743_c0_seq1;comp117226_c0_seq1;comp137951_c0_seq1;comp116738_c1_seq1;comp162877_c0_seq1;comp115784_c0_seq1;comp152439_c0_seq1;comp125593_c0_seq1;comp177629_c0_seq1;comp125145_c0_seq1;comp154803_c0_seq1;comp159624_c0_seq1;comp122138_c0_seq2;…	73
ko05216,Thyroid cancer	Human Diseases\Cancers	comp123185_c0_seq4;comp126068_c0_seq6;comp126755_c0_seq3;comp121338_c0_seq1;comp127738_c0_seq1;comp128010_c1_seq1;comp124931_c0_seq1;comp116081_c0_seq4;comp126826_c0_seq1;comp121104_c0_seq2;comp123833_c0_seq2;comp127795_c0_seq3;comp116176_c0_seq14;comp117288_c0_seq1;comp119885_c2_seq5;comp120832_c0_seq1;comp124422_c0_seq1;comp177144_c0_seq1;comp127587_c0_seq3;comp142210_c0_seq1;comp126765_c0_seq2…	47
ko05217,Basal cell carcinoma	Human Diseases\Cancers	comp116176_c0_seq14;comp117288_c0_seq1;comp119885_c2_seq5;comp120832_c0_seq1;comp124422_c0_seq1;comp118282_c0_seq1;comp158873_c0_seq1;comp162399_c0_seq1;comp123351_c0_seq1;comp127717_c0_seq1;comp130128_c0_seq1;comp121039_c0_seq1;comp150384_c0_seq1;comp120948_c0_seq1;comp118470_c0_seq4;comp122620_c0_seq1;comp123337_c0_seq2;comp124348_c0_seq1;comp124401_c0_seq1;comp119792_c0_seq1;comp126415_c0_seq1…	69
ko04973,Carbohydrate digestion and absorption	Organismal Systems\Digestive system	comp120089_c0_seq1;comp121204_c0_seq1;comp122917_c0_seq2;comp144416_c0_seq1;comp146917_c0_seq1;comp122749_c0_seq1;comp134540_c0_seq1;comp147767_c0_seq1;comp157020_c0_seq1;comp127021_c0_seq1;comp127715_c0_seq1;comp159814_c0_seq1;comp121582_c0_seq1;comp122184_c0_seq3;comp125722_c0_seq4;comp158269_c0_seq1;comp124923_c0_seq10;comp126581_c0_seq2;comp127235_c0_seq1;comp121252_c0_seq2;comp116843_c0_seq1…	56
ko04978,Mineral absorption	Organismal Systems\Digestive system	comp121186_c0_seq8;comp156184_c0_seq1;comp116619_c0_seq1;comp155006_c0_seq1;comp125814_c0_seq1;comp127021_c0_seq1;comp127715_c0_seq1;comp159814_c0_seq1;comp121582_c0_seq1;comp122184_c0_seq3;comp125722_c0_seq4;comp158269_c0_seq1;comp153325_c0_seq1;comp117442_c0_seq1;comp127685_c0_seq1;comp133771_c0_seq1;comp122239_c0_seq1;comp123679_c0_seq48;comp122783_c0_seq2;comp117514_c1_seq5;comp109412_c0_seq1…	62
ko00565,Ether lipid metabolism	Metabolism\Lipid metabolism	comp123681_c0_seq1;comp115404_c0_seq1;comp120300_c0_seq6;comp121082_c0_seq2;comp117857_c0_seq14;comp116126_c1_seq1;comp124715_c0_seq4;comp132632_c0_seq1;comp115543_c0_seq1;comp119819_c0_seq7;comp124347_c0_seq2;comp128064_c0_seq1;comp148670_c0_seq1;comp148012_c0_seq1;comp176332_c0_seq1;comp119189_c1_seq7;comp121195_c0_seq3;comp121541_c0_seq1;comp124611_c0_seq2;comp115736_c0_seq2;comp119511_c0_seq1…	58
ko04713,Circadian entrainment	Organismal Systems\Environmental adaptation	comp117270_c0_seq2;comp125173_c0_seq2;comp116687_c0_seq10;comp116874_c0_seq4;comp116971_c0_seq1;comp117307_c0_seq1;comp117584_c0_seq8;comp117646_c0_seq3;comp117879_c2_seq4;comp118256_c0_seq1;comp118604_c0_seq2;comp119825_c0_seq1;comp123036_c0_seq6;comp123837_c0_seq3;comp125188_c0_seq1;comp127194_c0_seq2;comp134275_c0_seq1;comp135870_c0_seq1;comp117043_c0_seq13;comp127288_c0_seq1;comp127290_c0_seq…	178
ko04720,Long-term potentiation	Organismal Systems\Nervous system	comp157011_c0_seq1;comp123018_c0_seq1;comp133034_c0_seq1;comp123389_c0_seq1;comp119805_c0_seq1;comp126963_c0_seq3;comp140736_c0_seq1;comp156758_c0_seq1;comp126401_c0_seq6;comp116134_c0_seq2;comp126067_c0_seq4;comp118259_c0_seq1;comp117270_c0_seq2;comp125173_c0_seq2;comp131875_c0_seq1;comp116687_c0_seq10;comp116874_c0_seq4;comp116971_c0_seq1;comp117307_c0_seq1;comp117584_c0_seq8;comp117646_c0_seq3…	126
ko05143,African trypanosomiasis	Human Diseases\Infectious diseases	comp123801_c1_seq2;comp124907_c0_seq9;comp125179_c0_seq1;comp177415_c0_seq1;comp119367_c0_seq2;comp118760_c0_seq3;comp125094_c0_seq8;comp120349_c0_seq1;comp126176_c0_seq14;comp125684_c0_seq2;comp112960_c1_seq1;comp104515_c0_seq1;comp77669_c0_seq1;	13
ko03040,Spliceosome	Genetic Information Processing\Transcription	comp127610_c0_seq4;comp118546_c0_seq1;comp153437_c0_seq1;comp120625_c0_seq4;comp126499_c0_seq1;comp126002_c0_seq4;comp119598_c0_seq1;comp117698_c0_seq1;comp122704_c0_seq1;comp126116_c0_seq2;comp127392_c0_seq1;comp127392_c1_seq4;comp120976_c1_seq1;comp171715_c0_seq1;comp124596_c0_seq1;comp135484_c0_seq1;comp148413_c0_seq1;comp117413_c0_seq2;comp135496_c0_seq1;comp171195_c0_seq1;comp121453_c0_seq2;…	216
ko00940,Phenylpropanoid biosynthesis	Metabolism\Biosynthesis of other secondary metabolites	comp117911_c0_seq1;comp124288_c0_seq3;comp126692_c0_seq1;comp120352_c0_seq1;comp100515_c0_seq1;comp100847_c0_seq1;comp110421_c0_seq2;comp112502_c0_seq1;comp114519_c0_seq1;comp64975_c0_seq1;	10
ko04071,Sphingolipid signaling pathway	Environmental Information Processing\Signal transduction	comp119691_c0_seq1;comp119929_c0_seq4;comp125198_c0_seq2;comp121564_c0_seq1;comp123256_c1_seq1;comp137396_c0_seq1;comp156083_c0_seq1;comp175747_c0_seq1;comp123569_c0_seq3;comp124682_c0_seq2;comp160292_c0_seq1;comp176479_c0_seq1;comp122563_c0_seq2;comp117118_c1_seq3;comp124806_c0_seq1;comp119886_c0_seq4;comp121264_c0_seq7;comp122304_c0_seq1;comp131041_c0_seq1;comp124422_c0_seq1;comp118213_c0_seq5;…	144
ko05145,Toxoplasmosis	Human Diseases\Infectious diseases	comp123801_c1_seq2;comp124907_c0_seq9;comp125179_c0_seq1;comp177415_c0_seq1;comp165955_c0_seq1;comp125302_c0_seq2;comp122858_c0_seq1;comp120229_c0_seq7;comp158010_c0_seq1;comp122970_c0_seq2;comp118213_c0_seq5;comp116340_c0_seq1;comp121171_c0_seq3;comp119705_c0_seq2;comp158659_c0_seq1;comp127422_c0_seq1;comp176872_c0_seq1;comp116501_c0_seq1;comp127424_c0_seq1;comp117006_c0_seq1;comp118104_c0_seq4;…	210
ko05222,Small cell lung cancer	Human Diseases\Cancers	comp123833_c0_seq2;comp127795_c0_seq3;comp116176_c0_seq14;comp117288_c0_seq1;comp119885_c2_seq5;comp120832_c0_seq1;comp124422_c0_seq1;comp135745_c0_seq1;comp122631_c0_seq1;comp122832_c0_seq8;comp143686_c0_seq1;comp124824_c0_seq3;comp170221_c0_seq1;comp125226_c0_seq5;comp135001_c0_seq1;comp177935_c0_seq1;comp121332_c0_seq3;comp121747_c0_seq1;comp122660_c0_seq2;comp147458_c0_seq1;comp168883_c0_seq1…	205
ko00071,Fatty acid degradation	Metabolism\Lipid metabolism	comp120821_c1_seq4;comp125733_c0_seq3;comp122000_c0_seq1;comp120014_c0_seq1;comp123261_c0_seq3;comp122454_c0_seq1;comp140353_c0_seq1;comp118764_c0_seq1;comp125450_c0_seq1;comp134287_c0_seq1;comp116291_c0_seq5;comp117389_c0_seq2;comp120049_c0_seq1;comp120354_c0_seq6;comp125966_c0_seq3;comp124697_c0_seq1;comp122444_c0_seq1;comp124145_c1_seq7;comp118650_c0_seq5;comp126539_c0_seq1;comp133737_c0_seq1;…	62
ko00710,Carbon fixation in photosynthetic organisms	Metabolism\Energy metabolism	comp121792_c0_seq1;comp118155_c0_seq1;comp157560_c0_seq1;comp115845_c0_seq1;comp123263_c0_seq1;comp139226_c0_seq1;comp121150_c0_seq1;comp124945_c0_seq2;comp129433_c0_seq1;comp130160_c0_seq1;comp131512_c0_seq1;comp146162_c0_seq1;comp125303_c1_seq4;comp130105_c0_seq1;comp121403_c0_seq1;comp116668_c0_seq2;comp120570_c0_seq2;comp125911_c0_seq4;comp125518_c0_seq3;comp134188_c0_seq1;comp123192_c0_seq2;…	34
ko04064,NF-kappa B signaling pathway	Environmental Information Processing\Signal transduction	comp128058_c0_seq5;comp124402_c0_seq1;comp119847_c0_seq3;comp124913_c1_seq18;comp121639_c0_seq1;comp121786_c0_seq1;comp123801_c1_seq2;comp124907_c0_seq9;comp125179_c0_seq1;comp177415_c0_seq1;comp165955_c0_seq1;comp125302_c0_seq2;comp122858_c0_seq1;comp121647_c0_seq1;comp125928_c0_seq3;comp119886_c0_seq4;comp117006_c0_seq1;comp118104_c0_seq4;comp120075_c0_seq10;comp120914_c0_seq2;comp121214_c0_seq…	117
ko00750,Vitamin B6 metabolism	Metabolism\Metabolism of cofactors and vitamins	comp120088_c0_seq2;comp116940_c0_seq1;comp111957_c0_seq1;comp111156_c0_seq1;comp27391_c0_seq1;comp83756_c0_seq1;	6
ko04670,Leukocyte transendothelial migration	Organismal Systems\Immune system	comp148347_c0_seq1;comp120449_c0_seq2;comp122490_c0_seq2;comp122516_c0_seq4;comp127112_c0_seq1;comp128113_c1_seq4;comp134365_c0_seq1;comp135081_c0_seq1;comp135609_c0_seq1;comp116837_c0_seq3;comp164420_c0_seq1;comp132696_c0_seq1;comp172030_c0_seq1;comp115566_c0_seq1;comp121231_c0_seq3;comp121870_c0_seq1;comp122643_c0_seq1;comp126469_c0_seq3;comp156348_c0_seq1;comp176961_c0_seq1;comp126972_c0_seq3;…	138
ko04024,cAMP signaling pathway	Environmental Information Processing\Signal transduction	comp118149_c0_seq1;comp148102_c0_seq1;comp119822_c0_seq1;comp174373_c0_seq1;comp150344_c0_seq1;comp121798_c0_seq1;comp127166_c0_seq16;comp140134_c0_seq1;comp141706_c0_seq1;comp155080_c0_seq1;comp117211_c0_seq2;comp129158_c0_seq1;comp133156_c0_seq1;comp118369_c0_seq3;comp118122_c0_seq1;comp165310_c0_seq1;comp126432_c0_seq1;comp168095_c0_seq1;comp122008_c1_seq1;comp133713_c0_seq1;comp123018_c0_seq1…	297
ko05131,Shigellosis	Human Diseases\Infectious diseases	comp120449_c0_seq2;comp122490_c0_seq2;comp122516_c0_seq4;comp127112_c0_seq1;comp128113_c1_seq4;comp134365_c0_seq1;comp135081_c0_seq1;comp135609_c0_seq1;comp126929_c0_seq5;comp121310_c0_seq1;comp126891_c0_seq2;comp116581_c0_seq5;comp124372_c0_seq2;comp124372_c1_seq1;comp143497_c0_seq1;comp119692_c0_seq2;comp130886_c0_seq1;comp121250_c0_seq1;comp154125_c0_seq1;comp124643_c0_seq2;comp153306_c0_seq1;…	121
ko04925,Aldosterone synthesis and secretion	Organismal Systems\Endocrine system	comp125094_c0_seq8;comp120349_c0_seq1;comp126176_c0_seq14;comp127290_c0_seq2;comp132742_c0_seq1;comp153066_c0_seq1;comp125684_c0_seq2;comp123204_c0_seq8;comp146165_c0_seq1;comp119574_c0_seq1;comp130267_c0_seq1;comp126610_c0_seq2;comp127054_c0_seq3;comp124116_c0_seq1;comp139928_c0_seq1;comp121033_c0_seq1;comp125183_c0_seq1;comp125740_c0_seq1;comp127068_c0_seq4;comp131875_c0_seq1;comp123850_c0_seq1…	165
ko04260,Cardiac muscle contraction	Organismal Systems\Circulatory system	comp131875_c0_seq1;comp123850_c0_seq16;comp123449_c0_seq6;comp125896_c0_seq6;comp127874_c0_seq11;comp139253_c0_seq1;comp116888_c0_seq2;comp116717_c0_seq1;comp118135_c0_seq1;comp118135_c1_seq1;comp119414_c0_seq1;comp124156_c0_seq1;comp124156_c1_seq1;comp127219_c0_seq5;comp134498_c0_seq1;comp149560_c0_seq1;comp161994_c0_seq1;comp174693_c0_seq1;comp115865_c0_seq1;comp130880_c0_seq1;comp140007_c0_seq…	119
ko05412,Arrhythmogenic right ventricular cardiomyopathy (ARVC)	Human Diseases\Cardiovascular diseases	comp171845_c0_seq1;comp148347_c0_seq1;comp128133_c0_seq2;comp127840_c0_seq2;comp127271_c0_seq2;comp120449_c0_seq2;comp122490_c0_seq2;comp122516_c0_seq4;comp127112_c0_seq1;comp128113_c1_seq4;comp134365_c0_seq1;comp135081_c0_seq1;comp135609_c0_seq1;comp140411_c0_seq1;comp127997_c0_seq2;comp128082_c0_seq1;comp115566_c0_seq1;comp121231_c0_seq3;comp121870_c0_seq1;comp122643_c0_seq1;comp135633_c0_seq1;…	102
ko00254,Aflatoxin biosynthesis	Metabolism\Biosynthesis of other secondary metabolites	comp127706_c0_seq4;comp100911_c0_seq2;comp106245_c0_seq1;comp45173_c0_seq1;comp62438_c0_seq1;comp69852_c0_seq1;comp69943_c0_seq1;comp87384_c0_seq1;	8
ko05168,Herpes simplex infection	Human Diseases\Infectious diseases	comp123772_c0_seq3;comp124447_c0_seq1;comp119886_c0_seq4;comp127726_c0_seq3;comp118213_c0_seq5;comp119705_c0_seq2;comp158659_c0_seq1;comp127422_c0_seq1;comp176872_c0_seq1;comp119974_c0_seq2;comp175639_c0_seq1;comp120632_c0_seq1;comp123198_c0_seq1;comp123801_c1_seq2;comp124907_c0_seq9;comp125179_c0_seq1;comp177415_c0_seq1;comp122858_c0_seq1;comp122970_c0_seq2;comp120229_c0_seq7;comp158010_c0_seq1;…	181
ko04136,Autophagy - other eukaryotes	Cellular Processes\Transport and catabolism	comp124148_c0_seq1;comp169564_c0_seq1;comp116272_c0_seq1;comp153245_c0_seq1;comp116381_c0_seq4;comp124356_c0_seq3;comp116443_c0_seq1;comp118788_c0_seq1;comp122699_c0_seq2;comp119922_c0_seq2;comp156537_c0_seq1;comp158902_c0_seq1;comp118094_c0_seq2;comp125377_c0_seq1;comp127111_c0_seq2;comp119898_c0_seq1;comp119799_c0_seq1;comp115506_c0_seq1;comp119838_c0_seq1;comp124064_c0_seq1;comp118051_c0_seq2;…	45
ko05020,Prion diseases	Human Diseases\Neurodegenerative diseases	comp126799_c0_seq1;comp126799_c1_seq1;comp134631_c0_seq1;comp155000_c0_seq1;comp125873_c0_seq2;comp131014_c0_seq1;comp127274_c0_seq2;comp132010_c0_seq1;comp117928_c0_seq3;comp122706_c0_seq2;comp154222_c0_seq1;comp155755_c0_seq1;comp169023_c0_seq1;comp123389_c0_seq1;comp124422_c0_seq1;comp170194_c0_seq1;comp118626_c0_seq1;comp118867_c0_seq1;comp119431_c0_seq1;comp119440_c0_seq2;comp121831_c0_seq1;…	78
ko05144,Malaria	Human Diseases\Infectious diseases	comp116238_c0_seq1;comp125716_c0_seq1;comp126513_c0_seq5;comp144032_c0_seq1;comp156362_c0_seq1;comp139360_c0_seq1;comp116868_c0_seq1;comp116869_c0_seq6;comp121469_c0_seq1;comp123801_c1_seq2;comp124907_c0_seq9;comp125179_c0_seq1;comp177415_c0_seq1;comp120632_c0_seq1;comp123198_c0_seq1;comp118187_c0_seq3;comp120427_c0_seq1;comp130183_c0_seq1;comp121244_c0_seq1;comp125606_c0_seq5;comp127211_c0_seq1;…	68
ko00510,N-Glycan biosynthesis	Metabolism\Glycan biosynthesis and metabolism	comp120486_c0_seq1;comp125364_c0_seq1;comp117970_c0_seq2;comp177170_c0_seq1;comp116318_c0_seq1;comp147861_c0_seq1;comp115944_c0_seq1;comp119652_c0_seq1;comp118696_c0_seq1;comp124168_c0_seq2;comp166993_c0_seq1;comp121718_c0_seq2;comp126360_c0_seq1;comp134860_c0_seq1;comp149743_c0_seq1;comp124573_c0_seq1;comp152359_c0_seq1;comp125838_c0_seq2;comp149871_c0_seq1;comp117641_c0_seq3;comp118793_c0_seq1;…	84
ko03410,Base excision repair	Genetic Information Processing\Replication and repair	comp124256_c0_seq5;comp128951_c0_seq1;comp118597_c1_seq3;comp143742_c0_seq1;comp117542_c0_seq1;comp124219_c0_seq1;comp124219_c1_seq1;comp117738_c0_seq5;comp118359_c0_seq1;comp132940_c0_seq1;comp136206_c0_seq1;comp134857_c0_seq1;comp153084_c0_seq1;comp121143_c0_seq1;comp120547_c0_seq2;comp152855_c0_seq1;comp119946_c0_seq2;comp121126_c0_seq1;comp121286_c0_seq3;comp119322_c0_seq1;comp121311_c0_seq4;…	92
ko00514,Other types of O-glycan biosynthesis	Metabolism\Glycan biosynthesis and metabolism	comp127869_c0_seq1;comp145272_c0_seq1;comp158355_c0_seq1;comp116141_c0_seq1;comp118371_c0_seq2;comp115647_c0_seq2;comp120703_c0_seq4;comp127993_c0_seq1;comp119343_c0_seq1;comp120714_c0_seq3;comp116816_c0_seq3;comp177680_c0_seq1;comp117394_c0_seq6;comp120915_c0_seq1;comp120915_c1_seq2;comp123151_c0_seq2;comp124052_c0_seq2;comp127489_c1_seq2;comp124059_c0_seq1;comp109779_c0_seq2;comp110959_c0_seq5;…	36
ko04913,Ovarian Steroidogenesis	Organismal Systems\Endocrine system	comp117211_c0_seq2;comp129158_c0_seq1;comp133156_c0_seq1;comp123018_c0_seq1;comp133034_c0_seq1;comp123922_c0_seq3;comp124521_c0_seq1;comp123389_c0_seq1;comp115543_c0_seq1;comp119819_c0_seq7;comp124347_c0_seq2;comp128064_c0_seq1;comp125085_c0_seq2;comp127452_c0_seq1;comp128541_c0_seq1;comp128709_c0_seq1;comp115395_c0_seq2;comp117328_c0_seq1;comp119952_c0_seq1;comp122837_c0_seq5;comp125573_c0_seq1;…	83
ko05340,Primary immunodeficiency	Human Diseases\Immune diseases	comp135167_c0_seq1;comp152433_c0_seq1;comp145579_c0_seq1;comp116132_c0_seq1;comp119847_c0_seq3;comp124913_c1_seq18;comp124256_c0_seq5;comp128951_c0_seq1;comp113007_c0_seq1;comp103553_c0_seq1;comp107719_c0_seq1;comp96092_c0_seq7;comp96790_c0_seq1;comp96790_c1_seq2;comp99536_c0_seq4;comp102331_c0_seq1;comp103350_c0_seq1;comp104386_c0_seq9;comp107127_c0_seq3;comp114214_c1_seq3;comp24527_c0_seq1;comp…	29
ko04724,Glutamatergic synapse	Organismal Systems\Nervous system	comp134132_c0_seq1;comp115990_c0_seq2;comp120167_c0_seq5;comp120819_c0_seq4;comp147453_c0_seq1;comp132362_c0_seq1;comp157011_c0_seq1;comp117270_c0_seq2;comp125173_c0_seq2;comp116134_c0_seq2;comp126067_c0_seq4;comp118259_c0_seq1;comp126013_c0_seq3;comp126377_c0_seq3;comp126035_c0_seq4;comp127630_c0_seq3;comp125094_c0_seq8;comp120349_c0_seq1;comp126176_c0_seq14;comp125684_c0_seq2;comp127290_c0_seq2…	170
ko04211,Longevity regulating pathway - mammal	Organismal Systems\Aging	comp139522_c0_seq1;comp125027_c0_seq1;comp127890_c0_seq1;comp127324_c0_seq1;comp116081_c0_seq4;comp126469_c0_seq3;comp156348_c0_seq1;comp176961_c0_seq1;comp126972_c0_seq3;comp124441_c0_seq4;comp123018_c0_seq1;comp133034_c0_seq1;comp123922_c0_seq3;comp124521_c0_seq1;comp123389_c0_seq1;comp126610_c0_seq2;comp127054_c0_seq3;comp119574_c0_seq1;comp130267_c0_seq1;comp124116_c0_seq1;comp123503_c0_seq1;…	95
ko05330,Allograft rejection	Human Diseases\Immune diseases	comp118598_c0_seq3;comp65914_c0_seq2;	2
ko05162,Measles	Human Diseases\Infectious diseases	comp132696_c0_seq1;comp172030_c0_seq1;comp143917_c0_seq1;comp143754_c0_seq1;comp170194_c0_seq1;comp126972_c0_seq3;comp126469_c0_seq3;comp156348_c0_seq1;comp176961_c0_seq1;comp124441_c0_seq4;comp125564_c0_seq3;comp153645_c0_seq1;comp125473_c0_seq2;comp127395_c0_seq3;comp124766_c0_seq6;comp125077_c0_seq1;comp125236_c0_seq8;comp125857_c0_seq1;comp126190_c0_seq2;comp118304_c0_seq3;comp121456_c0_seq1;…	149
ko00562,Inositol phosphate metabolism	Metabolism\Carbohydrate metabolism	comp118094_c0_seq2;comp125377_c0_seq1;comp125917_c0_seq1;comp125487_c0_seq1;comp126880_c0_seq1;comp120184_c0_seq1;comp120965_c0_seq1;comp125694_c0_seq1;comp127037_c0_seq1;comp122612_c0_seq7;comp131239_c0_seq1;comp124083_c0_seq3;comp143189_c0_seq1;comp126394_c0_seq2;comp120530_c0_seq2;comp126469_c0_seq3;comp156348_c0_seq1;comp176961_c0_seq1;comp125360_c0_seq3;comp171155_c0_seq1;comp120643_c0_seq1;…	99
ko00430,Taurine and hypotaurine metabolism	Metabolism\Metabolism of other amino acids	comp115959_c0_seq1;comp124332_c0_seq1;comp115498_c0_seq1;comp120011_c0_seq1;comp159913_c0_seq1;comp113726_c0_seq4;comp104462_c0_seq1;comp105456_c0_seq2;comp15727_c0_seq1;comp66264_c0_seq1;comp66264_c1_seq1;comp72027_c0_seq1;comp32900_c0_seq1;comp51840_c0_seq1;comp9220_c0_seq1;comp44320_c0_seq1;comp45051_c0_seq1;comp64561_c0_seq1;	18
ko04728,Dopaminergic synapse	Organismal Systems\Nervous system	comp154848_c0_seq1;comp125094_c0_seq8;comp120349_c0_seq1;comp126176_c0_seq14;comp127290_c0_seq2;comp132742_c0_seq1;comp153066_c0_seq1;comp116687_c0_seq10;comp116874_c0_seq4;comp116971_c0_seq1;comp117307_c0_seq1;comp117584_c0_seq8;comp117646_c0_seq3;comp117879_c2_seq4;comp118256_c0_seq1;comp118604_c0_seq2;comp119825_c0_seq1;comp123036_c0_seq6;comp123837_c0_seq3;comp125188_c0_seq1;comp127194_c0_seq…	165
ko05310,Asthma	Human Diseases\Immune diseases	comp65914_c0_seq2;	1
ko00680,Methane metabolism	Metabolism\Energy metabolism	comp122302_c0_seq1;comp136584_c0_seq1;comp176823_c0_seq1;comp121261_c0_seq2;comp120325_c0_seq6;comp123259_c0_seq1;comp171650_c0_seq1;comp124257_c0_seq1;comp128109_c0_seq1;comp117804_c0_seq1;comp124858_c0_seq3;comp161409_c0_seq1;comp115845_c0_seq1;comp123263_c0_seq1;comp139226_c0_seq1;comp121150_c0_seq1;comp125938_c0_seq12;comp126631_c0_seq1;comp142143_c0_seq1;comp154726_c0_seq1;comp133207_c0_seq1…	46
ko04961,Endocrine and other factor-regulated calcium reabsorption	Organismal Systems\Excretory system	comp119082_c0_seq2;comp119282_c0_seq1;comp117211_c0_seq2;comp129158_c0_seq1;comp133156_c0_seq1;comp124521_c0_seq1;comp123389_c0_seq1;comp121186_c0_seq8;comp122048_c0_seq13;comp120051_c0_seq1;comp127689_c0_seq6;comp154048_c0_seq1;comp124944_c0_seq6;comp126106_c0_seq2;comp115741_c0_seq2;comp123104_c1_seq6;comp144538_c0_seq1;comp117987_c0_seq8;comp125725_c0_seq2;comp127545_c1_seq4;comp127808_c0_seq4…	45
ko04066,HIF-1 signaling pathway	Environmental Information Processing\Signal transduction	comp118187_c0_seq3;comp127422_c0_seq1;comp176872_c0_seq1;comp139522_c0_seq1;comp125027_c0_seq1;comp127890_c0_seq1;comp118407_c0_seq4;comp121076_c0_seq2;comp122692_c0_seq1;comp121104_c0_seq2;comp126418_c0_seq2;comp126469_c0_seq3;comp156348_c0_seq1;comp176961_c0_seq1;comp126972_c0_seq3;comp124441_c0_seq4;comp124148_c0_seq1;comp169564_c0_seq1;comp115786_c0_seq4;comp126282_c0_seq5;comp128287_c0_seq1;…	107
ko03010,Ribosome	Genetic Information Processing\Translation	comp115304_c0_seq1;comp120936_c0_seq1;comp119064_c0_seq2;comp117137_c0_seq1;comp163146_c0_seq1;comp142650_c0_seq1;comp143070_c0_seq1;comp128502_c0_seq1;comp133662_c0_seq1;comp117999_c1_seq1;comp144183_c0_seq1;comp129789_c0_seq1;comp150598_c0_seq1;comp153678_c0_seq1;comp161807_c0_seq1;comp176564_c0_seq1;comp128287_c0_seq1;comp132704_c0_seq1;comp115363_c0_seq2;comp115363_c1_seq1;comp128422_c0_seq1;…	318
ko00520,Amino sugar and nucleotide sugar metabolism	Metabolism\Carbohydrate metabolism	comp116138_c0_seq1;comp118271_c0_seq3;comp118503_c0_seq2;comp119278_c0_seq4;comp126388_c0_seq4;comp138682_c0_seq1;comp117049_c1_seq2;comp117367_c0_seq1;comp121668_c0_seq1;comp124179_c0_seq1;comp124483_c0_seq1;comp125578_c0_seq9;comp126804_c0_seq1;comp127628_c0_seq10;comp146530_c0_seq1;comp153262_c0_seq1;comp125148_c0_seq2;comp126666_c0_seq3;comp135075_c0_seq1;comp137311_c0_seq1;comp122261_c0_seq1…	115
ko00270,Cysteine and methionine metabolism	Metabolism\Amino acid metabolism	comp119345_c0_seq1;comp116926_c0_seq3;comp124882_c0_seq6;comp138275_c0_seq1;comp121084_c0_seq16;comp118258_c0_seq3;comp121309_c0_seq1;comp139951_c0_seq1;comp122208_c0_seq6;comp124656_c0_seq1;comp133633_c0_seq1;comp146254_c0_seq1;comp158624_c0_seq1;comp123327_c0_seq3;comp115835_c0_seq1;comp125418_c0_seq3;comp123129_c0_seq1;comp121911_c0_seq1;comp123584_c0_seq1;comp125283_c0_seq2;comp117764_c0_seq1…	72
ko03420,Nucleotide excision repair	Genetic Information Processing\Replication and repair	comp124299_c0_seq1;comp127820_c0_seq1;comp116719_c0_seq1;comp116720_c0_seq3;comp176465_c0_seq1;comp120568_c0_seq2;comp119773_c0_seq2;comp126147_c0_seq1;comp117039_c0_seq5;comp115630_c0_seq4;comp121051_c0_seq11;comp126459_c0_seq1;comp123356_c0_seq1;comp148432_c0_seq1;comp122057_c0_seq1;comp116104_c0_seq2;comp118618_c0_seq1;comp118692_c0_seq2;comp125164_c0_seq1;comp144958_c0_seq1;comp119712_c0_seq2…	63
ko00720,Carbon fixation pathways in prokaryotes	Metabolism\Energy metabolism	comp127203_c0_seq3;comp125817_c0_seq1;comp126721_c0_seq1;comp120821_c1_seq4;comp125733_c0_seq3;comp124119_c0_seq2;comp123821_c0_seq8;comp124793_c0_seq2;comp125710_c0_seq4;comp138288_c0_seq1;comp128127_c0_seq2;comp130133_c0_seq1;comp138678_c0_seq1;comp155173_c0_seq1;comp127247_c0_seq1;comp120401_c0_seq1;comp133207_c0_seq1;comp105027_c0_seq1;comp105027_c1_seq1;comp94100_c0_seq2;comp113842_c0_seq1;c…	32
ko00592,alpha-Linolenic acid metabolism	Metabolism\Lipid metabolism	comp116126_c1_seq1;comp124715_c0_seq4;comp132632_c0_seq1;comp115543_c0_seq1;comp119819_c0_seq7;comp124347_c0_seq2;comp128064_c0_seq1;comp148670_c0_seq1;comp148012_c0_seq1;comp176332_c0_seq1;comp119189_c1_seq7;comp121195_c0_seq3;comp121541_c0_seq1;comp124611_c0_seq2;comp123708_c0_seq8;comp139820_c0_seq1;comp120049_c0_seq1;comp120354_c0_seq6;comp125966_c0_seq3;comp122000_c0_seq1;comp94276_c0_seq1;c…	37
ko04130,SNARE interactions in vesicular transport	Genetic Information Processing\Folding, sorting and degradation	comp117040_c0_seq1;comp120168_c0_seq1;comp118868_c0_seq2;comp122176_c0_seq1;comp121289_c0_seq3;comp118198_c0_seq3;comp117942_c0_seq1;comp174375_c0_seq1;comp117948_c0_seq31;comp116370_c0_seq1;comp124261_c0_seq14;comp118637_c0_seq2;comp117770_c0_seq2;comp134348_c0_seq1;comp121508_c0_seq3;comp102093_c0_seq1;comp112475_c0_seq1;comp100074_c0_seq1;comp108339_c0_seq1;comp112375_c0_seq1;comp111785_c0_seq…	30
ko04217,Necroptosis	Cellular Processes\Cell growth and death	comp119886_c0_seq4;comp121647_c0_seq1;comp125928_c0_seq3;comp117006_c0_seq1;comp118104_c0_seq4;comp120075_c0_seq10;comp120914_c0_seq2;comp121214_c0_seq2;comp121614_c0_seq1;comp124309_c0_seq3;comp124614_c0_seq1;comp125653_c0_seq3;comp131692_c0_seq1;comp149294_c0_seq1;comp122866_c0_seq4;comp123352_c0_seq1;comp127221_c0_seq1;comp120287_c0_seq1;comp120256_c0_seq1;comp117213_c0_seq4;comp117496_c1_seq2…	192
ko00052,Galactose metabolism	Metabolism\Carbohydrate metabolism	comp122886_c0_seq5;comp123615_c0_seq1;comp118895_c0_seq1;comp117652_c0_seq9;comp128157_c0_seq1;comp123835_c0_seq1;comp127276_c1_seq3;comp124923_c0_seq10;comp126581_c0_seq2;comp127235_c0_seq1;comp116843_c0_seq1;comp124685_c0_seq22;comp122917_c0_seq2;comp144416_c0_seq1;comp146917_c0_seq1;comp120703_c0_seq4;comp127993_c0_seq1;comp122223_c0_seq1;comp116425_c0_seq3;comp120670_c0_seq9;comp122117_c0_seq…	65
ko04630,Jak-STAT signaling pathway	Environmental Information Processing\Signal transduction	comp121919_c0_seq2;comp126975_c0_seq1;comp127040_c0_seq3;comp125473_c0_seq2;comp127395_c0_seq3;comp117670_c0_seq2;comp126694_c0_seq1;comp116501_c0_seq1;comp127424_c0_seq1;comp124824_c0_seq3;comp170221_c0_seq1;comp177935_c0_seq1;comp126738_c0_seq2;comp127283_c0_seq1;comp127499_c0_seq1;comp119974_c0_seq2;comp175639_c0_seq1;comp122042_c0_seq3;comp156772_c0_seq1;comp121753_c0_seq3;comp126469_c0_seq3;…	47
ko04110,Cell cycle	Cellular Processes\Cell growth and death	comp177935_c0_seq1;comp126738_c0_seq2;comp135001_c0_seq1;comp123628_c1_seq1;comp118547_c0_seq2;comp124973_c0_seq3;comp127509_c0_seq6;comp122421_c0_seq1;comp125564_c0_seq3;comp153645_c0_seq1;comp122661_c0_seq2;comp124824_c0_seq3;comp170221_c0_seq1;comp122660_c0_seq2;comp147458_c0_seq1;comp168883_c0_seq1;comp119795_c0_seq1;comp126568_c0_seq5;comp134768_c0_seq1;comp156632_c0_seq1;comp126528_c0_seq2;…	205
ko05031,Amphetamine addiction	Human Diseases\Substance dependence	comp154848_c0_seq1;comp127159_c1_seq1;comp132583_c0_seq1;comp131875_c0_seq1;comp123850_c0_seq16;comp117270_c0_seq2;comp125173_c0_seq2;comp157011_c0_seq1;comp125684_c0_seq2;comp117040_c0_seq1;comp120168_c0_seq1;comp116687_c0_seq10;comp116874_c0_seq4;comp116971_c0_seq1;comp117307_c0_seq1;comp117584_c0_seq8;comp117646_c0_seq3;comp117879_c2_seq4;comp118256_c0_seq1;comp118604_c0_seq2;comp119825_c0_seq…	127
ko00020,Citrate cycle (TCA cycle)	Metabolism\Carbohydrate metabolism	comp120945_c0_seq1;comp172094_c0_seq1;comp128127_c0_seq2;comp130133_c0_seq1;comp138678_c0_seq1;comp155173_c0_seq1;comp123821_c0_seq8;comp124793_c0_seq2;comp125710_c0_seq4;comp138288_c0_seq1;comp124119_c0_seq2;comp119225_c0_seq1;comp121251_c0_seq2;comp122569_c0_seq1;comp127716_c0_seq2;comp124649_c0_seq2;comp122558_c1_seq1;comp115866_c0_seq1;comp125853_c0_seq4;comp127632_c0_seq2;comp123695_c0_seq1;…	45
ko04210,Apoptosis	Cellular Processes\Cell growth and death	comp118702_c0_seq2;comp120980_c0_seq2;comp126366_c0_seq4;comp117213_c0_seq4;comp117496_c1_seq2;comp126315_c0_seq1;comp127331_c0_seq2;comp116228_c0_seq1;comp123953_c0_seq4;comp128367_c0_seq1;comp143686_c0_seq1;comp115547_c0_seq2;comp118938_c0_seq1;comp120607_c0_seq5;comp120656_c0_seq2;comp121846_c0_seq2;comp122050_c0_seq1;comp122182_c0_seq1;comp123779_c0_seq1;comp123885_c0_seq3;comp123906_c0_seq5;…	294
ko04614,Renin-angiotensin system	Organismal Systems\Endocrine system	comp119377_c0_seq1;comp125875_c0_seq2;comp156061_c0_seq1;comp166966_c0_seq1;comp175407_c0_seq1;comp116341_c0_seq2;comp131182_c0_seq1;comp125132_c0_seq31;comp125340_c0_seq1;comp125534_c0_seq1;comp143883_c0_seq1;comp155210_c0_seq1;comp126226_c0_seq3;comp126510_c0_seq2;comp144438_c0_seq1;comp156493_c0_seq1;comp157877_c0_seq1;comp119367_c0_seq2;comp121714_c0_seq1;comp125362_c0_seq3;comp96642_c0_seq1;…	38
ko04750,Inflammatory mediator regulation of TRP channels	Organismal Systems\Sensory system	comp125094_c0_seq8;comp115543_c0_seq1;comp119819_c0_seq7;comp124347_c0_seq2;comp128064_c0_seq1;comp148670_c0_seq1;comp120349_c0_seq1;comp126176_c0_seq14;comp127290_c0_seq2;comp132742_c0_seq1;comp153066_c0_seq1;comp119805_c0_seq1;comp126963_c0_seq3;comp140736_c0_seq1;comp156758_c0_seq1;comp116992_c0_seq5;comp116687_c0_seq10;comp116874_c0_seq4;comp116971_c0_seq1;comp117307_c0_seq1;comp117584_c0_seq…	165
ko04072,Phospholipase D signaling pathway	Environmental Information Processing\Signal transduction	comp139522_c0_seq1;comp118407_c0_seq4;comp121076_c0_seq2;comp122692_c0_seq1;comp125027_c0_seq1;comp127890_c0_seq1;comp122042_c0_seq3;comp156772_c0_seq1;comp122007_c0_seq1;comp119974_c0_seq2;comp175639_c0_seq1;comp121753_c0_seq3;comp116081_c0_seq4;comp130943_c0_seq1;comp123652_c1_seq3;comp126469_c0_seq3;comp156348_c0_seq1;comp176961_c0_seq1;comp126972_c0_seq3;comp124441_c0_seq4;comp126736_c0_seq2;…	171
ko04977,Vitamin digestion and absorption	Organismal Systems\Digestive system	comp119987_c0_seq9;comp116080_c0_seq1;comp116585_c0_seq1;comp118968_c0_seq2;comp119555_c0_seq2;comp122644_c2_seq1;comp127260_c0_seq6;comp150504_c0_seq1;comp175685_c0_seq1;comp123625_c0_seq1;comp116611_c0_seq1;comp117690_c0_seq12;comp123417_c0_seq1;comp143498_c0_seq1;comp152934_c0_seq1;comp134325_c0_seq1;comp135241_c0_seq1;comp117464_c0_seq1;comp118033_c0_seq2;comp123685_c0_seq8;comp123685_c1_seq2…	64
ko00261,Monobactam biosynthesis	Metabolism\Biosynthesis of other secondary metabolites	comp126443_c0_seq2;comp162066_c0_seq1;	2
ko04727,GABAergic synapse	Organismal Systems\Nervous system	comp134132_c0_seq1;comp124332_c0_seq1;comp124542_c0_seq1;comp120835_c0_seq3;comp123389_c0_seq1;comp125684_c0_seq2;comp119838_c0_seq1;comp124064_c0_seq1;comp127855_c0_seq4;comp124349_c0_seq2;comp131875_c0_seq1;comp123850_c0_seq16;comp165310_c0_seq1;comp122008_c1_seq1;comp133713_c0_seq1;comp124391_c0_seq2;comp127026_c0_seq1;comp148129_c0_seq1;comp174802_c0_seq1;comp120557_c0_seq1;comp121988_c0_seq2…	89
ko04972,Pancreatic secretion	Organismal Systems\Digestive system	comp132109_c0_seq1;comp115553_c0_seq1;comp117295_c0_seq1;comp117914_c0_seq1;comp118958_c0_seq1;comp119142_c0_seq2;comp120591_c0_seq1;comp121889_c0_seq1;comp123168_c0_seq1;comp123428_c0_seq4;comp124993_c0_seq1;comp125178_c0_seq3;comp125094_c0_seq8;comp120349_c0_seq1;comp126176_c0_seq14;comp125684_c0_seq2;comp119129_c0_seq3;comp127808_c0_seq4;comp143510_c0_seq1;comp126401_c0_seq6;comp119034_c0_seq2…	149
ko05204,Chemical carcinogenesis	Human Diseases\Cancers	comp121489_c1_seq1;comp121730_c0_seq4;comp122476_c0_seq1;comp123221_c0_seq2;comp122816_c0_seq1;comp156856_c0_seq1;comp163051_c0_seq1;comp116130_c0_seq3;comp117637_c0_seq2;comp119135_c0_seq2;comp119178_c0_seq9;comp120119_c0_seq1;comp120165_c0_seq1;comp120288_c0_seq1;comp120886_c0_seq1;comp122022_c0_seq5;comp122630_c0_seq1;comp129787_c0_seq1;comp155330_c0_seq1;comp126133_c0_seq3;comp136371_c0_seq1;…	58
ko04270,Vascular smooth muscle contraction	Organismal Systems\Circulatory system	comp125094_c0_seq8;comp116126_c1_seq1;comp124715_c0_seq4;comp132632_c0_seq1;comp115543_c0_seq1;comp119819_c0_seq7;comp124347_c0_seq2;comp128064_c0_seq1;comp148670_c0_seq1;comp115343_c0_seq23;comp131875_c0_seq1;comp123850_c0_seq16;comp116687_c0_seq10;comp116874_c0_seq4;comp116971_c0_seq1;comp117307_c0_seq1;comp117584_c0_seq8;comp117646_c0_seq3;comp117879_c2_seq4;comp118256_c0_seq1;comp118604_c0_se…	218
ko04932,Non-alcoholic fatty liver disease (NAFLD)	Human Diseases\Endocrine and metabolic diseases	comp127422_c0_seq1;comp176872_c0_seq1;comp139522_c0_seq1;comp125027_c0_seq1;comp127890_c0_seq1;comp127324_c0_seq1;comp126469_c0_seq3;comp156348_c0_seq1;comp176961_c0_seq1;comp126972_c0_seq3;comp124441_c0_seq4;comp125564_c0_seq3;comp153645_c0_seq1;comp123833_c0_seq2;comp127795_c0_seq3;comp127069_c0_seq1;comp122889_c0_seq7;comp124025_c0_seq1;comp126651_c0_seq3;comp119775_c0_seq5;comp123057_c0_seq2;…	214
ko00361,Chlorocyclohexane and chlorobenzene degradation	Metabolism\Xenobiotics biodegradation and metabolism	comp120060_c0_seq1;	1
ko00623,Toluene degradation	Metabolism\Xenobiotics biodegradation and metabolism	comp120060_c0_seq1;	1
ko04964,Proximal tubule bicarbonate reclamation	Organismal Systems\Excretory system	comp125814_c0_seq1;comp142540_c0_seq1;comp127715_c0_seq1;comp159814_c0_seq1;comp121582_c0_seq1;comp122184_c0_seq3;comp125722_c0_seq4;comp158269_c0_seq1;comp134132_c0_seq1;comp127268_c0_seq1;comp134188_c0_seq1;comp126644_c0_seq3;comp127508_c0_seq1;comp159148_c0_seq1;comp94196_c0_seq1;comp102751_c0_seq1;comp97810_c0_seq4;comp101311_c0_seq3;comp107469_c1_seq2;comp112070_c0_seq3;comp113348_c0_seq2;co…	36
ko00910,Nitrogen metabolism	Metabolism\Energy metabolism	comp127268_c0_seq1;comp121321_c0_seq8;comp130162_c0_seq1;comp136529_c0_seq1;comp122251_c0_seq1;comp125637_c0_seq3;comp116881_c0_seq1;comp119360_c0_seq7;comp120296_c0_seq4;comp121168_c0_seq7;comp123286_c0_seq4;comp136042_c0_seq1;comp142540_c0_seq1;comp98474_c0_seq1;comp98607_c0_seq2;comp102820_c0_seq1;comp108684_c0_seq1;comp109668_c0_seq3;comp115240_c0_seq4;comp9666_c0_seq1;comp24053_c0_seq1;comp5…	32
ko00511,Other glycan degradation	Metabolism\Glycan biosynthesis and metabolism	comp124685_c0_seq22;comp117049_c1_seq2;comp117367_c0_seq1;comp121668_c0_seq1;comp124179_c0_seq1;comp124483_c0_seq1;comp125578_c0_seq9;comp126804_c0_seq1;comp127628_c0_seq10;comp146530_c0_seq1;comp153262_c0_seq1;comp123882_c0_seq1;comp119536_c0_seq1;comp159338_c0_seq1;comp124802_c0_seq1;comp124802_c1_seq1;comp128057_c0_seq1;comp127065_c0_seq1;comp116493_c0_seq1;comp129001_c0_seq1;comp115954_c0_seq…	55
ko00601,Glycosphingolipid biosynthesis - lacto and neolacto series	Metabolism\Glycan biosynthesis and metabolism	comp119869_c0_seq8;comp119899_c0_seq7;comp120052_c0_seq2;comp121879_c0_seq2;comp124364_c0_seq3;comp125279_c0_seq1;comp125956_c0_seq6;comp127313_c0_seq5;comp124230_c0_seq2;comp116778_c0_seq3;comp120660_c0_seq1;comp121161_c0_seq3;comp121325_c0_seq4;comp121708_c0_seq1;comp122028_c0_seq1;comp125277_c0_seq15;comp125939_c0_seq9;comp132898_c0_seq1;comp135551_c0_seq1;comp139156_c0_seq1;comp120703_c0_seq4…	55
ko04013,MAPK signaling pathway - fly	Environmental Information Processing\Signal transduction	comp122977_c0_seq1;comp118407_c0_seq4;comp121076_c0_seq2;comp122692_c0_seq1;comp122007_c0_seq1;comp122042_c0_seq3;comp156772_c0_seq1;comp120068_c0_seq3;comp119974_c0_seq2;comp175639_c0_seq1;comp121753_c0_seq3;comp124916_c0_seq7;comp116081_c0_seq4;comp126826_c0_seq1;comp121733_c0_seq2;comp125074_c0_seq1;comp130462_c0_seq1;comp138330_c0_seq1;comp157591_c0_seq1;comp177692_c0_seq1;comp116443_c0_seq1;…	140
ko00650,Butanoate metabolism	Metabolism\Carbohydrate metabolism	comp120821_c1_seq4;comp125733_c0_seq3;comp118764_c0_seq1;comp125450_c0_seq1;comp134287_c0_seq1;comp116291_c0_seq5;comp117389_c0_seq2;comp124697_c0_seq1;comp125990_c0_seq5;comp124332_c0_seq1;comp120835_c0_seq3;comp123522_c0_seq1;comp123482_c0_seq3;comp129853_c0_seq1;comp124886_c0_seq1;comp126840_c0_seq3;comp121729_c0_seq1;comp115952_c0_seq1;comp116996_c0_seq1;comp120321_c0_seq1;comp106990_c0_seq2;…	34
ko05320,Autoimmune thyroid disease	Human Diseases\Immune diseases	comp117562_c0_seq1;comp118598_c0_seq3;comp174373_c0_seq1;comp27138_c0_seq1;comp78869_c0_seq1;comp65914_c0_seq2;	6
ko00770,Pantothenate and CoA biosynthesis	Metabolism\Metabolism of cofactors and vitamins	comp116150_c0_seq1;comp121067_c0_seq1;comp126577_c0_seq2;comp138590_c0_seq1;comp121756_c0_seq3;comp170953_c0_seq1;comp123072_c0_seq2;comp124646_c0_seq3;comp121694_c0_seq4;comp121470_c0_seq1;comp127291_c0_seq3;comp122411_c0_seq2;comp95166_c0_seq2;comp99678_c0_seq1;comp107654_c0_seq2;comp111575_c0_seq1;comp99509_c0_seq1;comp111382_c0_seq1;comp96615_c0_seq1;comp32106_c0_seq3;comp78464_c0_seq1;	21
ko04962,Vasopressin-regulated water reabsorption	Organismal Systems\Excretory system	comp117211_c0_seq2;comp129158_c0_seq1;comp133156_c0_seq1;comp124521_c0_seq1;comp123389_c0_seq1;comp121757_c0_seq4;comp131514_c0_seq1;comp126610_c0_seq2;comp127054_c0_seq3;comp127808_c0_seq4;comp143510_c0_seq1;comp127881_c0_seq1;comp128154_c0_seq1;comp116247_c0_seq1;comp127433_c0_seq1;comp149618_c0_seq1;comp150023_c0_seq1;comp125828_c0_seq6;comp127487_c0_seq12;comp118464_c0_seq1;comp126911_c0_seq2…	60
ko00626,Naphthalene degradation	Metabolism\Xenobiotics biodegradation and metabolism	comp122302_c0_seq1;comp136584_c0_seq1;comp176823_c0_seq1;comp109988_c0_seq1;comp110784_c0_seq3;comp11535_c0_seq2;	6
ko00380,Tryptophan metabolism	Metabolism\Amino acid metabolism	comp116773_c0_seq2;comp118760_c0_seq3;comp122953_c0_seq10;comp124438_c0_seq2;comp115489_c0_seq1;comp127716_c0_seq2;comp122874_c0_seq1;comp125450_c0_seq1;comp134287_c0_seq1;comp116291_c0_seq5;comp117389_c0_seq2;comp118764_c0_seq1;comp120821_c1_seq4;comp125733_c0_seq3;comp127949_c0_seq4;comp122370_c0_seq1;comp175317_c0_seq1;comp154848_c0_seq1;comp127159_c1_seq1;comp132583_c0_seq1;comp119476_c0_seq1…	56
ko05323,Rheumatoid arthritis	Human Diseases\Immune diseases	comp120632_c0_seq1;comp123198_c0_seq1;comp118187_c0_seq3;comp125799_c0_seq6;comp125827_c0_seq1;comp149203_c0_seq1;comp123716_c0_seq4;comp128111_c0_seq4;comp121217_c0_seq1;comp150237_c0_seq1;comp151397_c0_seq1;comp140863_c0_seq1;comp125393_c0_seq10;comp127922_c0_seq2;comp126996_c0_seq3;comp126269_c0_seq8;comp118267_c0_seq1;comp172989_c0_seq1;comp123008_c0_seq4;comp118768_c0_seq1;comp132550_c0_seq1…	59
ko04113,Meiosis - yeast	Cellular Processes\Cell growth and death	comp123389_c0_seq1;comp122078_c0_seq1;comp118578_c0_seq1;comp117924_c0_seq2;comp135697_c0_seq1;comp143804_c0_seq1;comp127368_c0_seq2;comp154656_c0_seq1;comp174123_c0_seq1;comp124552_c0_seq1;comp157263_c0_seq1;comp158002_c0_seq1;comp122993_c0_seq2;comp136926_c0_seq1;comp151259_c0_seq1;comp133803_c0_seq1;comp125901_c0_seq2;comp119805_c0_seq1;comp126963_c0_seq3;comp140736_c0_seq1;comp156758_c0_seq1;…	101
ko05166,HTLV-I infection	Human Diseases\Infectious diseases	comp122568_c0_seq6;comp122849_c0_seq11;comp128135_c0_seq3;comp124824_c0_seq3;comp170221_c0_seq1;comp124813_c0_seq1;comp129709_c0_seq1;comp130675_c0_seq1;comp135194_c0_seq1;comp152705_c0_seq1;comp121463_c0_seq2;comp126738_c0_seq2;comp126454_c0_seq3;comp122727_c0_seq1;comp127831_c0_seq1;comp154640_c0_seq1;comp118598_c0_seq3;comp119788_c0_seq1;comp116134_c0_seq2;comp126067_c0_seq4;comp118259_c0_seq1…	255
ko00791,Atrazine degradation	Metabolism\Xenobiotics biodegradation and metabolism	comp93893_c0_seq1;comp98357_c0_seq8;comp11670_c0_seq1;comp26614_c0_seq2;comp43699_c0_seq1;	5
ko04923,Regulation of lipolysis in adipocyte	Organismal Systems\Endocrine system	comp174373_c0_seq1;comp117211_c0_seq2;comp129158_c0_seq1;comp133156_c0_seq1;comp123018_c0_seq1;comp133034_c0_seq1;comp123922_c0_seq3;comp124521_c0_seq1;comp123389_c0_seq1;comp121798_c0_seq1;comp127166_c0_seq16;comp140134_c0_seq1;comp141706_c0_seq1;comp155080_c0_seq1;comp123690_c0_seq7;comp124792_c0_seq10;comp175436_c0_seq1;comp123728_c0_seq1;comp140190_c0_seq1;comp139522_c0_seq1;comp125027_c0_seq…	70
ko00330,Arginine and proline metabolism	Metabolism\Amino acid metabolism	comp125155_c0_seq11;comp140125_c0_seq1;comp121141_c0_seq1;comp148638_c0_seq1;comp155841_c0_seq1;comp115835_c0_seq1;comp123327_c0_seq3;comp122624_c0_seq1;comp117896_c0_seq5;comp118460_c0_seq1;comp121192_c0_seq1;comp121241_c0_seq1;comp122982_c0_seq3;comp119476_c0_seq1;comp121777_c0_seq5;comp125526_c0_seq1;comp125527_c0_seq1;comp136486_c0_seq1;comp125408_c0_seq3;comp119625_c0_seq2;comp120396_c0_seq5…	88
ko04721,Synaptic vesicle cycle	Organismal Systems\Nervous system	comp124542_c0_seq1;comp166719_c0_seq1;comp115990_c0_seq2;comp120167_c0_seq5;comp120819_c0_seq4;comp118170_c0_seq3;comp124545_c0_seq3;comp127312_c0_seq4;comp124261_c0_seq14;comp117040_c0_seq1;comp120168_c0_seq1;comp127299_c0_seq6;comp118748_c0_seq4;comp127855_c0_seq4;comp121467_c0_seq1;comp139365_c0_seq1;comp173903_c0_seq1;comp127689_c0_seq6;comp154048_c0_seq1;comp123104_c1_seq6;comp144538_c0_seq1…	69
ko05416,Viral myocarditis	Human Diseases\Cardiovascular diseases	comp170194_c0_seq1;comp134630_c0_seq1;comp118547_c0_seq2;comp124973_c0_seq3;comp127509_c0_seq6;comp116581_c0_seq5;comp124372_c0_seq2;comp124372_c1_seq1;comp143497_c0_seq1;comp127997_c0_seq2;comp128082_c0_seq1;comp115566_c0_seq1;comp121231_c0_seq3;comp121870_c0_seq1;comp122643_c0_seq1;comp125807_c0_seq1;comp126863_c0_seq7;comp127257_c0_seq1;comp127257_c1_seq2;comp127930_c0_seq1;comp134940_c0_seq1;…	110
ko04742,Taste transduction	Organismal Systems\Sensory system	comp123389_c0_seq1;comp143409_c0_seq1;comp132109_c0_seq1;comp126035_c0_seq4;comp143827_c0_seq1;comp124343_c0_seq20;comp131875_c0_seq1;comp165310_c0_seq1;comp118369_c0_seq3;comp97915_c0_seq3;comp114112_c0_seq7;comp104038_c0_seq1;comp97497_c0_seq2;comp107581_c0_seq1;comp93609_c0_seq2;comp102164_c0_seq1;comp99184_c0_seq1;comp102813_c0_seq1;comp103271_c0_seq1;comp114356_c0_seq3;comp101200_c0_seq2;com…	43
ko02020,Two-component system	Environmental Information Processing\Signal transduction	comp115698_c0_seq1;comp119653_c0_seq2;comp125636_c0_seq1;comp119290_c0_seq5;comp121321_c0_seq8;comp130162_c0_seq1;comp136529_c0_seq1;comp120821_c1_seq4;comp125733_c0_seq3;comp115865_c0_seq1;comp130880_c0_seq1;comp140007_c0_seq1;comp142211_c0_seq1;comp150421_c0_seq1;comp173137_c0_seq1;comp116435_c0_seq1;comp135745_c0_seq1;comp108177_c0_seq1;comp108695_c0_seq2;comp74636_c0_seq1;comp9666_c0_seq1;com…	29
ko04710,Circadian rhythm	Organismal Systems\Environmental adaptation	comp123550_c0_seq2;comp124130_c0_seq1;comp126206_c0_seq4;comp121092_c0_seq1;comp120909_c0_seq2;comp125102_c0_seq9;comp126528_c0_seq2;comp119795_c0_seq1;comp126568_c0_seq5;comp134768_c0_seq1;comp156632_c0_seq1;comp121664_c0_seq1;comp123057_c0_seq2;comp169722_c0_seq1;comp124765_c0_seq1;comp127530_c0_seq5;comp119088_c0_seq8;comp95747_c0_seq2;comp111515_c0_seq3;comp96459_c0_seq1;comp103148_c0_seq1;co…	36
ko04658,Th1 and Th2 cell differentiation	Organismal Systems\Immune system	comp115367_c0_seq1;comp116734_c0_seq1;comp126635_c0_seq1;comp143153_c0_seq1;comp117766_c0_seq1;comp117116_c0_seq1;comp127422_c0_seq1;comp176872_c0_seq1;comp128058_c0_seq5;comp116134_c0_seq2;comp126067_c0_seq4;comp118259_c0_seq1;comp119705_c0_seq2;comp158659_c0_seq1;comp118835_c0_seq1;comp124281_c0_seq1;comp121171_c0_seq3;comp118213_c0_seq5;comp125473_c0_seq2;comp127395_c0_seq3;comp115581_c0_seq2;…	81
ko05100,Bacterial invasion of epithelial cells	Human Diseases\Infectious diseases	comp177144_c0_seq1;comp127587_c0_seq3;comp142210_c0_seq1;comp124998_c0_seq7;comp116868_c0_seq1;comp116869_c0_seq6;comp121469_c0_seq1;comp126972_c0_seq3;comp126469_c0_seq3;comp156348_c0_seq1;comp176961_c0_seq1;comp117310_c0_seq1;comp121310_c0_seq1;comp126891_c0_seq2;comp117314_c0_seq1;comp119306_c0_seq3;comp119889_c0_seq3;comp121422_c0_seq3;comp126664_c0_seq4;comp137347_c0_seq1;comp116581_c0_seq5;…	143
ko04146,Peroxisome	Cellular Processes\Transport and catabolism	comp116790_c0_seq1;comp116721_c0_seq2;comp115957_c0_seq3;comp122908_c0_seq1;comp125339_c0_seq4;comp122938_c0_seq1;comp124609_c0_seq2;comp121144_c0_seq2;comp116534_c0_seq1;comp120169_c0_seq4;comp132505_c0_seq1;comp125010_c0_seq5;comp119962_c0_seq4;comp133530_c0_seq1;comp122458_c0_seq4;comp120049_c0_seq1;comp120354_c0_seq6;comp125966_c0_seq3;comp121170_c0_seq2;comp122151_c0_seq2;comp171776_c0_seq1;…	133
ko05332,Graft-versus-host disease	Human Diseases\Immune diseases	comp118598_c0_seq3;comp65914_c0_seq2;	2
ko04141,Protein processing in endoplasmic reticulum	Genetic Information Processing\Folding, sorting and degradation	comp118089_c0_seq2;comp131238_c0_seq1;comp160522_c0_seq1;comp122452_c1_seq2;comp126023_c0_seq1;comp124573_c0_seq1;comp152359_c0_seq1;comp125838_c0_seq2;comp149871_c0_seq1;comp117641_c0_seq3;comp118793_c0_seq1;comp121718_c0_seq2;comp126360_c0_seq1;comp134860_c0_seq1;comp149743_c0_seq1;comp125114_c0_seq1;comp127535_c0_seq3;comp119965_c0_seq2;comp127636_c0_seq1;comp126799_c0_seq1;comp126799_c1_seq1;…	243
ko05164,Influenza A	Human Diseases\Infectious diseases	comp118434_c0_seq1;comp119138_c0_seq4;comp120516_c1_seq4;comp123397_c0_seq2;comp124396_c0_seq3;comp125879_c0_seq4;comp120356_c0_seq2;comp122738_c0_seq1;comp116834_c0_seq1;comp123029_c0_seq1;comp123667_c0_seq1;comp128649_c0_seq1;comp129671_c0_seq1;comp141861_c0_seq1;comp143340_c0_seq1;comp145728_c0_seq1;comp147138_c0_seq1;comp157900_c0_seq1;comp162889_c0_seq1;comp163756_c0_seq1;comp126029_c0_seq3;…	209
ko03020,RNA polymerase	Genetic Information Processing\Transcription	comp126945_c0_seq1;comp141375_c0_seq1;comp127408_c0_seq2;comp122368_c0_seq2;comp119351_c0_seq6;comp122247_c0_seq3;comp116028_c0_seq1;comp155783_c0_seq1;comp127319_c0_seq1;comp150826_c0_seq1;comp161524_c0_seq1;comp125823_c0_seq1;comp119160_c0_seq4;comp115700_c0_seq3;comp122321_c0_seq1;comp124302_c2_seq7;comp121878_c0_seq1;comp116725_c0_seq1;comp124710_c0_seq2;comp124122_c0_seq1;comp121934_c0_seq3;…	40
ko05016,Huntington's disease	Human Diseases\Neurodegenerative diseases	comp123104_c1_seq6;comp144538_c0_seq1;comp117987_c0_seq8;comp125725_c0_seq2;comp127545_c1_seq4;comp127982_c0_seq5;comp124944_c0_seq6;comp126106_c0_seq2;comp115741_c0_seq2;comp126941_c0_seq2;comp118607_c0_seq2;comp117213_c0_seq4;comp117496_c1_seq2;comp126315_c0_seq1;comp127331_c0_seq2;comp143686_c0_seq1;comp125094_c0_seq8;comp120349_c0_seq1;comp126176_c0_seq14;comp117270_c0_seq2;comp125173_c0_seq2…	423
ko00561,Glycerolipid metabolism	Metabolism\Lipid metabolism	comp128109_c0_seq1;comp119476_c0_seq1;comp121777_c0_seq5;comp125526_c0_seq1;comp125527_c0_seq1;comp136486_c0_seq1;comp125408_c0_seq3;comp119625_c0_seq2;comp116425_c0_seq3;comp120670_c0_seq9;comp122117_c0_seq1;comp163205_c0_seq1;comp123197_c0_seq1;comp123926_c0_seq9;comp116069_c0_seq3;comp116974_c0_seq2;comp115404_c0_seq1;comp120300_c0_seq6;comp127658_c0_seq1;comp156936_c0_seq1;comp117011_c0_seq3;…	70
ko04310,Wnt signaling pathway	Environmental Information Processing\Signal transduction	comp121039_c0_seq1;comp150384_c0_seq1;comp120948_c0_seq1;comp118470_c0_seq4;comp122620_c0_seq1;comp123864_c0_seq3;comp123738_c0_seq7;comp123337_c0_seq2;comp124348_c0_seq1;comp124401_c0_seq1;comp119792_c0_seq1;comp126415_c0_seq1;comp127307_c0_seq4;comp127721_c0_seq2;comp153492_c0_seq1;comp123796_c0_seq2;comp128024_c0_seq3;comp127586_c0_seq1;comp121320_c2_seq2;comp126098_c0_seq7;comp125564_c0_seq3;…	140
ko04666,Fc gamma R-mediated phagocytosis	Organismal Systems\Immune system	comp124402_c0_seq1;comp126469_c0_seq3;comp156348_c0_seq1;comp176961_c0_seq1;comp126972_c0_seq3;comp124441_c0_seq4;comp126282_c0_seq5;comp128058_c0_seq5;comp121104_c0_seq2;comp115404_c0_seq1;comp120300_c0_seq6;comp125684_c0_seq2;comp125000_c0_seq1;comp118734_c0_seq1;comp122275_c0_seq1;comp123284_c0_seq3;comp123964_c0_seq1;comp124899_c0_seq2;comp172221_c0_seq1;comp117314_c0_seq1;comp119306_c0_seq3;…	98
ko00120,Primary bile acid biosynthesis	Metabolism\Lipid metabolism	comp126994_c0_seq5;comp149355_c0_seq1;comp125400_c0_seq22;comp119962_c0_seq4;comp133530_c0_seq1;comp121170_c0_seq2;comp122151_c0_seq2;comp171776_c0_seq1;comp120394_c0_seq8;comp103776_c0_seq1;comp115237_c0_seq3;comp108619_c0_seq3;comp107776_c0_seq1;comp105497_c0_seq1;comp112715_c0_seq2;comp113216_c0_seq4;comp91734_c0_seq1;comp21065_c0_seq1;comp87960_c0_seq1;comp54410_c0_seq1;comp87682_c0_seq2;comp…	23
ko00620,Pyruvate metabolism	Metabolism\Carbohydrate metabolism	comp133207_c0_seq1;comp126312_c0_seq3;comp125325_c0_seq2;comp123536_c0_seq4;comp170266_c0_seq1;comp122558_c1_seq1;comp127224_c0_seq1;comp123135_c0_seq1;comp127280_c0_seq11;comp137961_c0_seq1;comp172526_c0_seq1;comp127706_c0_seq4;comp119476_c0_seq1;comp121777_c0_seq5;comp125526_c0_seq1;comp125527_c0_seq1;comp136486_c0_seq1;comp125408_c0_seq3;comp119625_c0_seq2;comp124994_c0_seq1;comp118878_c0_seq1…	63
ko04912,GnRH signaling pathway	Organismal Systems\Endocrine system	comp117211_c0_seq2;comp129158_c0_seq1;comp133156_c0_seq1;comp123018_c0_seq1;comp133034_c0_seq1;comp123922_c0_seq3;comp124521_c0_seq1;comp123389_c0_seq1;comp119574_c0_seq1;comp130267_c0_seq1;comp125094_c0_seq8;comp120349_c0_seq1;comp126176_c0_seq14;comp127290_c0_seq2;comp132742_c0_seq1;comp153066_c0_seq1;comp116687_c0_seq10;comp116874_c0_seq4;comp116971_c0_seq1;comp117307_c0_seq1;comp117584_c0_seq…	165
ko00603,Glycosphingolipid biosynthesis - globo and isoglobo series	Metabolism\Glycan biosynthesis and metabolism	comp117049_c1_seq2;comp117367_c0_seq1;comp121668_c0_seq1;comp124179_c0_seq1;comp124483_c0_seq1;comp125578_c0_seq9;comp126804_c0_seq1;comp127628_c0_seq10;comp146530_c0_seq1;comp153262_c0_seq1;comp117324_c0_seq4;comp120912_c0_seq1;comp122680_c0_seq7;comp123167_c0_seq3;comp125373_c0_seq2;comp116778_c0_seq3;comp120660_c0_seq1;comp121161_c0_seq3;comp121325_c0_seq4;comp121708_c0_seq1;comp122028_c0_seq1…	46
ko04924,Renin secretion	Organismal Systems\Endocrine system	comp178606_c0_seq1;comp117211_c0_seq2;comp129158_c0_seq1;comp133156_c0_seq1;comp123389_c0_seq1;comp115343_c0_seq23;comp124343_c0_seq20;comp120939_c0_seq1;comp122008_c1_seq1;comp133713_c0_seq1;comp116132_c0_seq1;comp125639_c0_seq1;comp131875_c0_seq1;comp123850_c0_seq16;comp125094_c0_seq8;comp120349_c0_seq1;comp126176_c0_seq14;comp127290_c0_seq2;comp132742_c0_seq1;comp153066_c0_seq1;comp116687_c0_s…	163
ko03030,DNA replication	Genetic Information Processing\Replication and repair	comp125164_c0_seq1;comp144958_c0_seq1;comp132940_c0_seq1;comp130987_c0_seq1;comp175321_c0_seq1;comp117535_c0_seq1;comp121126_c0_seq1;comp121286_c0_seq3;comp142276_c0_seq1;comp118710_c0_seq1;comp136206_c0_seq1;comp134857_c0_seq1;comp153084_c0_seq1;comp121143_c0_seq1;comp120547_c0_seq2;comp152855_c0_seq1;comp119946_c0_seq2;comp117924_c0_seq2;comp135697_c0_seq1;comp143804_c0_seq1;comp127368_c0_seq2;…	72
ko05224,Breast cancer	Human Diseases\Cancers	comp122048_c0_seq13;comp177935_c0_seq1;comp124824_c0_seq3;comp170221_c0_seq1;comp121039_c0_seq1;comp120948_c0_seq1;comp115815_c0_seq1;comp118407_c0_seq4;comp121076_c0_seq2;comp122692_c0_seq1;comp122007_c0_seq1;comp122042_c0_seq3;comp156772_c0_seq1;comp121753_c0_seq3;comp116081_c0_seq4;comp126826_c0_seq1;comp121104_c0_seq2;comp126469_c0_seq3;comp156348_c0_seq1;comp176961_c0_seq1;comp126972_c0_seq3…	172
ko04911,Insulin secretion	Organismal Systems\Endocrine system	comp122568_c0_seq6;comp122849_c0_seq11;comp127715_c0_seq1;comp159814_c0_seq1;comp121582_c0_seq1;comp122184_c0_seq3;comp125722_c0_seq4;comp158269_c0_seq1;comp131875_c0_seq1;comp123850_c0_seq16;comp115343_c0_seq23;comp125156_c0_seq3;comp150344_c0_seq1;comp117211_c0_seq2;comp129158_c0_seq1;comp133156_c0_seq1;comp123018_c0_seq1;comp133034_c0_seq1;comp123922_c0_seq3;comp124521_c0_seq1;comp123389_c0_se…	118
ko05220,Chronic myeloid leukemia	Human Diseases\Cancers	comp126949_c0_seq2;comp118547_c0_seq2;comp124973_c0_seq3;comp127509_c0_seq6;comp117310_c0_seq1;comp156994_c0_seq1;comp126469_c0_seq3;comp156348_c0_seq1;comp176961_c0_seq1;comp126972_c0_seq3;comp124441_c0_seq4;comp116501_c0_seq1;comp127424_c0_seq1;comp119705_c0_seq2;comp158659_c0_seq1;comp127422_c0_seq1;comp176872_c0_seq1;comp122660_c0_seq2;comp122042_c0_seq3;comp156772_c0_seq1;comp119974_c0_seq2;…	75
ko04510,Focal adhesion	Cellular Processes\Cellular community - eukaryotes	comp167433_c0_seq1;comp177209_c0_seq1;comp126793_c0_seq1;comp127425_c0_seq1;comp121504_c1_seq5;comp121853_c0_seq1;comp125471_c0_seq1;comp125782_c1_seq1;comp128097_c0_seq2;comp155631_c0_seq1;comp162595_c0_seq1;comp115450_c0_seq1;comp117397_c0_seq4;comp117871_c0_seq7;comp118562_c1_seq1;comp119143_c0_seq10;comp119875_c0_seq1;comp120055_c0_seq1;comp121504_c0_seq5;comp121643_c0_seq1;comp123810_c0_seq2…	418
ko01524,Platinum drug resistance	Human Diseases\Drug resistance	comp123679_c0_seq48;comp124062_c0_seq1;comp127878_c0_seq1;comp116130_c0_seq3;comp117637_c0_seq2;comp119135_c0_seq2;comp119178_c0_seq9;comp120119_c0_seq1;comp120165_c0_seq1;comp120288_c0_seq1;comp120886_c0_seq1;comp122022_c0_seq5;comp122630_c0_seq1;comp129787_c0_seq1;comp155330_c0_seq1;comp127364_c0_seq1;comp122666_c0_seq2;comp125961_c0_seq5;comp120999_c0_seq1;comp130321_c0_seq1;comp121520_c0_seq2…	126
ko00981,Insect hormone biosynthesis	Metabolism\Metabolism of terpenoids and polyketides	comp119476_c0_seq1;comp121777_c0_seq5;comp125526_c0_seq1;comp125527_c0_seq1;comp136486_c0_seq1;comp124988_c0_seq1;	6
ko04931,Insulin resistance	Human Diseases\Endocrine and metabolic diseases	comp139522_c0_seq1;comp122537_c0_seq4;comp119805_c0_seq1;comp126963_c0_seq3;comp140736_c0_seq1;comp156758_c0_seq1;comp119933_c0_seq2;comp127369_c1_seq1;comp125027_c0_seq1;comp127890_c0_seq1;comp127324_c0_seq1;comp121135_c0_seq2;comp119974_c0_seq2;comp175639_c0_seq1;comp116468_c0_seq7;comp117077_c0_seq1;comp125582_c0_seq1;comp127867_c0_seq2;comp127958_c0_seq3;comp127972_c1_seq1;comp175025_c0_seq1;…	117
ko00533,Glycosaminoglycan biosynthesis - keratan sulfate	Metabolism\Glycan biosynthesis and metabolism	comp120703_c0_seq4;comp127993_c0_seq1;comp119343_c0_seq1;comp120714_c0_seq3;comp116401_c0_seq11;comp122096_c0_seq5;comp102955_c0_seq2;comp110266_c0_seq1;comp26541_c0_seq1;comp65972_c0_seq1;comp78892_c0_seq1;comp23539_c0_seq1;comp89858_c0_seq1;	13
ko00970,Aminoacyl-tRNA biosynthesis	Genetic Information Processing\Translation	comp125472_c0_seq2;comp125724_c1_seq2;comp146147_c0_seq1;comp150581_c0_seq1;comp121189_c0_seq1;comp118891_c0_seq1;comp126646_c0_seq1;comp151106_c0_seq1;comp124590_c0_seq1;comp126869_c0_seq1;comp170557_c0_seq1;comp124416_c0_seq1;comp125375_c0_seq3;comp124081_c0_seq2;comp124095_c0_seq1;comp146340_c0_seq1;comp126103_c0_seq1;comp132494_c0_seq1;comp149512_c0_seq1;comp126170_c0_seq10;comp143367_c0_seq1…	74
ko04218,Cellular senescence	Cellular Processes\Cell growth and death	comp121682_c0_seq2;comp122661_c0_seq2;comp135001_c0_seq1;comp177935_c0_seq1;comp126738_c0_seq2;comp123628_c1_seq1;comp126469_c0_seq3;comp156348_c0_seq1;comp176961_c0_seq1;comp126972_c0_seq3;comp141629_c0_seq1;comp147458_c0_seq1;comp168883_c0_seq1;comp118598_c0_seq3;comp116081_c0_seq4;comp130943_c0_seq1;comp124441_c0_seq4;comp126736_c0_seq2;comp173196_c0_seq1;comp116880_c0_seq1;comp124148_c0_seq1;…	243
ko04745,Phototransduction - fly	Organismal Systems\Sensory system	comp125094_c0_seq8;comp120349_c0_seq1;comp126176_c0_seq14;comp125684_c0_seq2;comp116687_c0_seq10;comp116874_c0_seq4;comp116971_c0_seq1;comp117307_c0_seq1;comp117584_c0_seq8;comp117646_c0_seq3;comp117879_c2_seq4;comp118256_c0_seq1;comp118604_c0_seq2;comp119825_c0_seq1;comp123036_c0_seq6;comp123837_c0_seq3;comp125188_c0_seq1;comp127194_c0_seq2;comp134275_c0_seq1;comp135870_c0_seq1;comp119694_c0_seq…	117
ko00670,One carbon pool by folate	Metabolism\Metabolism of cofactors and vitamins	comp118921_c0_seq4;comp118246_c0_seq1;comp121488_c0_seq1;comp154891_c0_seq1;comp120325_c0_seq6;comp123259_c0_seq1;comp171650_c0_seq1;comp126464_c0_seq9;comp126836_c0_seq2;comp123201_c0_seq6;comp118258_c0_seq3;comp121309_c0_seq1;comp139951_c0_seq1;comp119488_c0_seq3;comp139593_c0_seq1;comp157889_c0_seq1;comp125441_c0_seq4;comp120401_c0_seq1;comp111942_c0_seq2;comp104526_c0_seq1;comp111453_c0_seq1;…	27
ko04920,Adipocytokine signaling pathway	Organismal Systems\Endocrine system	comp119886_c0_seq4;comp124148_c0_seq1;comp169564_c0_seq1;comp118213_c0_seq5;comp119705_c0_seq2;comp158659_c0_seq1;comp118835_c0_seq1;comp124281_c0_seq1;comp127422_c0_seq1;comp176872_c0_seq1;comp127324_c0_seq1;comp124441_c0_seq4;comp116248_c0_seq2;comp127233_c0_seq2;comp170067_c0_seq1;comp172710_c0_seq1;comp122782_c0_seq1;comp123057_c0_seq2;comp169722_c0_seq1;comp124765_c0_seq1;comp127530_c0_seq5;…	59
ko00643,Styrene degradation	Metabolism\Xenobiotics biodegradation and metabolism	comp126781_c0_seq1;comp120860_c0_seq1;comp124184_c0_seq1;comp119130_c0_seq2;comp126096_c0_seq1;	5
ko04916,Melanogenesis	Organismal Systems\Endocrine system	comp117211_c0_seq2;comp129158_c0_seq1;comp133156_c0_seq1;comp123018_c0_seq1;comp133034_c0_seq1;comp123922_c0_seq3;comp124521_c0_seq1;comp123389_c0_seq1;comp126610_c0_seq2;comp127054_c0_seq3;comp127499_c0_seq1;comp126771_c0_seq3;comp121039_c0_seq1;comp150384_c0_seq1;comp120948_c0_seq1;comp118470_c0_seq4;comp122620_c0_seq1;comp123337_c0_seq2;comp124348_c0_seq1;comp124401_c0_seq1;comp119792_c0_seq1;…	145
ko00480,Glutathione metabolism	Metabolism\Metabolism of other amino acids	comp115498_c0_seq1;comp120011_c0_seq1;comp159913_c0_seq1;comp118358_c1_seq4;comp124394_c0_seq2;comp156971_c0_seq1;comp122608_c0_seq1;comp119542_c0_seq1;comp126952_c0_seq2;comp125132_c0_seq31;comp125340_c0_seq1;comp125534_c0_seq1;comp143883_c0_seq1;comp155210_c0_seq1;comp116130_c0_seq3;comp117637_c0_seq2;comp119135_c0_seq2;comp119178_c0_seq9;comp120119_c0_seq1;comp120165_c0_seq1;comp120288_c0_seq1…	108
ko04620,Toll-like receptor signaling pathway	Organismal Systems\Immune system	comp120632_c0_seq1;comp123198_c0_seq1;comp126332_c0_seq3;comp127748_c0_seq1;comp118187_c0_seq3;comp116581_c0_seq5;comp124372_c0_seq2;comp124372_c1_seq1;comp143497_c0_seq1;comp126469_c0_seq3;comp156348_c0_seq1;comp176961_c0_seq1;comp126972_c0_seq3;comp124441_c0_seq4;comp126168_c0_seq1;comp123801_c1_seq2;comp124907_c0_seq9;comp125179_c0_seq1;comp177415_c0_seq1;comp117213_c0_seq4;comp117496_c1_seq2;…	91
ko04660,T cell receptor signaling pathway	Organismal Systems\Immune system	comp170194_c0_seq1;comp119978_c0_seq4;comp124899_c0_seq2;comp172221_c0_seq1;comp122042_c0_seq3;comp156772_c0_seq1;comp126570_c0_seq9;comp125345_c0_seq3;comp127876_c0_seq3;comp119034_c0_seq2;comp140741_c0_seq1;comp117314_c0_seq1;comp119306_c0_seq3;comp119889_c0_seq3;comp121422_c0_seq3;comp126664_c0_seq4;comp137347_c0_seq1;comp116531_c0_seq1;comp127584_c0_seq12;comp121171_c0_seq3;comp128058_c0_seq5…	79
ko05218,Melanoma	Human Diseases\Cancers	comp115815_c0_seq1;comp139360_c0_seq1;comp116868_c0_seq1;comp116869_c0_seq6;comp121469_c0_seq1;comp118407_c0_seq4;comp121076_c0_seq2;comp122692_c0_seq1;comp116081_c0_seq4;comp126826_c0_seq1;comp121104_c0_seq2;comp177935_c0_seq1;comp126469_c0_seq3;comp156348_c0_seq1;comp176961_c0_seq1;comp126972_c0_seq3;comp124441_c0_seq4;comp135001_c0_seq1;comp177144_c0_seq1;comp116176_c0_seq14;comp117288_c0_seq1…	53
ko05134,Legionellosis	Human Diseases\Infectious diseases	comp124231_c0_seq1;comp154592_c0_seq1;comp120226_c0_seq1;comp116488_c0_seq7;comp121223_c0_seq11;comp122969_c0_seq4;comp140034_c0_seq1;comp151706_c0_seq1;comp119770_c0_seq4;comp127177_c0_seq2;comp121508_c0_seq3;comp122824_c0_seq1;comp125123_c0_seq1;comp135745_c0_seq1;comp122631_c0_seq1;comp122832_c0_seq8;comp143686_c0_seq1;comp117213_c0_seq4;comp117496_c1_seq2;comp126315_c0_seq1;comp127331_c0_seq2…	120
ko04950,Maturity onset diabetes of the young	Human Diseases\Endocrine and metabolic diseases	comp117490_c0_seq1;comp126626_c0_seq2;comp159988_c0_seq1;comp116050_c0_seq1;comp117123_c0_seq1;comp117304_c0_seq1;comp119591_c0_seq1;comp139522_c0_seq1;comp117671_c0_seq6;comp111385_c0_seq1;comp100616_c0_seq1;comp102357_c0_seq2;comp103842_c0_seq2;comp111030_c0_seq2;comp94717_c0_seq1;comp43318_c0_seq1;comp2409_c0_seq1;comp88923_c0_seq2;comp60426_c0_seq1;comp83581_c0_seq2;comp11728_c0_seq1;comp7365…	24
ko01051,Biosynthesis of ansamycins	Metabolism\Metabolism of terpenoids and polyketides	comp124945_c0_seq2;comp129433_c0_seq1;comp130160_c0_seq1;comp131512_c0_seq1;	4
ko00140,Steroid hormone biosynthesis	Metabolism\Lipid metabolism	comp116731_c0_seq2;comp117580_c0_seq3;comp118339_c0_seq1;comp120602_c0_seq2;comp121027_c0_seq1;comp126199_c0_seq2;comp120379_c0_seq4;comp131546_c0_seq1;comp142338_c0_seq1;comp174160_c0_seq1;comp116398_c0_seq1;comp119417_c0_seq1;comp121489_c1_seq1;comp121730_c0_seq4;comp122476_c0_seq1;comp123221_c0_seq2;comp115309_c0_seq2;comp154001_c0_seq1;comp96510_c0_seq2;comp105566_c0_seq1;comp102607_c0_seq1;c…	42
ko00790,Folate biosynthesis	Metabolism\Metabolism of cofactors and vitamins	comp115698_c0_seq1;comp119653_c0_seq2;comp125636_c0_seq1;comp118921_c0_seq4;comp123432_c0_seq5;comp119645_c0_seq3;comp116425_c0_seq3;comp120670_c0_seq9;comp122117_c0_seq1;comp163205_c0_seq1;comp120341_c0_seq1;comp124006_c0_seq2;comp118728_c0_seq3;comp124917_c0_seq9;comp125750_c0_seq2;comp175317_c0_seq1;comp124349_c0_seq2;comp111309_c0_seq2;comp95420_c0_seq1;comp100073_c0_seq2;comp108908_c0_seq1;c…	37
ko04514,Cell adhesion molecules (CAMs)	Environmental Information Processing\Signaling molecules and interaction	comp118598_c0_seq3;comp142633_c0_seq1;comp117708_c0_seq16;comp134005_c0_seq1;comp116837_c0_seq3;comp150431_c0_seq1;comp148347_c0_seq1;comp120449_c0_seq2;comp122490_c0_seq2;comp122516_c0_seq4;comp127112_c0_seq1;comp128113_c1_seq4;comp134365_c0_seq1;comp135081_c0_seq1;comp135609_c0_seq1;comp127271_c0_seq2;comp127687_c0_seq2;comp125873_c0_seq2;comp131014_c0_seq1;comp120404_c0_seq1;comp127390_c0_seq1…	130
ko00524,Neomycin, kanamycin and gentamicin biosynthesis	Metabolism\Biosynthesis of other secondary metabolites	comp124923_c0_seq10;comp126581_c0_seq2;comp127235_c0_seq1;comp108902_c0_seq1;comp108902_c1_seq1;	5
ko00903,Limonene and pinene degradation	Metabolism\Metabolism of terpenoids and polyketides	comp119476_c0_seq1;comp121777_c0_seq5;comp125526_c0_seq1;comp125527_c0_seq1;comp136486_c0_seq1;	5
ko05211,Renal cell carcinoma	Human Diseases\Cancers	comp126537_c0_seq1;comp126828_c0_seq1;comp120694_c0_seq8;comp121602_c0_seq1;comp122404_c0_seq1;comp119430_c0_seq1;comp117606_c0_seq1;comp140608_c0_seq1;comp127505_c0_seq2;comp127499_c0_seq1;comp122568_c0_seq6;comp122849_c0_seq11;comp139360_c0_seq1;comp116868_c0_seq1;comp116869_c0_seq6;comp121469_c0_seq1;comp126469_c0_seq3;comp156348_c0_seq1;comp176961_c0_seq1;comp126972_c0_seq3;comp124441_c0_seq4…	90
ko04640,Hematopoietic cell lineage	Organismal Systems\Immune system	comp135987_c0_seq1;comp136360_c0_seq1;comp123373_c0_seq4;comp142633_c0_seq1;comp137504_c0_seq1;comp125132_c0_seq31;comp125340_c0_seq1;comp125534_c0_seq1;comp143883_c0_seq1;comp155210_c0_seq1;comp138005_c0_seq1;comp140411_c0_seq1;comp171845_c0_seq1;comp148347_c0_seq1;comp128133_c0_seq2;comp102824_c0_seq1;comp94239_c0_seq4;comp104169_c0_seq2;comp105666_c0_seq1;comp111225_c0_seq1;comp101738_c0_seq1;…	37
ko00630,Glyoxylate and dicarboxylate metabolism	Metabolism\Carbohydrate metabolism	comp134188_c0_seq1;comp123192_c0_seq2;comp120945_c0_seq1;comp172094_c0_seq1;comp123821_c0_seq8;comp124793_c0_seq2;comp125710_c0_seq4;comp138288_c0_seq1;comp120821_c1_seq4;comp125733_c0_seq3;comp124642_c0_seq1;comp122867_c0_seq1;comp145805_c0_seq1;comp127247_c0_seq1;comp123634_c0_seq1;comp116329_c0_seq1;comp119484_c0_seq1;comp121474_c0_seq5;comp124570_c0_seq1;comp127520_c0_seq2;comp117797_c0_seq1;…	48
ko03440,Homologous recombination	Genetic Information Processing\Replication and repair	comp127521_c0_seq4;comp117650_c0_seq1;comp118042_c0_seq1;comp167893_c0_seq1;comp159015_c0_seq1;comp127955_c0_seq1;comp116650_c0_seq1;comp120873_c0_seq2;comp125164_c0_seq1;comp144958_c0_seq1;comp119712_c0_seq2;comp124671_c0_seq3;comp136206_c0_seq1;comp134857_c0_seq1;comp153084_c0_seq1;comp121143_c0_seq1;comp120547_c0_seq2;comp119489_c0_seq1;comp121440_c0_seq1;comp122794_c0_seq1;comp107267_c0_seq1;…	69
ko05221,Acute myeloid leukemia	Human Diseases\Cancers	comp126469_c0_seq3;comp156348_c0_seq1;comp176961_c0_seq1;comp126972_c0_seq3;comp124441_c0_seq4;comp119705_c0_seq2;comp158659_c0_seq1;comp127422_c0_seq1;comp176872_c0_seq1;comp124148_c0_seq1;comp169564_c0_seq1;comp126282_c0_seq5;comp122042_c0_seq3;comp156772_c0_seq1;comp121753_c0_seq3;comp116081_c0_seq4;comp126826_c0_seq1;comp121104_c0_seq2;comp125473_c0_seq2;comp127395_c0_seq3;comp125042_c0_seq5;…	44
ko05169,Epstein-Barr virus infection	Human Diseases\Infectious diseases	comp127408_c0_seq2;comp126945_c0_seq1;comp141375_c0_seq1;comp122368_c0_seq2;comp119351_c0_seq6;comp122247_c0_seq3;comp116028_c0_seq1;comp155783_c0_seq1;comp125823_c0_seq1;comp127319_c0_seq1;comp150826_c0_seq1;comp161524_c0_seq1;comp115700_c0_seq3;comp119160_c0_seq4;comp122321_c0_seq1;comp124302_c2_seq7;comp121878_c0_seq1;comp116725_c0_seq1;comp127831_c0_seq1;comp154640_c0_seq1;comp122727_c0_seq1;…	219
ko00627,Aminobenzoate degradation	Metabolism\Xenobiotics biodegradation and metabolism	comp119130_c0_seq2;comp126096_c0_seq1;comp125450_c0_seq1;comp134287_c0_seq1;comp116291_c0_seq5;comp117389_c0_seq2;comp113539_c0_seq2;comp96199_c0_seq2;comp92204_c0_seq1;	9
ko04114,Oocyte meiosis	Cellular Processes\Cell growth and death	comp139522_c0_seq1;comp123018_c0_seq1;comp133034_c0_seq1;comp123922_c0_seq3;comp124521_c0_seq1;comp123389_c0_seq1;comp118733_c0_seq1;comp121104_c0_seq2;comp122537_c0_seq4;comp119522_c0_seq1;comp121733_c0_seq2;comp125074_c0_seq1;comp130462_c0_seq1;comp138330_c0_seq1;comp157591_c0_seq1;comp177692_c0_seq1;comp138388_c0_seq1;comp147828_c0_seq1;comp117878_c0_seq1;comp147458_c0_seq1;comp168883_c0_seq1;…	194
ko01210,2-Oxocarboxylic acid metabolism	Metabolism\Overview	comp120945_c0_seq1;comp172094_c0_seq1;comp123821_c0_seq8;comp124793_c0_seq2;comp125710_c0_seq4;comp138288_c0_seq1;comp124119_c0_seq2;comp119225_c0_seq1;comp121251_c0_seq2;comp122569_c0_seq1;comp125518_c0_seq3;comp116668_c0_seq2;comp120570_c0_seq2;comp122370_c0_seq1;comp121694_c0_seq4;comp113842_c0_seq1;comp115197_c0_seq1;comp110306_c0_seq1;comp114830_c0_seq1;comp44918_c0_seq1;comp70254_c0_seq2;	21
ko00290,Valine, leucine and isoleucine biosynthesis	Metabolism\Amino acid metabolism	comp118927_c0_seq4;comp124093_c0_seq2;comp121694_c0_seq4;comp101370_c0_seq1;	4
ko04612,Antigen processing and presentation	Organismal Systems\Immune system	comp138852_c0_seq1;comp122734_c0_seq3;comp133344_c0_seq1;comp116834_c0_seq1;comp123029_c0_seq1;comp123667_c0_seq1;comp128649_c0_seq1;comp129671_c0_seq1;comp141861_c0_seq1;comp143340_c0_seq1;comp145728_c0_seq1;comp147138_c0_seq1;comp157900_c0_seq1;comp162889_c0_seq1;comp163756_c0_seq1;comp126308_c0_seq4;comp141035_c0_seq1;comp124015_c0_seq1;comp173149_c0_seq1;comp118598_c0_seq3;comp121665_c0_seq1;…	88
ko03070,Bacterial secretion system	Environmental Information Processing\Membrane transport	comp123633_c0_seq6;comp121362_c0_seq1;	2
ko00901,Indole alkaloid biosynthesis	Metabolism\Biosynthesis of other secondary metabolites	comp154848_c0_seq1;comp109654_c0_seq1;comp84273_c0_seq2;	3
ko00400,Phenylalanine, tyrosine and tryptophan biosynthesis	Metabolism\Amino acid metabolism	comp125518_c0_seq3;comp121911_c0_seq1;comp123584_c0_seq1;comp125283_c0_seq2;comp124917_c0_seq9;comp125750_c0_seq2;comp115197_c0_seq1;comp97608_c1_seq2;comp92001_c0_seq2;	9
ko04138,Autophagy - yeast	Cellular Processes\Transport and catabolism	comp116081_c0_seq4;comp123389_c0_seq1;comp116381_c0_seq4;comp124356_c0_seq3;comp118788_c0_seq1;comp122699_c0_seq2;comp126074_c0_seq2;comp140376_c0_seq1;comp144460_c0_seq1;comp127767_c0_seq2;comp134164_c0_seq1;comp143985_c0_seq1;comp119691_c0_seq1;comp119929_c0_seq4;comp125198_c0_seq2;comp124148_c0_seq1;comp169564_c0_seq1;comp116272_c0_seq1;comp153245_c0_seq1;comp116443_c0_seq1;comp121074_c0_seq2;…	103
ko00410,beta-Alanine metabolism	Metabolism\Metabolism of other amino acids	comp124332_c0_seq1;comp118605_c0_seq1;comp120390_c0_seq2;comp128040_c0_seq15;comp120396_c0_seq5;comp120835_c0_seq3;comp115835_c0_seq1;comp117896_c0_seq5;comp118460_c0_seq1;comp121192_c0_seq1;comp121241_c0_seq1;comp122982_c0_seq3;comp119476_c0_seq1;comp121777_c0_seq5;comp125526_c0_seq1;comp125527_c0_seq1;comp136486_c0_seq1;comp125408_c0_seq3;comp119625_c0_seq2;comp121470_c0_seq1;comp127291_c0_seq3…	50
ko04070,Phosphatidylinositol signaling system	Environmental Information Processing\Signal transduction	comp120965_c0_seq1;comp125694_c0_seq1;comp127037_c0_seq1;comp122612_c0_seq7;comp131239_c0_seq1;comp124083_c0_seq3;comp126394_c0_seq2;comp120530_c0_seq2;comp126469_c0_seq3;comp156348_c0_seq1;comp176961_c0_seq1;comp126972_c0_seq3;comp125360_c0_seq3;comp125917_c0_seq1;comp125487_c0_seq1;comp126880_c0_seq1;comp120184_c0_seq1;comp120643_c0_seq1;comp118307_c0_seq1;comp118094_c0_seq2;comp125377_c0_seq1;…	181
ko03022,Basal transcription factors	Genetic Information Processing\Transcription	comp121114_c0_seq1;comp117426_c0_seq3;comp118982_c0_seq4;comp128018_c0_seq1;comp121151_c0_seq1;comp117581_c0_seq1;comp117114_c0_seq1;comp125610_c0_seq1;comp124044_c0_seq5;comp126871_c0_seq3;comp118498_c0_seq1;comp131895_c0_seq1;comp124508_c0_seq2;comp153713_c0_seq1;comp117659_c0_seq1;comp116424_c0_seq3;comp120611_c0_seq1;comp122057_c0_seq1;comp116104_c0_seq2;comp118618_c0_seq1;comp126459_c0_seq1;…	40
ko05161,Hepatitis B	Human Diseases\Infectious diseases	comp124787_c0_seq1;comp128118_c0_seq1;comp131059_c0_seq1;comp136807_c0_seq1;comp118213_c0_seq5;comp121682_c0_seq2;comp124824_c0_seq3;comp170221_c0_seq1;comp127499_c0_seq1;comp117213_c0_seq4;comp117496_c1_seq2;comp126315_c0_seq1;comp127331_c0_seq2;comp127820_c0_seq1;comp146987_c0_seq1;comp121733_c0_seq2;comp125074_c0_seq1;comp130462_c0_seq1;comp138330_c0_seq1;comp157591_c0_seq1;comp177692_c0_seq1;…	140
ko04723,Retrograde endocannabinoid signaling	Organismal Systems\Nervous system	comp115990_c0_seq2;comp120167_c0_seq5;comp120819_c0_seq4;comp157011_c0_seq1;comp131875_c0_seq1;comp123850_c0_seq16;comp126035_c0_seq4;comp125094_c0_seq8;comp120349_c0_seq1;comp126176_c0_seq14;comp127290_c0_seq2;comp132742_c0_seq1;comp153066_c0_seq1;comp123302_c0_seq1;comp125684_c0_seq2;comp139928_c0_seq1;comp122816_c0_seq1;comp122008_c1_seq1;comp133713_c0_seq1;comp124391_c0_seq2;comp127026_c0_seq…	172
ko00563,Glycosylphosphatidylinositol(GPI)-anchor biosynthesis	Metabolism\Glycan biosynthesis and metabolism	comp117638_c0_seq1;comp117149_c0_seq3;comp118809_c0_seq2;comp124654_c0_seq2;comp120541_c0_seq3;comp116911_c0_seq1;comp137785_c0_seq1;comp124190_c0_seq2;comp125540_c0_seq1;comp123608_c0_seq2;comp117773_c0_seq1;comp118455_c0_seq1;comp94399_c0_seq2;comp105599_c2_seq2;comp108370_c0_seq4;comp108801_c0_seq1;comp101336_c0_seq2;comp100068_c0_seq1;comp100068_c1_seq1;comp102475_c0_seq2;comp99947_c0_seq1;co…	43
ko04810,Regulation of actin cytoskeleton	Cellular Processes\Cell motility	comp125780_c0_seq2;comp139522_c0_seq1;comp115815_c0_seq1;comp118407_c0_seq4;comp121076_c0_seq2;comp122692_c0_seq1;comp124072_c0_seq2;comp124692_c0_seq1;comp115904_c0_seq1;comp123113_c2_seq1;comp123488_c0_seq2;comp124339_c0_seq1;comp126986_c0_seq1;comp126987_c0_seq4;comp175566_c0_seq1;comp171845_c0_seq1;comp148347_c0_seq1;comp128133_c0_seq2;comp127840_c0_seq2;comp127271_c0_seq2;comp120449_c0_seq2;…	260
ko00534,Glycosaminoglycan biosynthesis - heparan sulfate / heparin	Metabolism\Glycan biosynthesis and metabolism	comp117620_c0_seq6;comp117585_c0_seq1;comp121432_c0_seq2;comp125970_c2_seq2;comp144581_c0_seq1;comp120994_c0_seq2;comp127903_c0_seq1;comp119703_c0_seq7;comp123541_c0_seq1;comp120108_c0_seq1;comp98425_c0_seq1;comp106257_c0_seq3;comp110655_c0_seq2;comp104015_c0_seq1;comp12759_c0_seq1;comp17982_c0_seq1;comp29476_c0_seq1;comp41622_c0_seq1;comp85794_c0_seq1;comp90089_c0_seq4;comp79812_c0_seq3;comp1412…	29
ko04971,Gastric acid secretion	Organismal Systems\Digestive system	comp132109_c0_seq1;comp125094_c0_seq8;comp120349_c0_seq1;comp126176_c0_seq14;comp125684_c0_seq2;comp164420_c0_seq1;comp127290_c0_seq2;comp132742_c0_seq1;comp153066_c0_seq1;comp116687_c0_seq10;comp116874_c0_seq4;comp116971_c0_seq1;comp117307_c0_seq1;comp117584_c0_seq8;comp117646_c0_seq3;comp117879_c2_seq4;comp118256_c0_seq1;comp118604_c0_seq2;comp119825_c0_seq1;comp123036_c0_seq6;comp123837_c0_seq…	120
ko03060,Protein export	Genetic Information Processing\Folding, sorting and degradation	comp123633_c0_seq6;comp121362_c0_seq1;comp118089_c0_seq2;comp131238_c0_seq1;comp160522_c0_seq1;comp122452_c1_seq2;comp126023_c0_seq1;comp126799_c0_seq1;comp126799_c1_seq1;comp134631_c0_seq1;comp155000_c0_seq1;comp118411_c0_seq3;comp131543_c0_seq1;comp165792_c0_seq1;comp124533_c0_seq1;comp172377_c0_seq1;comp126336_c0_seq2;comp126196_c0_seq2;comp120853_c0_seq2;comp131298_c0_seq1;comp122238_c0_seq4;…	38
ko04530,Tight junction	Cellular Processes\Cellular community - eukaryotes	comp116837_c0_seq3;comp117974_c0_seq1;comp124297_c0_seq5;comp117314_c0_seq1;comp119306_c0_seq3;comp119889_c0_seq3;comp121422_c0_seq3;comp126664_c0_seq4;comp137347_c0_seq1;comp120971_c0_seq7;comp127790_c0_seq5;comp133058_c0_seq1;comp120782_c0_seq1;comp140587_c0_seq1;comp123741_c0_seq3;comp177438_c0_seq1;comp116581_c0_seq5;comp124372_c0_seq2;comp124372_c1_seq1;comp143497_c0_seq1;comp116919_c0_seq3;…	250
ko04712,Circadian rhythm - plant	Organismal Systems\Environmental adaptation	comp127586_c0_seq1;comp121320_c2_seq2;comp155920_c0_seq1;comp107053_c0_seq1;comp66540_c0_seq1;	5
ko00100,Steroid biosynthesis	Metabolism\Lipid metabolism	comp151243_c0_seq1;comp148086_c0_seq1;comp121119_c0_seq1;comp133399_c0_seq1;comp151568_c0_seq1;comp123103_c0_seq1;comp126821_c0_seq1;comp118097_c0_seq9;comp123674_c0_seq2;comp134527_c0_seq1;comp135033_c0_seq1;comp138818_c0_seq1;comp146370_c0_seq1;comp117338_c0_seq2;comp122143_c0_seq1;comp104218_c0_seq1;comp111265_c0_seq1;comp104217_c0_seq2;comp105914_c0_seq1;comp113725_c0_seq2;comp21215_c0_seq1;c…	24
ko04621,NOD-like receptor signaling pathway	Organismal Systems\Immune system	comp119705_c0_seq2;comp158659_c0_seq1;comp127422_c0_seq1;comp176872_c0_seq1;comp120229_c0_seq7;comp158010_c0_seq1;comp122970_c0_seq2;comp118213_c0_seq5;comp121171_c0_seq3;comp119799_c0_seq1;comp119898_c0_seq1;comp119838_c0_seq1;comp124064_c0_seq1;comp126578_c0_seq2;comp122866_c0_seq4;comp123352_c0_seq1;comp127221_c0_seq1;comp149294_c0_seq1;comp122255_c0_seq3;comp117006_c0_seq1;comp118104_c0_seq4;…	207
ko04015,Rap1 signaling pathway	Environmental Information Processing\Signal transduction	comp126401_c0_seq6;comp130943_c0_seq1;comp135333_c0_seq1;comp117270_c0_seq2;comp125173_c0_seq2;comp116687_c0_seq10;comp116874_c0_seq4;comp116971_c0_seq1;comp117307_c0_seq1;comp117584_c0_seq8;comp117646_c0_seq3;comp117879_c2_seq4;comp118256_c0_seq1;comp118604_c0_seq2;comp119825_c0_seq1;comp123036_c0_seq6;comp123837_c0_seq3;comp125188_c0_seq1;comp127194_c0_seq2;comp134275_c0_seq1;comp135870_c0_seq1…	306
ko00909,Sesquiterpenoid and triterpenoid biosynthesis	Metabolism\Metabolism of terpenoids and polyketides	comp151243_c0_seq1;comp148086_c0_seq1;comp21215_c0_seq1;	3
ko05230,Central carbon metabolism in cancer	Human Diseases\Cancers	comp122568_c0_seq6;comp122849_c0_seq11;comp123135_c0_seq1;comp127280_c0_seq11;comp137961_c0_seq1;comp172526_c0_seq1;comp126312_c0_seq3;comp125325_c0_seq2;comp123346_c0_seq2;comp124242_c0_seq4;comp124824_c0_seq3;comp170221_c0_seq1;comp116868_c0_seq1;comp116869_c0_seq6;comp121469_c0_seq1;comp123185_c0_seq4;comp126068_c0_seq6;comp118407_c0_seq4;comp121076_c0_seq2;comp122692_c0_seq1;comp126490_c0_seq…	112
ko00600,Sphingolipid metabolism	Metabolism\Lipid metabolism	comp119691_c0_seq1;comp119929_c0_seq4;comp125198_c0_seq2;comp119229_c0_seq2;comp121564_c0_seq1;comp123256_c1_seq1;comp137396_c0_seq1;comp156083_c0_seq1;comp175747_c0_seq1;comp117118_c1_seq3;comp124806_c0_seq1;comp123569_c0_seq3;comp124682_c0_seq2;comp176479_c0_seq1;comp160292_c0_seq1;comp122563_c0_seq2;comp117085_c0_seq4;comp139484_c0_seq1;comp116039_c0_seq17;comp117355_c0_seq1;comp125420_c1_seq1…	80
ko00220,Arginine biosynthesis	Metabolism\Amino acid metabolism	comp124273_c0_seq1;comp124689_c0_seq6;comp123049_c0_seq7;comp117043_c0_seq13;comp127288_c0_seq1;comp134132_c0_seq1;comp121321_c0_seq8;comp130162_c0_seq1;comp136529_c0_seq1;comp127268_c0_seq1;comp125518_c0_seq3;comp116668_c0_seq2;comp120570_c0_seq2;comp113833_c0_seq1;comp114440_c0_seq1;comp93893_c0_seq1;comp98357_c0_seq8;comp101112_c0_seq2;comp107680_c0_seq1;comp97810_c0_seq4;comp101311_c0_seq3;co…	44
ko00250,Alanine, aspartate and glutamate metabolism	Metabolism\Amino acid metabolism	comp125518_c0_seq3;comp123584_c0_seq1;comp125283_c0_seq2;comp117081_c0_seq2;comp125978_c0_seq3;comp116668_c0_seq2;comp120570_c0_seq2;comp124257_c0_seq1;comp128035_c0_seq1;comp137688_c0_seq1;comp124273_c0_seq1;comp124689_c0_seq6;comp123508_c0_seq4;comp122293_c0_seq1;comp124332_c0_seq1;comp120835_c0_seq3;comp123522_c0_seq1;comp122251_c0_seq1;comp125637_c0_seq3;comp127268_c0_seq1;comp120638_c0_seq8;…	66
ko04120,Ubiquitin mediated proteolysis	Genetic Information Processing\Folding, sorting and degradation	comp126180_c0_seq3;comp165555_c0_seq1;comp170335_c0_seq1;comp137958_c0_seq1;comp124648_c0_seq1;comp155722_c0_seq1;comp127333_c0_seq3;comp139380_c0_seq1;comp118688_c0_seq1;comp120802_c0_seq1;comp125050_c0_seq13;comp123282_c0_seq5;comp119248_c0_seq3;comp125533_c0_seq1;comp125567_c0_seq2;comp124526_c0_seq5;comp156896_c0_seq1;comp116903_c0_seq1;comp126416_c0_seq6;comp124338_c0_seq6;comp127007_c0_seq1…	319
ko04011,MAPK signaling pathway - yeast	Environmental Information Processing\Signal transduction	comp127026_c0_seq1;comp148129_c0_seq1;comp174802_c0_seq1;comp117314_c0_seq1;comp119306_c0_seq3;comp119889_c0_seq3;comp121422_c0_seq3;comp126664_c0_seq4;comp137347_c0_seq1;comp126570_c0_seq9;comp120965_c0_seq1;comp125694_c0_seq1;comp124083_c0_seq3;comp119034_c0_seq2;comp140741_c0_seq1;comp125684_c0_seq2;comp126504_c0_seq4;comp119927_c0_seq1;comp121171_c0_seq3;comp119393_c0_seq1;comp124691_c0_seq1;…	43
ko04112,Cell cycle - Caulobacter	Cellular Processes\Cell growth and death	comp125333_c0_seq1;comp123218_c0_seq4;	2
ko05146,Amoebiasis	Human Diseases\Infectious diseases	comp127422_c0_seq1;comp176872_c0_seq1;comp122944_c0_seq1;comp126136_c0_seq1;comp126629_c0_seq4;comp126898_c0_seq1;comp127618_c0_seq1;comp167433_c0_seq1;comp177209_c0_seq1;comp121504_c1_seq5;comp121853_c0_seq1;comp125471_c0_seq1;comp125782_c1_seq1;comp128097_c0_seq2;comp155631_c0_seq1;comp162595_c0_seq1;comp122119_c0_seq10;comp127814_c0_seq1;comp127445_c0_seq1;comp141101_c0_seq1;comp127274_c0_seq2…	106
ko00515,Mannose type O-glycan biosyntheis	Metabolism\Glycan biosynthesis and metabolism	comp124059_c0_seq1;comp122571_c0_seq1;comp120703_c0_seq4;comp127993_c0_seq1;comp119343_c0_seq1;comp120714_c0_seq3;comp120208_c0_seq1;comp132711_c0_seq1;comp122723_c0_seq1;comp116043_c1_seq1;comp123105_c0_seq1;comp94145_c0_seq2;comp98085_c0_seq1;comp109427_c0_seq1;comp111050_c0_seq1;comp98294_c0_seq1;comp100947_c0_seq2;comp111505_c0_seq1;comp100791_c0_seq1;comp109749_c0_seq2;comp68494_c0_seq1;comp…	24
ko04550,Signaling pathways regulating pluripotency of stem cells	Cellular Processes\Cellular community - eukaryotes	comp124824_c0_seq3;comp170221_c0_seq1;comp122042_c0_seq3;comp156772_c0_seq1;comp121104_c0_seq2;comp126469_c0_seq3;comp156348_c0_seq1;comp176961_c0_seq1;comp126972_c0_seq3;comp124441_c0_seq4;comp115879_c0_seq1;comp122661_c0_seq2;comp126936_c0_seq2;comp122797_c0_seq3;comp168083_c0_seq1;comp121171_c0_seq3;comp121039_c0_seq1;comp150384_c0_seq1;comp120948_c0_seq1;comp118470_c0_seq4;comp122620_c0_seq1;…	112
ko00532,Glycosaminoglycan biosynthesis - chondroitin sulfate / dermatan sulfate	Metabolism\Glycan biosynthesis and metabolism	comp117620_c0_seq6;comp117585_c0_seq1;comp121432_c0_seq2;comp125970_c2_seq2;comp144581_c0_seq1;comp121620_c0_seq2;comp142755_c0_seq1;comp125659_c0_seq5;comp116603_c0_seq2;comp118883_c0_seq1;comp123940_c1_seq5;comp98425_c0_seq1;comp106257_c0_seq3;comp97256_c0_seq1;comp98909_c0_seq1;comp104209_c0_seq3;comp95828_c0_seq4;comp97783_c0_seq1;comp103516_c0_seq1;comp107668_c0_seq2;comp12759_c0_seq1;comp17…	32
ko00980,Metabolism of xenobiotics by cytochrome P450	Metabolism\Xenobiotics biodegradation and metabolism	comp116130_c0_seq3;comp117637_c0_seq2;comp119135_c0_seq2;comp119178_c0_seq9;comp120119_c0_seq1;comp120165_c0_seq1;comp120288_c0_seq1;comp120886_c0_seq1;comp122022_c0_seq5;comp122630_c0_seq1;comp129787_c0_seq1;comp155330_c0_seq1;comp126133_c0_seq3;comp136371_c0_seq1;comp117326_c0_seq1;comp117401_c0_seq1;comp117643_c0_seq1;comp156856_c0_seq1;comp163051_c0_seq1;comp117707_c0_seq7;comp120341_c0_seq1;…	46
ko00362,Benzoate degradation	Metabolism\Xenobiotics biodegradation and metabolism	comp122874_c0_seq1;comp120821_c1_seq4;comp125733_c0_seq3;comp19879_c0_seq1;	4
ko00061,Fatty acid biosynthesis	Metabolism\Lipid metabolism	comp127706_c0_seq4;comp131969_c0_seq1;comp135376_c0_seq1;comp156793_c0_seq1;comp159398_c0_seq1;comp116248_c0_seq2;comp127233_c0_seq2;comp170067_c0_seq1;comp172710_c0_seq1;comp122782_c0_seq1;comp100911_c0_seq2;comp106245_c0_seq1;comp101008_c0_seq2;comp103980_c0_seq1;comp101519_c0_seq1;comp114721_c0_seq2;comp114755_c0_seq4;comp94813_c0_seq1;comp94922_c0_seq1;comp97972_c0_seq1;comp45173_c0_seq1;comp…	36
ko04626,Plant-pathogen interaction	Organismal Systems\Environmental adaptation	comp116687_c0_seq10;comp116874_c0_seq4;comp116971_c0_seq1;comp117307_c0_seq1;comp117584_c0_seq8;comp117646_c0_seq3;comp117879_c2_seq4;comp118256_c0_seq1;comp118604_c0_seq2;comp119825_c0_seq1;comp123036_c0_seq6;comp123837_c0_seq3;comp125188_c0_seq1;comp127194_c0_seq2;comp134275_c0_seq1;comp135870_c0_seq1;comp121104_c0_seq2;comp123197_c0_seq1;comp126578_c0_seq2;comp116476_c0_seq1;comp123960_c0_seq1…	79
ko04520,Adherens junction	Cellular Processes\Cellular community - eukaryotes	comp121922_c0_seq7;comp127796_c0_seq10;comp117314_c0_seq1;comp119306_c0_seq3;comp119889_c0_seq3;comp121422_c0_seq3;comp126664_c0_seq4;comp137347_c0_seq1;comp116581_c0_seq5;comp124372_c0_seq2;comp124372_c1_seq1;comp143497_c0_seq1;comp118550_c0_seq1;comp127434_c0_seq7;comp175374_c0_seq1;comp124142_c0_seq1;comp127819_c0_seq3;comp127963_c0_seq1;comp127741_c0_seq3;comp127449_c0_seq2;comp143349_c0_seq1…	148
ko04152,AMPK signaling pathway	Environmental Information Processing\Signal transduction	comp120229_c0_seq7;comp158010_c0_seq1;comp120713_c0_seq4;comp124896_c0_seq1;comp119775_c0_seq5;comp123057_c0_seq2;comp169722_c0_seq1;comp124765_c0_seq1;comp127530_c0_seq5;comp119088_c0_seq8;comp122144_c1_seq6;comp121150_c0_seq1;comp125938_c0_seq12;comp126631_c0_seq1;comp142143_c0_seq1;comp154726_c0_seq1;comp116843_c0_seq1;comp126644_c0_seq3;comp127508_c0_seq1;comp159148_c0_seq1;comp126610_c0_seq2…	150
ko04623,Cytosolic DNA-sensing pathway	Organismal Systems\Immune system	comp125823_c0_seq1;comp127319_c0_seq1;comp150826_c0_seq1;comp161524_c0_seq1;comp122321_c0_seq1;comp124302_c2_seq7;comp121878_c0_seq1;comp115700_c0_seq3;comp119160_c0_seq4;comp116725_c0_seq1;comp155783_c0_seq1;comp124766_c0_seq6;comp125077_c0_seq1;comp125236_c0_seq8;comp125857_c0_seq1;comp126190_c0_seq2;comp127422_c0_seq1;comp176872_c0_seq1;comp116195_c0_seq4;comp117684_c0_seq2;comp126238_c0_seq5;…	60
ko00908,Zeatin biosynthesis	Metabolism\Metabolism of terpenoids and polyketides	comp120140_c0_seq2;	1
ko00230,Purine metabolism	Metabolism\Nucleotide metabolism	comp117561_c0_seq2;comp125584_c0_seq1;comp123238_c0_seq7;comp123835_c0_seq1;comp127276_c1_seq3;comp123331_c0_seq4;comp141555_c0_seq1;comp118904_c0_seq1;comp148276_c0_seq1;comp122293_c0_seq1;comp126464_c0_seq9;comp119209_c0_seq2;comp122657_c0_seq1;comp123491_c0_seq5;comp125506_c0_seq3;comp124906_c0_seq3;comp125642_c0_seq4;comp150022_c0_seq1;comp141405_c0_seq1;comp150748_c0_seq1;comp162120_c0_seq1;…	280
ko04650,Natural killer cell mediated cytotoxicity	Organismal Systems\Immune system	comp118598_c0_seq3;comp119974_c0_seq2;comp175639_c0_seq1;comp124899_c0_seq2;comp172221_c0_seq1;comp116581_c0_seq5;comp124372_c0_seq2;comp124372_c1_seq1;comp143497_c0_seq1;comp126570_c0_seq9;comp121104_c0_seq2;comp124402_c0_seq1;comp128058_c0_seq5;comp121972_c0_seq2;comp126619_c0_seq1;comp126469_c0_seq3;comp156348_c0_seq1;comp176961_c0_seq1;comp126972_c0_seq3;comp170194_c0_seq1;comp122007_c0_seq1;…	59
ko05014,Amyotrophic lateral sclerosis (ALS)	Human Diseases\Neurodegenerative diseases	comp116134_c0_seq2;comp126067_c0_seq4;comp118259_c0_seq1;comp116501_c0_seq1;comp127424_c0_seq1;comp124422_c0_seq1;comp135745_c0_seq1;comp122631_c0_seq1;comp122832_c0_seq8;comp143686_c0_seq1;comp132010_c0_seq1;comp121137_c0_seq1;comp116340_c0_seq1;comp121171_c0_seq3;comp117043_c0_seq13;comp127288_c0_seq1;comp119940_c0_seq1;comp123634_c0_seq1;comp126030_c0_seq8;comp121200_c1_seq3;comp160619_c0_seq1…	79
ko00730,Thiamine metabolism	Metabolism\Metabolism of cofactors and vitamins	comp125353_c0_seq4;comp115698_c0_seq1;comp119653_c0_seq2;comp125636_c0_seq1;comp120028_c0_seq4;comp123597_c0_seq5;comp122315_c0_seq2;comp122535_c0_seq2;comp123951_c0_seq1;comp125994_c0_seq3;comp127645_c0_seq1;comp110772_c0_seq5;comp113914_c0_seq1;comp113637_c0_seq1;comp13231_c0_seq2;comp74636_c0_seq1;comp90875_c0_seq2;	17
ko04142,Lysosome	Cellular Processes\Transport and catabolism	comp125393_c0_seq10;comp127922_c0_seq2;comp126996_c0_seq3;comp126269_c0_seq8;comp118267_c0_seq1;comp172989_c0_seq1;comp123008_c0_seq4;comp118768_c0_seq1;comp132550_c0_seq1;comp126510_c0_seq2;comp144438_c0_seq1;comp156493_c0_seq1;comp157877_c0_seq1;comp126690_c0_seq2;comp131176_c0_seq1;comp156882_c0_seq1;comp176455_c0_seq1;comp124058_c0_seq1;comp121264_c0_seq7;comp122304_c0_seq1;comp131041_c0_seq1…	298
ko00512,Mucin type O-glycan biosynthesis	Metabolism\Glycan biosynthesis and metabolism	comp115325_c0_seq2;comp119865_c0_seq1;comp120046_c0_seq2;comp121271_c0_seq1;comp122152_c0_seq17;comp122745_c0_seq1;comp123311_c0_seq1;comp123707_c1_seq11;comp126346_c1_seq2;comp175459_c0_seq1;comp117590_c1_seq1;comp122428_c2_seq8;comp122164_c0_seq4;comp124666_c0_seq3;comp125315_c1_seq2;comp115953_c0_seq1;comp107087_c0_seq1;comp111202_c0_seq3;comp112105_c0_seq1;comp106494_c0_seq1;comp114438_c0_seq…	42
ko04926,Relaxin signaling pathway	Organismal Systems\Endocrine system	comp124391_c0_seq2;comp122008_c1_seq1;comp133713_c0_seq1;comp117211_c0_seq2;comp129158_c0_seq1;comp133156_c0_seq1;comp127026_c0_seq1;comp148129_c0_seq1;comp174802_c0_seq1;comp120557_c0_seq1;comp121988_c0_seq2;comp123389_c0_seq1;comp119574_c0_seq1;comp130267_c0_seq1;comp126610_c0_seq2;comp127054_c0_seq3;comp124116_c0_seq1;comp116536_c0_seq3;comp127422_c0_seq1;comp176872_c0_seq1;comp126469_c0_seq3;…	96
ko04371,Apelin signaling pathway	Environmental Information Processing\Signal transduction	comp123018_c0_seq1;comp133034_c0_seq1;comp123922_c0_seq3;comp124521_c0_seq1;comp147376_c0_seq1;comp123389_c0_seq1;comp175436_c0_seq1;comp122008_c1_seq1;comp133713_c0_seq1;comp127026_c0_seq1;comp148129_c0_seq1;comp174802_c0_seq1;comp120557_c0_seq1;comp121988_c0_seq2;comp125094_c0_seq8;comp120349_c0_seq1;comp126176_c0_seq14;comp127290_c0_seq2;comp132742_c0_seq1;comp153066_c0_seq1;comp127874_c0_seq1…	192
ko04390,Hippo signaling pathway	Environmental Information Processing\Signal transduction	comp152683_c0_seq1;comp121922_c0_seq7;comp120971_c0_seq7;comp120232_c0_seq1;comp177144_c0_seq1;comp116919_c0_seq3;comp127865_c0_seq1;comp118641_c0_seq1;comp121693_c0_seq1;comp127664_c0_seq1;comp116443_c0_seq1;comp126043_c0_seq4;comp136126_c0_seq1;comp148717_c0_seq1;comp159713_c0_seq1;comp122121_c0_seq3;comp120316_c0_seq1;comp124053_c0_seq1;comp119805_c0_seq1;comp126963_c0_seq3;comp140736_c0_seq1;…	152
ko02010,ABC transporters	Environmental Information Processing\Membrane transport	comp117187_c0_seq2;comp117935_c0_seq1;comp125022_c0_seq2;comp125041_c0_seq2;comp131873_c0_seq1;comp142599_c0_seq1;comp145729_c0_seq1;comp171479_c0_seq1;comp115812_c0_seq2;comp121573_c0_seq2;comp134607_c0_seq1;comp142976_c0_seq1;comp148142_c0_seq1;comp158313_c0_seq1;comp171142_c0_seq1;comp145579_c0_seq1;comp115471_c0_seq2;comp125589_c0_seq2;comp121257_c0_seq1;comp123069_c0_seq1;comp126297_c0_seq2;…	149
ko03008,Ribosome biogenesis in eukaryotes	Genetic Information Processing\Translation	comp121320_c2_seq2;comp127586_c0_seq1;comp124989_c0_seq1;comp117110_c0_seq1;comp116210_c0_seq1;comp122604_c0_seq1;comp123413_c0_seq1;comp126159_c0_seq1;comp124388_c0_seq2;comp122980_c0_seq1;comp122646_c0_seq1;comp126585_c0_seq1;comp122401_c0_seq1;comp120794_c0_seq1;comp126843_c0_seq1;comp125792_c0_seq6;comp122495_c0_seq1;comp145578_c0_seq1;comp124152_c0_seq3;comp137553_c0_seq1;comp120294_c0_seq2;…	103
ko00960,Tropane, piperidine and pyridine alkaloid biosynthesis	Metabolism\Biosynthesis of other secondary metabolites	comp125518_c0_seq3;comp121911_c0_seq1;comp115197_c0_seq1;	3
ko00590,Arachidonic acid metabolism	Metabolism\Lipid metabolism	comp116126_c1_seq1;comp124715_c0_seq4;comp132632_c0_seq1;comp115543_c0_seq1;comp119819_c0_seq7;comp124347_c0_seq2;comp128064_c0_seq1;comp148670_c0_seq1;comp148012_c0_seq1;comp176332_c0_seq1;comp119189_c1_seq7;comp121195_c0_seq3;comp121541_c0_seq1;comp124611_c0_seq2;comp122816_c0_seq1;comp122561_c0_seq2;comp127622_c1_seq4;comp152866_c0_seq1;comp120341_c0_seq1;comp116965_c0_seq2;comp117266_c0_seq4;…	100
ko00780,Biotin metabolism	Metabolism\Metabolism of cofactors and vitamins	comp119231_c0_seq1;comp114721_c0_seq2;comp106451_c0_seq1;	3
ko04659,Th17 cell differentiation	Organismal Systems\Immune system	comp121171_c0_seq3;comp124148_c0_seq1;comp169564_c0_seq1;comp121682_c0_seq2;comp122661_c0_seq2;comp120909_c0_seq2;comp125102_c0_seq9;comp124015_c0_seq1;comp173149_c0_seq1;comp128058_c0_seq5;comp116134_c0_seq2;comp126067_c0_seq4;comp118259_c0_seq1;comp119705_c0_seq2;comp158659_c0_seq1;comp118835_c0_seq1;comp124281_c0_seq1;comp127422_c0_seq1;comp176872_c0_seq1;comp118213_c0_seq5;comp125042_c0_seq5;…	57
ko04711,Circadian rhythm - fly	Organismal Systems\Environmental adaptation	comp125890_c0_seq1;comp125564_c0_seq3;comp153645_c0_seq1;comp18976_c0_seq1;comp70534_c0_seq1;	5
ko04930,Type II diabetes mellitus	Human Diseases\Endocrine and metabolic diseases	comp139522_c0_seq1;comp125027_c0_seq1;comp127890_c0_seq1;comp127324_c0_seq1;comp126972_c0_seq3;comp126469_c0_seq3;comp156348_c0_seq1;comp176961_c0_seq1;comp124148_c0_seq1;comp169564_c0_seq1;comp117670_c0_seq2;comp118213_c0_seq5;comp124923_c0_seq10;comp126581_c0_seq2;comp127235_c0_seq1;comp123135_c0_seq1;comp127280_c0_seq11;comp137961_c0_seq1;comp172526_c0_seq1;comp131875_c0_seq1;comp123850_c0_seq…	56
ko00240,Pyrimidine metabolism	Metabolism\Nucleotide metabolism	comp125263_c0_seq6;comp125739_c0_seq2;comp120626_c2_seq6;comp134442_c0_seq1;comp127663_c0_seq1;comp120162_c0_seq1;comp122203_c0_seq6;comp155424_c0_seq1;comp121205_c0_seq1;comp124122_c0_seq1;comp124710_c0_seq2;comp120934_c0_seq2;comp121934_c0_seq3;comp127408_c0_seq2;comp126945_c0_seq1;comp141375_c0_seq1;comp122368_c0_seq2;comp122247_c0_seq3;comp155783_c0_seq1;comp116028_c0_seq1;comp119351_c0_seq6;…	155
ko00591,Linoleic acid metabolism	Metabolism\Lipid metabolism	comp116126_c1_seq1;comp124715_c0_seq4;comp132632_c0_seq1;comp115543_c0_seq1;comp119819_c0_seq7;comp124347_c0_seq2;comp128064_c0_seq1;comp148670_c0_seq1;comp148012_c0_seq1;comp176332_c0_seq1;comp119189_c1_seq7;comp121195_c0_seq3;comp121541_c0_seq1;comp124611_c0_seq2;comp115395_c0_seq2;comp117328_c0_seq1;comp119952_c0_seq1;comp122837_c0_seq5;comp125573_c0_seq1;comp143329_c0_seq1;comp121489_c1_seq1;…	49
ko04664,Fc epsilon RI signaling pathway	Organismal Systems\Immune system	comp124402_c0_seq1;comp128058_c0_seq5;comp125684_c0_seq2;comp126469_c0_seq3;comp156348_c0_seq1;comp176961_c0_seq1;comp126972_c0_seq3;comp126504_c0_seq4;comp124441_c0_seq4;comp116581_c0_seq5;comp124372_c0_seq2;comp124372_c1_seq1;comp143497_c0_seq1;comp116340_c0_seq1;comp118213_c0_seq5;comp121171_c0_seq3;comp124899_c0_seq2;comp172221_c0_seq1;comp170194_c0_seq1;comp122042_c0_seq3;comp156772_c0_seq1;…	60
ko05322,Systemic lupus erythematosus	Human Diseases\Immune diseases	comp125079_c0_seq8;comp130043_c0_seq1;comp139307_c0_seq1;comp174946_c0_seq1;comp155404_c0_seq1;comp120480_c3_seq2;comp130449_c0_seq1;comp136994_c0_seq1;comp148413_c0_seq1;comp125173_c0_seq2;comp116733_c0_seq1;comp119357_c0_seq1;comp119687_c0_seq1;comp121437_c0_seq2;comp122409_c0_seq6;comp123523_c0_seq1;comp126748_c5_seq1;comp131331_c0_seq1;comp126658_c0_seq2;comp160888_c0_seq1;comp127449_c0_seq2;…	43
ko04966,Collecting duct acid secretion	Organismal Systems\Excretory system	comp125799_c0_seq6;comp125827_c0_seq1;comp149203_c0_seq1;comp140863_c0_seq1;comp123716_c0_seq4;comp128111_c0_seq4;comp121217_c0_seq1;comp150237_c0_seq1;comp151397_c0_seq1;comp125393_c0_seq10;comp127922_c0_seq2;comp123008_c0_seq4;comp126996_c0_seq3;comp114861_c0_seq5;comp112756_c0_seq1;comp107015_c0_seq1;comp112413_c0_seq2;comp9732_c0_seq1;	18
