# Supplementary material for: Byssus Structure and Protein Composition in the Highly Invasive Fouling Mussel Limnoperna fortunei
Source: Front Physiol. 2018 Apr 16;9:418. doi: 10.3389/fphys.2018.00418 (PMC5911496; doi:10.3389/fphys.2018.00418)
Supplement: Supplementary file 4 [file Table6.XLSX]

## Sheet: Sheet1
Table S6. The most representative adhesive proteins identified from byssus of the golden mussel Limnoperna fortunei.
Accession	Description	Score	Coverage	# Proteins	# Unique Peptides	# Peptides	# PSMs	# AAs	MW [kDa]	calc. pI
O96064	Paramyosin OS=Mytilus galloprovincialis PE=2 SV=1 - [MYSP_MYTGA]	1746.57	30.09	6	19	29	454	864	99.5128	5.32568
	A2	Sequence	# PSMs	# Proteins	# Protein Groups	Protein Group Accessions	Modifications	ΔCn	q-Value	PEP	IonScore	Charge	MH+ [Da]	ΔM [ppm]	RT [min]	# Missed Cleavages
	High	VAPEEHPVLLTEAPLNPK	90	285	21	Q3BCE5;B3GRV7;D3GBA8;Q5BQE5;A0A161HPY5;G1EDZ7;Q9NC53;A1YWA9;V4BC69;K1RBG6;A0A182YVV4;D3GBA7;E7DS71;Q3BCE6;E7DS66;E7DSA3;Q460Y6;A0A0L8G4I0;G3ET29;E7DS48;E7DS67		0	0	9.52245e-11	80.31	2	1954.06	-0.874875	40.6277	0
	High	HQGVMVGMGQK	12	109	11	B3GRV7;D3GBA8;A0A161HPY5;Q5BQE5;G1EDZ7;D3GBA7;V9I306;V4BC69;A0A0L8G4I0;Q52T80;G3ET29		0	0	5.84742e-07	74.99	2	1171.57	-0.762457	20.5957	0
	High	AGFAGDDAPR	65	121	12	B3GRV7;D3GBA8;A0A161HPY5;Q5BQE5;G1EDZ7;D3GBA7;V9I306;V4BC69;A0A182YVV4;K1RA57;G3ET29;A0A0L8G4I0		0	0	6.87606e-06	68.59	2	976.446	-2.6258	18.71	0
	High	HQGVMVGmGQK	14	109	11	B3GRV7;D3GBA8;A0A161HPY5;Q5BQE5;G1EDZ7;D3GBA7;V9I306;V4BC69;A0A0L8G4I0;Q52T80;G3ET29	M8(Oxidation)	0	0	0.000460733	68.26	2	1187.56	-1.81542	16.3476	0
	High	AVFPSIVGRPR	55	109	10	B3GRV7;D3GBA8;A0A161HPY5;Q5BQE5;G1EDZ7;D3GBA7;V9I306;V4BC69;A0A0L8G4I0;G3ET29		0	0	1.49165e-05	59.77	2	1198.7	-1.28823	35.7063	0
	High	IWHHTFYNELR	109	156	17	B3GRV7;D3GBA8;A0A161HPY5;Q5BQE5;G1EDZ7;D3GBA7;V9I306;A1YWA9;V4BC69;A0A182YVV4;K1RA57;A0A0L8G4I0;Q52T80;G3ET29;Q3BCE6;Q3BCE5;Q460Y6		0	0	6.96476e-08	56.65	3	1515.75	0.092989	38.5316	0
	High	DAYVGDEAQSK	1	4	1	G3ET29		0	0.000164	0.00394452	41.99	2	1182.53	-1.53147	16.7381	0
	High	HQGVmVGmGQK	2	109	11	B3GRV7;D3GBA8;A0A161HPY5;Q5BQE5;G1EDZ7;D3GBA7;V9I306;V4BC69;A0A0L8G4I0;Q52T80;G3ET29	M5(Oxidation); M8(Oxidation)	0	0.000164	0.000634189	40	2	1203.56	-1.11618	15.4341	0
	High	DAYVGDEAQSKR	1	4	1	G3ET29		0	0.00734	0.0825435	23.73	2	1338.63	-2.48137	16.3142	1
B3XZN3	Tubulin beta chain OS=Saccostrea kegaki PE=2 SV=1 - [B3XZN3_9BIVA]	1369.4	47.31	47	6	22	339	446	49.904	4.85596
	A2	Sequence	# PSMs	# Proteins	# Protein Groups	Protein Group Accessions	Modifications	ΔCn	q-Value	PEP	IonScore	Charge	MH+ [Da]	ΔM [ppm]	RT [min]	# Missed Cleavages
	High	DLYANTVLSGGTTmFPGIADR	27	61	5	A0A161HPY5;Q5BQE5;Q9NC53;A1YWA9;V4BC69	M14(Oxidation)	0	0	1.25714e-14	133.41	2	2215.07	0.353072	53.7581	0
	High	KDLYANTVLSGGTTMFPGIADR	4	61	5	Q5BQE5;A0A161HPY5;Q9NC53;A1YWA9;V4BC69		0	0	5.82757e-16	126.31	2	2327.17	-0.589785	54.8733	1
	High	SYELPDGQVITIGNER	100	275	16	E7DS66;B3GRV7;D3GBA8;A0A161HPY5;Q5BQE5;G1EDZ7;D3GBA7;A0A0B6Y3K1;Q9NC53;A1YWA9;V4BC69;E7DS71;Q3BCE6;E7DSA3;Q3BCE5;Q460Y6		0	0	8.57693e-13	121.27	2	1790.89	-0.191044	49.9145	0
	High	LcYVALDFEQEMSTAASSSSLEK	30	8	2	Q5BQE5;A1YWA9	C2(Carbamidomethyl)	0	0	2.73665e-16	120.24	2	2566.17	0.0536252	57.2668	0
	High	DLYANTVLSGGTTMFPGIADR	6	61	5	A0A161HPY5;Q5BQE5;Q9NC53;A1YWA9;V4BC69		0	0	8.74081e-14	113.48	2	2199.07	-2.73384	56.7821	0
	High	KDLYANTVLSGGTTmFPGIADR	8	61	5	Q5BQE5;A0A161HPY5;Q9NC53;A1YWA9;V4BC69	M15(Oxidation)	0	0	1.74262e-12	91.1	2	2343.17	0.0214928	48.2848	1
	High	QEYDESGPSIVHR	62	86	9	B3GRV7;D3GBA8;A0A161HPY5;Q5BQE5;G1EDZ7;D3GBA7;V9I306;A0A182YVV4;K1RA57		0	0	7.57595e-09	83.95	2	1516.7	0.465114	22.5462	0
	High	qEYDESGPSIVHR	29	86	9	B3GRV7;D3GBA8;A0A161HPY5;Q5BQE5;G1EDZ7;D3GBA7;V9I306;A0A182YVV4;K1RA57	N-Term(Gln->pyro-Glu)	0	0	1.67719e-08	80.47	2	1499.68	0.510231	26.6122	0
	High	VAPEEHPVLLTEAPLNPK	90	285	21	Q3BCE5;B3GRV7;D3GBA8;Q5BQE5;A0A161HPY5;G1EDZ7;Q9NC53;A1YWA9;V4BC69;K1RBG6;A0A182YVV4;D3GBA7;E7DS71;Q3BCE6;E7DS66;E7DSA3;Q460Y6;A0A0L8G4I0;G3ET29;E7DS48;E7DS67		0	0	9.52245e-11	80.31	2	1954.06	-0.874875	40.6277	0
	High	HQGVMVGMGQK	12	109	11	B3GRV7;D3GBA8;A0A161HPY5;Q5BQE5;G1EDZ7;D3GBA7;V9I306;V4BC69;A0A0L8G4I0;Q52T80;G3ET29		0	0	5.84742e-07	74.99	2	1171.57	-0.762457	20.5957	0
	High	AGFAGDDAPR	65	121	12	B3GRV7;D3GBA8;A0A161HPY5;Q5BQE5;G1EDZ7;D3GBA7;V9I306;V4BC69;A0A182YVV4;K1RA57;G3ET29;A0A0L8G4I0		0	0	6.87606e-06	68.59	2	976.446	-2.6258	18.71	0
	High	HQGVMVGmGQK	14	109	11	B3GRV7;D3GBA8;A0A161HPY5;Q5BQE5;G1EDZ7;D3GBA7;V9I306;V4BC69;A0A0L8G4I0;Q52T80;G3ET29	M8(Oxidation)	0	0	0.000460733	68.26	2	1187.56	-1.81542	16.3476	0
	High	DSYVGDEAQSKR	19	118	11	B3GRV7;D3GBA8;A0A161HPY5;Q5BQE5;G1EDZ7;D3GBA7;A1YWA9;V4BC69;K1RA57;A0A0L8G4I0;Q52T80		0	0	2.11438e-07	66.35	2	1354.62	-0.226503	16.5599	1
	High	cPESLFQPSFLGMESAGIHETTYNSIMK	2	44	5	A0A161HPY5;Q5BQE5;D3GBA7;A1YWA9;D3GBA8	C1(Carbamidomethyl)	0	0	5.88992e-09	65.84	3	3174.47	2.73645	57.3355	0
	High	QEYDESGPSIVHRK	3	85	9	B3GRV7;D3GBA8;A0A161HPY5;Q5BQE5;G1EDZ7;D3GBA7;V9I306;A0A182YVV4;K1RA57		0	0	8.95135e-06	63.38	2	1644.79	-2.76198	19.2002	1
	High	AVFPSIVGRPR	55	109	10	B3GRV7;D3GBA8;A0A161HPY5;Q5BQE5;G1EDZ7;D3GBA7;V9I306;V4BC69;A0A0L8G4I0;G3ET29		0	0	1.49165e-05	59.77	2	1198.7	-1.28823	35.7063	0
	High	IWHHTFYNELR	109	156	17	B3GRV7;D3GBA8;A0A161HPY5;Q5BQE5;G1EDZ7;D3GBA7;V9I306;A1YWA9;V4BC69;A0A182YVV4;K1RA57;A0A0L8G4I0;Q52T80;G3ET29;Q3BCE6;Q3BCE5;Q460Y6		0	0	6.96476e-08	56.65	3	1515.75	0.092989	38.5316	0
	High	EITALAPSTMK	30	46	7	Q5BQE5;A0A161HPY5;A1YWA9;G1EDZ7;B3GRV7;D3GBA8;K1RVE3		0	0	4.87905e-06	54.98	2	1161.62	0.844566	30.2282	0
	High	GYSFTTTAER	85	321	22	Q3BCE5;Q5BQE5;E7DS71;E7DS66;E7DSA3;A0A161HPY5;A1YWA9;V4BC69;G1EDZ7;B3GRV7;D3GBA8;Q3BCE6;Q460Y6;D3GBA7;A0A0B6Y3K1;Q9NC53;K1RBG6;A0A182YVV4;V9I306;Q52T80;A0A0L8G4I0;E7DS48		0	0	0.000542862	53.98	2	1132.53	-0.482562	25.4067	0
	High	EITALAPSTmK	46	46	7	A0A161HPY5;K1RVE3;Q5BQE5;A1YWA9;G1EDZ7;B3GRV7;D3GBA8	M10(Oxidation)	0	0	2.83566e-05	53.62	2	1177.61	-0.0318027	24.1882	0
	High	DSYVGDEAQSK	36	119	11	B3GRV7;D3GBA8;A0A161HPY5;Q5BQE5;G1EDZ7;D3GBA7;A1YWA9;V4BC69;K1RA57;A0A0L8G4I0;Q52T80		0	0	7.20866e-06	52.71	2	1198.52	-2.56038	17.6877	0
	High	VAPEEHPVLLTEAPLNPKANR	1	277	18	B3GRV7;D3GBA8;Q5BQE5;A0A161HPY5;G1EDZ7;Q9NC53;A1YWA9;V4BC69;K1RBG6;A0A182YVV4;E7DS71;Q3BCE6;E7DS66;E7DSA3;Q3BCE5;Q460Y6;A0A0L8G4I0;E7DS67		0	0	4.3447e-05	35.73	3	2295.24	-0.864746	37.0825	1
	High	DLTDYLmK	36	303	20	A0A161HPY5;D3GBA7;A1YWA9;B3GRV7;D3GBA8;Q5BQE5;E7DS71;E7DS66;E7DSA3;G1EDZ7;Q9NC53;V4BC69;V9I306;Q3BCE6;Q3BCE5;Q460Y6;Q52T80;A0A0L8G4I0;E7DS48;E7DS67	M7(Oxidation)	0	0.000164	0.00204704	47.4	2	1014.48	-0.558755	37.5954	0
	High	DLTDYLMK	11	303	20	A0A161HPY5;D3GBA7;A1YWA9;B3GRV7;D3GBA8;Q5BQE5;E7DS71;E7DS66;E7DSA3;G1EDZ7;Q9NC53;V4BC69;V9I306;Q3BCE6;Q3BCE5;Q460Y6;Q52T80;A0A0L8G4I0;E7DS48;E7DS67		0	0.000164	0.0044386	42.6	2	998.486	-0.7702	45.7777	0
	High	HQGVmVGmGQK	2	109	11	B3GRV7;D3GBA8;A0A161HPY5;Q5BQE5;G1EDZ7;D3GBA7;V9I306;V4BC69;A0A0L8G4I0;Q52T80;G3ET29	M5(Oxidation); M8(Oxidation)	0	0.000164	0.000634189	40	2	1203.56	-1.11618	15.4341	0
	High	TTGIVLDSGDGVTHTVPIYEGYALPHAIMR	1	107	7	Q5BQE5;E7DS71;E7DS66;E7DSA3;Q52T80;E7DS48;E7DS67		0	0.000164	0.00146204	22.03	3	3183.62	2.08114	55.3427	0
	High	qEYDESGPSIVHRK	1	85	9	B3GRV7;D3GBA8;A0A161HPY5;Q5BQE5;G1EDZ7;D3GBA7;V9I306;A0A182YVV4;K1RA57	N-Term(Gln->pyro-Glu)	0	0.00078	0.00731341	26.66	2	1627.77	-1.25431	22.7446	1
	High	TTGIVLDSGDGVTHTVPIYEGYALPHAImR	1	107	7	Q5BQE5;E7DS71;E7DS66;E7DSA3;Q52T80;E7DS48;E7DS67	M29(Oxidation)	0	0.001278	0.0166888	11.84	3	3199.61	-0.536681	52.4986	0
	High	cDVDIR	2	197	13	Q5BQE5;A0A161HPY5;D3GBA7;V4BC69;G1EDZ7;B3GRV7;D3GBA8;A1YWA9;Q9NC53;V9I306;K1RBG6;A0A182YVV4;A0A0B6Y3K1	C1(Carbamidomethyl)	0	0.001397	0.0203484	49.28	2	777.356	-0.47196	18.2632	0
	High	cDVDIRK	6	195	13	Q5BQE5;A0A161HPY5;A1YWA9;V4BC69;G1EDZ7;B3GRV7;D3GBA8;D3GBA7;Q9NC53;V9I306;K1RBG6;A0A182YVV4;A0A0B6Y3K1	C1(Carbamidomethyl)	0	0.002148	0.0324398	27.83	2	905.449	-2.35927	16.5761	1
	High	IIAPPER	5	139	10	Q5BQE5;A0A161HPY5;D3GBA7;V4BC69;G1EDZ7;B3GRV7;D3GBA8;Q9NC53;A1YWA9;K1RA57		0	0.003918	0.0598317	41.22	2	795.471	-1.48758	19.4691	0
A0A0K0YAX7	Filament-like protein-2 OS=Mytilus coruscus PE=2 SV=1 - [A0A0K0YAX7_MYTCO]	1284.48	40.88	12	14	21	186	521	61.0088	5.46533
	A2	Sequence	# PSMs	# Proteins	# Protein Groups	Protein Group Accessions	Modifications	ΔCn	q-Value	PEP	IonScore	Charge	MH+ [Da]	ΔM [ppm]	RT [min]	# Missed Cleavages
	High	DLYANTVLSGGTTmFPGIADR	27	61	5	A0A161HPY5;Q5BQE5;Q9NC53;A1YWA9;V4BC69	M14(Oxidation)	0	0	1.25714e-14	133.41	2	2215.07	0.353072	53.7581	0
	High	KDLYANTVLSGGTTMFPGIADR	4	61	5	Q5BQE5;A0A161HPY5;Q9NC53;A1YWA9;V4BC69		0	0	5.82757e-16	126.31	2	2327.17	-0.589785	54.8733	1
	High	SYELPDGQVITIGNER	100	275	16	E7DS66;B3GRV7;D3GBA8;A0A161HPY5;Q5BQE5;G1EDZ7;D3GBA7;A0A0B6Y3K1;Q9NC53;A1YWA9;V4BC69;E7DS71;Q3BCE6;E7DSA3;Q3BCE5;Q460Y6		0	0	8.57693e-13	121.27	2	1790.89	-0.191044	49.9145	0
	High	LcYVALDFEQEMATAASSSSLEK	26	51	4	A0A161HPY5;B3GRV7;D3GBA7;Q9NC53	C2(Carbamidomethyl)	0	0	9.14602e-18	116.54	2	2550.17	0.355656	57.7906	0
	High	DLYANTVLSGGTTMFPGIADR	6	61	5	A0A161HPY5;Q5BQE5;Q9NC53;A1YWA9;V4BC69		0	0	8.74081e-14	113.48	2	2199.07	-2.73384	56.7821	0
	High	KDLYANTVLSGGTTmFPGIADR	8	61	5	Q5BQE5;A0A161HPY5;Q9NC53;A1YWA9;V4BC69	M15(Oxidation)	0	0	1.74262e-12	91.1	2	2343.17	0.0214928	48.2848	1
	High	LcYVALDFEQEmATAASSSSLEK	33	51	4	A0A161HPY5;B3GRV7;D3GBA7;Q9NC53	C2(Carbamidomethyl); M12(Oxidation)	0	0	2.3951e-13	89.01	2	2566.17	1.57389	52.3291	0
	High	QEYDESGPSIVHR	62	86	9	B3GRV7;D3GBA8;A0A161HPY5;Q5BQE5;G1EDZ7;D3GBA7;V9I306;A0A182YVV4;K1RA57		0	0	7.57595e-09	83.95	2	1516.7	0.465114	22.5462	0
	High	qEYDESGPSIVHR	29	86	9	B3GRV7;D3GBA8;A0A161HPY5;Q5BQE5;G1EDZ7;D3GBA7;V9I306;A0A182YVV4;K1RA57	N-Term(Gln->pyro-Glu)	0	0	1.67719e-08	80.47	2	1499.68	0.510231	26.6122	0
	High	VAPEEHPVLLTEAPLNPK	90	285	21	Q3BCE5;B3GRV7;D3GBA8;Q5BQE5;A0A161HPY5;G1EDZ7;Q9NC53;A1YWA9;V4BC69;K1RBG6;A0A182YVV4;D3GBA7;E7DS71;Q3BCE6;E7DS66;E7DSA3;Q460Y6;A0A0L8G4I0;G3ET29;E7DS48;E7DS67		0	0	9.52245e-11	80.31	2	1954.06	-0.874875	40.6277	0
	High	HQGVMVGMGQK	12	109	11	B3GRV7;D3GBA8;A0A161HPY5;Q5BQE5;G1EDZ7;D3GBA7;V9I306;V4BC69;A0A0L8G4I0;Q52T80;G3ET29		0	0	5.84742e-07	74.99	2	1171.57	-0.762457	20.5957	0
	High	AGFAGDDAPR	65	121	12	B3GRV7;D3GBA8;A0A161HPY5;Q5BQE5;G1EDZ7;D3GBA7;V9I306;V4BC69;A0A182YVV4;K1RA57;G3ET29;A0A0L8G4I0		0	0	6.87606e-06	68.59	2	976.446	-2.6258	18.71	0
	High	HQGVMVGmGQK	14	109	11	B3GRV7;D3GBA8;A0A161HPY5;Q5BQE5;G1EDZ7;D3GBA7;V9I306;V4BC69;A0A0L8G4I0;Q52T80;G3ET29	M8(Oxidation)	0	0	0.000460733	68.26	2	1187.56	-1.81542	16.3476	0
	High	DSYVGDEAQSKR	19	118	11	B3GRV7;D3GBA8;A0A161HPY5;Q5BQE5;G1EDZ7;D3GBA7;A1YWA9;V4BC69;K1RA57;A0A0L8G4I0;Q52T80		0	0	2.11438e-07	66.35	2	1354.62	-0.226503	16.5599	1
	High	cPESLFQPSFLGMESAGIHETTYNSIMK	2	44	5	A0A161HPY5;Q5BQE5;D3GBA7;A1YWA9;D3GBA8	C1(Carbamidomethyl)	0	0	5.88992e-09	65.84	3	3174.47	2.73645	57.3355	0
	High	TTGIVLDSGDGVTHTVPIYEGYALPHAILR	17	51	6	A0A161HPY5;D3GBA7;A1YWA9;B3GRV7;D3GBA8;E7DS71		0	0	1.79454e-10	63.58	4	3165.66	-0.511276	55.833	0
	High	QEYDESGPSIVHRK	3	85	9	B3GRV7;D3GBA8;A0A161HPY5;Q5BQE5;G1EDZ7;D3GBA7;V9I306;A0A182YVV4;K1RA57		0	0	8.95135e-06	63.38	2	1644.79	-2.76198	19.2002	1
	High	AVFPSIVGRPR	55	109	10	B3GRV7;D3GBA8;A0A161HPY5;Q5BQE5;G1EDZ7;D3GBA7;V9I306;V4BC69;A0A0L8G4I0;G3ET29		0	0	1.49165e-05	59.77	2	1198.7	-1.28823	35.7063	0
	High	IWHHTFYNELR	109	156	17	B3GRV7;D3GBA8;A0A161HPY5;Q5BQE5;G1EDZ7;D3GBA7;V9I306;A1YWA9;V4BC69;A0A182YVV4;K1RA57;A0A0L8G4I0;Q52T80;G3ET29;Q3BCE6;Q3BCE5;Q460Y6		0	0	6.96476e-08	56.65	3	1515.75	0.092989	38.5316	0
	High	EITALAPSTMK	30	46	7	Q5BQE5;A0A161HPY5;A1YWA9;G1EDZ7;B3GRV7;D3GBA8;K1RVE3		0	0	4.87905e-06	54.98	2	1161.62	0.844566	30.2282	0
	High	GYSFTTTAER	85	321	22	Q3BCE5;Q5BQE5;E7DS71;E7DS66;E7DSA3;A0A161HPY5;A1YWA9;V4BC69;G1EDZ7;B3GRV7;D3GBA8;Q3BCE6;Q460Y6;D3GBA7;A0A0B6Y3K1;Q9NC53;K1RBG6;A0A182YVV4;V9I306;Q52T80;A0A0L8G4I0;E7DS48		0	0	0.000542862	53.98	2	1132.53	-0.482562	25.4067	0
	High	EITALAPSTmK	46	46	7	A0A161HPY5;K1RVE3;Q5BQE5;A1YWA9;G1EDZ7;B3GRV7;D3GBA8	M10(Oxidation)	0	0	2.83566e-05	53.62	2	1177.61	-0.0318027	24.1882	0
	High	DSYVGDEAQSK	36	119	11	B3GRV7;D3GBA8;A0A161HPY5;Q5BQE5;G1EDZ7;D3GBA7;A1YWA9;V4BC69;K1RA57;A0A0L8G4I0;Q52T80		0	0	7.20866e-06	52.71	2	1198.52	-2.56038	17.6877	0
	High	VAPEEHPVLLTEAPLNPKANR	1	277	18	B3GRV7;D3GBA8;Q5BQE5;A0A161HPY5;G1EDZ7;Q9NC53;A1YWA9;V4BC69;K1RBG6;A0A182YVV4;E7DS71;Q3BCE6;E7DS66;E7DSA3;Q3BCE5;Q460Y6;A0A0L8G4I0;E7DS67		0	0	4.3447e-05	35.73	3	2295.24	-0.864746	37.0825	1
	High	DLTDYLmK	36	303	20	A0A161HPY5;D3GBA7;A1YWA9;B3GRV7;D3GBA8;Q5BQE5;E7DS71;E7DS66;E7DSA3;G1EDZ7;Q9NC53;V4BC69;V9I306;Q3BCE6;Q3BCE5;Q460Y6;Q52T80;A0A0L8G4I0;E7DS48;E7DS67	M7(Oxidation)	0	0.000164	0.00204704	47.4	2	1014.48	-0.558755	37.5954	0
	High	DLTDYLMK	11	303	20	A0A161HPY5;D3GBA7;A1YWA9;B3GRV7;D3GBA8;Q5BQE5;E7DS71;E7DS66;E7DSA3;G1EDZ7;Q9NC53;V4BC69;V9I306;Q3BCE6;Q3BCE5;Q460Y6;Q52T80;A0A0L8G4I0;E7DS48;E7DS67		0	0.000164	0.0044386	42.6	2	998.486	-0.7702	45.7777	0
	High	HQGVmVGmGQK	2	109	11	B3GRV7;D3GBA8;A0A161HPY5;Q5BQE5;G1EDZ7;D3GBA7;V9I306;V4BC69;A0A0L8G4I0;Q52T80;G3ET29	M5(Oxidation); M8(Oxidation)	0	0.000164	0.000634189	40	2	1203.56	-1.11618	15.4341	0
	High	qEYDESGPSIVHRK	1	85	9	B3GRV7;D3GBA8;A0A161HPY5;Q5BQE5;G1EDZ7;D3GBA7;V9I306;A0A182YVV4;K1RA57	N-Term(Gln->pyro-Glu)	0	0.00078	0.00731341	26.66	2	1627.77	-1.25431	22.7446	1
	High	cDVDIR	2	197	13	Q5BQE5;A0A161HPY5;D3GBA7;V4BC69;G1EDZ7;B3GRV7;D3GBA8;A1YWA9;Q9NC53;V9I306;K1RBG6;A0A182YVV4;A0A0B6Y3K1	C1(Carbamidomethyl)	0	0.001397	0.0203484	49.28	2	777.356	-0.47196	18.2632	0
	High	cDVDIRK	6	195	13	Q5BQE5;A0A161HPY5;A1YWA9;V4BC69;G1EDZ7;B3GRV7;D3GBA8;D3GBA7;Q9NC53;V9I306;K1RBG6;A0A182YVV4;A0A0B6Y3K1	C1(Carbamidomethyl)	0	0.002148	0.0324398	27.83	2	905.449	-2.35927	16.5761	1
	High	IIAPPER	5	139	10	Q5BQE5;A0A161HPY5;D3GBA7;V4BC69;G1EDZ7;B3GRV7;D3GBA8;Q9NC53;A1YWA9;K1RA57		0	0.003918	0.0598317	41.22	2	795.471	-1.48758	19.4691	0
K1QQ68	Tubulin alpha chain OS=Crassostrea gigas GN=CGI_10024999 PE=3 SV=1 - [K1QQ68_CRAGI]	1010.37	41.46	51	2	15	218	451	50.0756	5.05908
	A2	Sequence	# PSMs	# Proteins	# Protein Groups	Protein Group Accessions	Modifications	ΔCn	q-Value	PEP	IonScore	Charge	MH+ [Da]	ΔM [ppm]	RT [min]	# Missed Cleavages
	High	DLYANTVLSGGTTmFPGIADR	27	61	5	A0A161HPY5;Q5BQE5;Q9NC53;A1YWA9;V4BC69	M14(Oxidation)	0	0	1.25714e-14	133.41	2	2215.07	0.353072	53.7581	0
	High	KDLYANTVLSGGTTMFPGIADR	4	61	5	Q5BQE5;A0A161HPY5;Q9NC53;A1YWA9;V4BC69		0	0	5.82757e-16	126.31	2	2327.17	-0.589785	54.8733	1
	High	SYELPDGQVITIGNER	100	275	16	E7DS66;B3GRV7;D3GBA8;A0A161HPY5;Q5BQE5;G1EDZ7;D3GBA7;A0A0B6Y3K1;Q9NC53;A1YWA9;V4BC69;E7DS71;Q3BCE6;E7DSA3;Q3BCE5;Q460Y6		0	0	8.57693e-13	121.27	2	1790.89	-0.191044	49.9145	0
	High	LcYVALDFEQEMSTAASSSSLEK	30	8	2	Q5BQE5;A1YWA9	C2(Carbamidomethyl)	0	0	2.73665e-16	120.24	2	2566.17	0.0536252	57.2668	0
	High	DLYANTVLSGGTTMFPGIADR	6	61	5	A0A161HPY5;Q5BQE5;Q9NC53;A1YWA9;V4BC69		0	0	8.74081e-14	113.48	2	2199.07	-2.73384	56.7821	0
	High	KDLYANTVLSGGTTmFPGIADR	8	61	5	Q5BQE5;A0A161HPY5;Q9NC53;A1YWA9;V4BC69	M15(Oxidation)	0	0	1.74262e-12	91.1	2	2343.17	0.0214928	48.2848	1
	High	VAPEEHPVLLTEAPLNPK	90	285	21	Q3BCE5;B3GRV7;D3GBA8;Q5BQE5;A0A161HPY5;G1EDZ7;Q9NC53;A1YWA9;V4BC69;K1RBG6;A0A182YVV4;D3GBA7;E7DS71;Q3BCE6;E7DS66;E7DSA3;Q460Y6;A0A0L8G4I0;G3ET29;E7DS48;E7DS67		0	0	9.52245e-11	80.31	2	1954.06	-0.874875	40.6277	0
	High	DSYVGDEAQSKR	19	118	11	B3GRV7;D3GBA8;A0A161HPY5;Q5BQE5;G1EDZ7;D3GBA7;A1YWA9;V4BC69;K1RA57;A0A0L8G4I0;Q52T80		0	0	2.11438e-07	66.35	2	1354.62	-0.226503	16.5599	1
	High	cPESLFQPSFLGMESAGIHETTYNSIMK	2	44	5	A0A161HPY5;Q5BQE5;D3GBA7;A1YWA9;D3GBA8	C1(Carbamidomethyl)	0	0	5.88992e-09	65.84	3	3174.47	2.73645	57.3355	0
	High	TTGIVLDSGDGVTHTVPIYEGYALPHAILR	17	51	6	A0A161HPY5;D3GBA7;A1YWA9;B3GRV7;D3GBA8;E7DS71		0	0	1.79454e-10	63.58	4	3165.66	-0.511276	55.833	0
	High	IWHHTFYNELR	109	156	17	B3GRV7;D3GBA8;A0A161HPY5;Q5BQE5;G1EDZ7;D3GBA7;V9I306;A1YWA9;V4BC69;A0A182YVV4;K1RA57;A0A0L8G4I0;Q52T80;G3ET29;Q3BCE6;Q3BCE5;Q460Y6		0	0	6.96476e-08	56.65	3	1515.75	0.092989	38.5316	0
	High	EITALAPSTMK	30	46	7	Q5BQE5;A0A161HPY5;A1YWA9;G1EDZ7;B3GRV7;D3GBA8;K1RVE3		0	0	4.87905e-06	54.98	2	1161.62	0.844566	30.2282	0
	High	GYSFTTTAER	85	321	22	Q3BCE5;Q5BQE5;E7DS71;E7DS66;E7DSA3;A0A161HPY5;A1YWA9;V4BC69;G1EDZ7;B3GRV7;D3GBA8;Q3BCE6;Q460Y6;D3GBA7;A0A0B6Y3K1;Q9NC53;K1RBG6;A0A182YVV4;V9I306;Q52T80;A0A0L8G4I0;E7DS48		0	0	0.000542862	53.98	2	1132.53	-0.482562	25.4067	0
	High	EITALAPSTmK	46	46	7	A0A161HPY5;K1RVE3;Q5BQE5;A1YWA9;G1EDZ7;B3GRV7;D3GBA8	M10(Oxidation)	0	0	2.83566e-05	53.62	2	1177.61	-0.0318027	24.1882	0
	High	DSYVGDEAQSK	36	119	11	B3GRV7;D3GBA8;A0A161HPY5;Q5BQE5;G1EDZ7;D3GBA7;A1YWA9;V4BC69;K1RA57;A0A0L8G4I0;Q52T80		0	0	7.20866e-06	52.71	2	1198.52	-2.56038	17.6877	0
	High	VAPEEHPVLLTEAPLNPKANR	1	277	18	B3GRV7;D3GBA8;Q5BQE5;A0A161HPY5;G1EDZ7;Q9NC53;A1YWA9;V4BC69;K1RBG6;A0A182YVV4;E7DS71;Q3BCE6;E7DS66;E7DSA3;Q3BCE5;Q460Y6;A0A0L8G4I0;E7DS67		0	0	4.3447e-05	35.73	3	2295.24	-0.864746	37.0825	1
	High	DLTDYLmK	36	303	20	A0A161HPY5;D3GBA7;A1YWA9;B3GRV7;D3GBA8;Q5BQE5;E7DS71;E7DS66;E7DSA3;G1EDZ7;Q9NC53;V4BC69;V9I306;Q3BCE6;Q3BCE5;Q460Y6;Q52T80;A0A0L8G4I0;E7DS48;E7DS67	M7(Oxidation)	0	0.000164	0.00204704	47.4	2	1014.48	-0.558755	37.5954	0
	High	DLTDYLMK	11	303	20	A0A161HPY5;D3GBA7;A1YWA9;B3GRV7;D3GBA8;Q5BQE5;E7DS71;E7DS66;E7DSA3;G1EDZ7;Q9NC53;V4BC69;V9I306;Q3BCE6;Q3BCE5;Q460Y6;Q52T80;A0A0L8G4I0;E7DS48;E7DS67		0	0.000164	0.0044386	42.6	2	998.486	-0.7702	45.7777	0
	High	cDVDIR	2	197	13	Q5BQE5;A0A161HPY5;D3GBA7;V4BC69;G1EDZ7;B3GRV7;D3GBA8;A1YWA9;Q9NC53;V9I306;K1RBG6;A0A182YVV4;A0A0B6Y3K1	C1(Carbamidomethyl)	0	0.001397	0.0203484	49.28	2	777.356	-0.47196	18.2632	0
	High	cDVDIRK	6	195	13	Q5BQE5;A0A161HPY5;A1YWA9;V4BC69;G1EDZ7;B3GRV7;D3GBA8;D3GBA7;Q9NC53;V9I306;K1RBG6;A0A182YVV4;A0A0B6Y3K1	C1(Carbamidomethyl)	0	0.002148	0.0324398	27.83	2	905.449	-2.35927	16.5761	1
	High	IIAPPER	5	139	10	Q5BQE5;A0A161HPY5;D3GBA7;V4BC69;G1EDZ7;B3GRV7;D3GBA8;Q9NC53;A1YWA9;K1RA57		0	0.003918	0.0598317	41.22	2	795.471	-1.48758	19.4691	0
Q9GZ70	Tropomyosin OS=Perna viridis PE=2 SV=1 - [TPM_PERVI]	778.09	45.07	38	15	15	45	284	32.7296	4.76709
	A2	Sequence	# PSMs	# Proteins	# Protein Groups	Protein Group Accessions	Modifications	ΔCn	q-Value	PEP	IonScore	Charge	MH+ [Da]	ΔM [ppm]	RT [min]	# Missed Cleavages
	High	SYELPDGQVITIGNER	100	275	16	E7DS66;B3GRV7;D3GBA8;A0A161HPY5;Q5BQE5;G1EDZ7;D3GBA7;A0A0B6Y3K1;Q9NC53;A1YWA9;V4BC69;E7DS71;Q3BCE6;E7DSA3;Q3BCE5;Q460Y6		0	0	8.57693e-13	121.27	2	1790.89	-0.191044	49.9145	0
	High	LxYVALDFEQEMQTAATSSSLEK	10	16	3	A0A0B6Y3K1;E7DS66;E7DS67	X2(C); X2(Carbamidomethyl)	0	0	6.21655e-14	83.47	2	2621.21	1.27718	57.6225	0
	High	VAPEEHPVLLTEAPLNPK	90	285	21	Q3BCE5;B3GRV7;D3GBA8;Q5BQE5;A0A161HPY5;G1EDZ7;Q9NC53;A1YWA9;V4BC69;K1RBG6;A0A182YVV4;D3GBA7;E7DS71;Q3BCE6;E7DS66;E7DSA3;Q460Y6;A0A0L8G4I0;G3ET29;E7DS48;E7DS67		0	0	9.52245e-11	80.31	2	1954.06	-0.874875	40.6277	0
	High	GYSFTTTAER	85	321	22	Q3BCE5;Q5BQE5;E7DS71;E7DS66;E7DSA3;A0A161HPY5;A1YWA9;V4BC69;G1EDZ7;B3GRV7;D3GBA8;Q3BCE6;Q460Y6;D3GBA7;A0A0B6Y3K1;Q9NC53;K1RBG6;A0A182YVV4;V9I306;Q52T80;A0A0L8G4I0;E7DS48		0	0	0.000542862	53.98	2	1132.53	-0.482562	25.4067	0
	High	VAPEEHPVLLTEAPLNPKxNR	1	277	18	B3GRV7;D3GBA8;Q5BQE5;A0A161HPY5;G1EDZ7;Q9NC53;A1YWA9;V4BC69;K1RBG6;A0A182YVV4;E7DS71;Q3BCE6;E7DS66;E7DSA3;Q3BCE5;Q460Y6;A0A0L8G4I0;E7DS67	X19(A)	0	0	4.3447e-05	35.73	3	2295.24	-0.864746	37.0825	1
	High	VAPEEHPVLLTEAPLNPKxNR	1	4	1	E7DS66	X19(Q)	0	0	0.00055055	32.58	3	2352.26	-2.33837	36.9862	1
	High	VAPEEHPVLLTEAPLNPKxNR	5	4	1	E7DS66	X19(N)	0	0	4.99968e-07	24.34	3	2338.25	0.947272	42.1152	1
	High	DLTDYLmK	36	303	20	A0A161HPY5;D3GBA7;A1YWA9;B3GRV7;D3GBA8;Q5BQE5;E7DS71;E7DS66;E7DSA3;G1EDZ7;Q9NC53;V4BC69;V9I306;Q3BCE6;Q3BCE5;Q460Y6;Q52T80;A0A0L8G4I0;E7DS48;E7DS67	M7(Oxidation)	0	0.000164	0.00204704	47.4	2	1014.48	-0.558755	37.5954	0
	High	DLTDYLMK	11	303	20	A0A161HPY5;D3GBA7;A1YWA9;B3GRV7;D3GBA8;Q5BQE5;E7DS71;E7DS66;E7DSA3;G1EDZ7;Q9NC53;V4BC69;V9I306;Q3BCE6;Q3BCE5;Q460Y6;Q52T80;A0A0L8G4I0;E7DS48;E7DS67		0	0.000164	0.0044386	42.6	2	998.486	-0.7702	45.7777	0
	High	TTGIVLDSGDGVTHTVPIYEGYALPHAIMR	1	107	7	Q5BQE5;E7DS71;E7DS66;E7DSA3;Q52T80;E7DS48;E7DS67		0	0.000164	0.00146204	22.03	3	3183.62	2.08114	55.3427	0
	High	TTGIVLDSGDGVTHTVPIYEGYALPHAImR	1	107	7	Q5BQE5;E7DS71;E7DS66;E7DSA3;Q52T80;E7DS48;E7DS67	M29(Oxidation)	0	0.001278	0.0166888	11.84	3	3199.61	-0.536681	52.4986	0
A0A0K0YB30	Protease inhibitor-like protein-D2 OS=Mytilus coruscus PE=2 SV=1 - [A0A0K0YB30_MYTCO]	571.54	241.99	2	2	2	2	1205	132.647	9.05615
	A2	Sequence	# PSMs	# Proteins	# Protein Groups	Protein Group Accessions	Modifications	ΔCn	q-Value	PEP	IonScore	Charge	MH+ [Da]	ΔM [ppm]	RT [min]	# Missed Cleavages
	High	SYELPDGQVITIGNER	100	275	16	E7DS66;B3GRV7;D3GBA8;A0A161HPY5;Q5BQE5;G1EDZ7;D3GBA7;A0A0B6Y3K1;Q9NC53;A1YWA9;V4BC69;E7DS71;Q3BCE6;E7DSA3;Q3BCE5;Q460Y6		0	0	8.57693e-13	121.27	2	1790.89	-0.191044	49.9145	0
	High	LcYVALDFEQEMATAASSSSLEK	26	51	4	A0A161HPY5;B3GRV7;D3GBA7;Q9NC53	C2(Carbamidomethyl)	0	0	9.14602e-18	116.54	2	2550.17	0.355656	57.7906	0
	High	LcYVALDFEQEmATAASSSSLEK	33	51	4	A0A161HPY5;B3GRV7;D3GBA7;Q9NC53	C2(Carbamidomethyl); M12(Oxidation)	0	0	2.3951e-13	89.01	2	2566.17	1.57389	52.3291	0
	High	QEYDESGPSIVHR	62	86	9	B3GRV7;D3GBA8;A0A161HPY5;Q5BQE5;G1EDZ7;D3GBA7;V9I306;A0A182YVV4;K1RA57		0	0	7.57595e-09	83.95	2	1516.7	0.465114	22.5462	0
	High	qEYDESGPSIVHR	29	86	9	B3GRV7;D3GBA8;A0A161HPY5;Q5BQE5;G1EDZ7;D3GBA7;V9I306;A0A182YVV4;K1RA57	N-Term(Gln->pyro-Glu)	0	0	1.67719e-08	80.47	2	1499.68	0.510231	26.6122	0
	High	VAPEEHPVLLTEAPLNPK	90	285	21	Q3BCE5;B3GRV7;D3GBA8;Q5BQE5;A0A161HPY5;G1EDZ7;Q9NC53;A1YWA9;V4BC69;K1RBG6;A0A182YVV4;D3GBA7;E7DS71;Q3BCE6;E7DS66;E7DSA3;Q460Y6;A0A0L8G4I0;G3ET29;E7DS48;E7DS67		0	0	9.52245e-11	80.31	2	1954.06	-0.874875	40.6277	0
	High	HQGVMVGMGQK	12	109	11	B3GRV7;D3GBA8;A0A161HPY5;Q5BQE5;G1EDZ7;D3GBA7;V9I306;V4BC69;A0A0L8G4I0;Q52T80;G3ET29		0	0	5.84742e-07	74.99	2	1171.57	-0.762457	20.5957	0
	High	AGFAGDDAPR	65	121	12	B3GRV7;D3GBA8;A0A161HPY5;Q5BQE5;G1EDZ7;D3GBA7;V9I306;V4BC69;A0A182YVV4;K1RA57;G3ET29;A0A0L8G4I0		0	0	6.87606e-06	68.59	2	976.446	-2.6258	18.71	0
	High	HQGVMVGmGQK	14	109	11	B3GRV7;D3GBA8;A0A161HPY5;Q5BQE5;G1EDZ7;D3GBA7;V9I306;V4BC69;A0A0L8G4I0;Q52T80;G3ET29	M8(Oxidation)	0	0	0.000460733	68.26	2	1187.56	-1.81542	16.3476	0
	High	DSYVGDEAQSKR	19	118	11	B3GRV7;D3GBA8;A0A161HPY5;Q5BQE5;G1EDZ7;D3GBA7;A1YWA9;V4BC69;K1RA57;A0A0L8G4I0;Q52T80		0	0	2.11438e-07	66.35	2	1354.62	-0.226503	16.5599	1
	High	cPESLFQPSFLGMESAGIHETTYNSIMK	2	44	5	A0A161HPY5;Q5BQE5;D3GBA7;A1YWA9;D3GBA8	C1(Carbamidomethyl)	0	0	5.88992e-09	65.84	3	3174.47	2.73645	57.3355	0
	High	TTGIVLDSGDGVTHTVPIYEGYALPHAILR	17	51	6	A0A161HPY5;D3GBA7;A1YWA9;B3GRV7;D3GBA8;E7DS71		0	0	1.79454e-10	63.58	4	3165.66	-0.511276	55.833	0
	High	QEYDESGPSIVHRK	3	85	9	B3GRV7;D3GBA8;A0A161HPY5;Q5BQE5;G1EDZ7;D3GBA7;V9I306;A0A182YVV4;K1RA57		0	0	8.95135e-06	63.38	2	1644.79	-2.76198	19.2002	1
	High	AVFPSIVGRPR	55	109	10	B3GRV7;D3GBA8;A0A161HPY5;Q5BQE5;G1EDZ7;D3GBA7;V9I306;V4BC69;A0A0L8G4I0;G3ET29		0	0	1.49165e-05	59.77	2	1198.7	-1.28823	35.7063	0
	High	IWHHTFYNELR	109	156	17	B3GRV7;D3GBA8;A0A161HPY5;Q5BQE5;G1EDZ7;D3GBA7;V9I306;A1YWA9;V4BC69;A0A182YVV4;K1RA57;A0A0L8G4I0;Q52T80;G3ET29;Q3BCE6;Q3BCE5;Q460Y6		0	0	6.96476e-08	56.65	3	1515.75	0.092989	38.5316	0
	High	GYSFTTTAER	85	321	22	Q3BCE5;Q5BQE5;E7DS71;E7DS66;E7DSA3;A0A161HPY5;A1YWA9;V4BC69;G1EDZ7;B3GRV7;D3GBA8;Q3BCE6;Q460Y6;D3GBA7;A0A0B6Y3K1;Q9NC53;K1RBG6;A0A182YVV4;V9I306;Q52T80;A0A0L8G4I0;E7DS48		0	0	0.000542862	53.98	2	1132.53	-0.482562	25.4067	0
	High	DSYVGDEAQSK	36	119	11	B3GRV7;D3GBA8;A0A161HPY5;Q5BQE5;G1EDZ7;D3GBA7;A1YWA9;V4BC69;K1RA57;A0A0L8G4I0;Q52T80		0	0	7.20866e-06	52.71	2	1198.52	-2.56038	17.6877	0
	High	DLTDYLmK	36	303	20	A0A161HPY5;D3GBA7;A1YWA9;B3GRV7;D3GBA8;Q5BQE5;E7DS71;E7DS66;E7DSA3;G1EDZ7;Q9NC53;V4BC69;V9I306;Q3BCE6;Q3BCE5;Q460Y6;Q52T80;A0A0L8G4I0;E7DS48;E7DS67	M7(Oxidation)	0	0.000164	0.00204704	47.4	2	1014.48	-0.558755	37.5954	0
	High	DLTDYLMK	11	303	20	A0A161HPY5;D3GBA7;A1YWA9;B3GRV7;D3GBA8;Q5BQE5;E7DS71;E7DS66;E7DSA3;G1EDZ7;Q9NC53;V4BC69;V9I306;Q3BCE6;Q3BCE5;Q460Y6;Q52T80;A0A0L8G4I0;E7DS48;E7DS67		0	0.000164	0.0044386	42.6	2	998.486	-0.7702	45.7777	0
	High	HQGVmVGmGQK	2	109	11	B3GRV7;D3GBA8;A0A161HPY5;Q5BQE5;G1EDZ7;D3GBA7;V9I306;V4BC69;A0A0L8G4I0;Q52T80;G3ET29	M5(Oxidation); M8(Oxidation)	0	0.000164	0.000634189	40	2	1203.56	-1.11618	15.4341	0
	High	qEYDESGPSIVHRK	1	85	9	B3GRV7;D3GBA8;A0A161HPY5;Q5BQE5;G1EDZ7;D3GBA7;V9I306;A0A182YVV4;K1RA57	N-Term(Gln->pyro-Glu)	0	0.00078	0.00731341	26.66	2	1627.77	-1.25431	22.7446	1
	High	DLYANTVLSGGSTmFPGIADR	1	42	3	B3GRV7;D3GBA8;D3GBA7	M14(Oxidation)	0	0.001165	0.0122509	27.37	2	2201.04	-4.40289	51.6982	0
	High	cDVDIR	2	197	13	Q5BQE5;A0A161HPY5;D3GBA7;V4BC69;G1EDZ7;B3GRV7;D3GBA8;A1YWA9;Q9NC53;V9I306;K1RBG6;A0A182YVV4;A0A0B6Y3K1	C1(Carbamidomethyl)	0	0.001397	0.0203484	49.28	2	777.356	-0.47196	18.2632	0
	High	cDVDIRK	6	195	13	Q5BQE5;A0A161HPY5;A1YWA9;V4BC69;G1EDZ7;B3GRV7;D3GBA8;D3GBA7;Q9NC53;V9I306;K1RBG6;A0A182YVV4;A0A0B6Y3K1	C1(Carbamidomethyl)	0	0.002148	0.0324398	27.83	2	905.449	-2.35927	16.5761	1
	High	IIAPPER	5	139	10	Q5BQE5;A0A161HPY5;D3GBA7;V4BC69;G1EDZ7;B3GRV7;D3GBA8;Q9NC53;A1YWA9;K1RA57		0	0.003918	0.0598317	41.22	2	795.471	-1.48758	19.4691	0
Q52T80	Actin A1c (Fragment) OS=Haliotis iris PE=3 SV=1 - [Q52T80_HALIR]	458.47	56.19	9	2	9	352	194	21.9312	6.43018
	A2	Sequence	# PSMs	# Proteins	# Protein Groups	Protein Group Accessions	Modifications	ΔCn	q-Value	PEP	IonScore	Charge	MH+ [Da]	ΔM [ppm]	RT [min]	# Missed Cleavages
	High	SYELPDGQVITIGNER	100	275	16	E7DS66;B3GRV7;D3GBA8;A0A161HPY5;Q5BQE5;G1EDZ7;D3GBA7;A0A0B6Y3K1;Q9NC53;A1YWA9;V4BC69;E7DS71;Q3BCE6;E7DSA3;Q3BCE5;Q460Y6		0	0	8.57693e-13	121.27	2	1790.89	-0.191044	49.9145	0
	High	VAPEEHPVLLTEAPLNPK	90	285	21	Q3BCE5;B3GRV7;D3GBA8;Q5BQE5;A0A161HPY5;G1EDZ7;Q9NC53;A1YWA9;V4BC69;K1RBG6;A0A182YVV4;D3GBA7;E7DS71;Q3BCE6;E7DS66;E7DSA3;Q460Y6;A0A0L8G4I0;G3ET29;E7DS48;E7DS67		0	0	9.52245e-11	80.31	2	1954.06	-0.874875	40.6277	0
	High	GYSFTTTAER	85	321	22	Q3BCE5;Q5BQE5;E7DS71;E7DS66;E7DSA3;A0A161HPY5;A1YWA9;V4BC69;G1EDZ7;B3GRV7;D3GBA8;Q3BCE6;Q460Y6;D3GBA7;A0A0B6Y3K1;Q9NC53;K1RBG6;A0A182YVV4;V9I306;Q52T80;A0A0L8G4I0;E7DS48		0	0	0.000542862	53.98	2	1132.53	-0.482562	25.4067	0
	High	LcYVALDFExEmATAATSSSLEK	3	2	1	E7DSA3	C2(Carbamidomethyl); X10(W); M12(Oxidation)	0	0	0.000392183	52.26	3	2638.24	12.4636	57.5645	0
	High	VAPEEHPVLLTEAPLNPKANR	1	277	18	B3GRV7;D3GBA8;Q5BQE5;A0A161HPY5;G1EDZ7;Q9NC53;A1YWA9;V4BC69;K1RBG6;A0A182YVV4;E7DS71;Q3BCE6;E7DS66;E7DSA3;Q3BCE5;Q460Y6;A0A0L8G4I0;E7DS67		0	0	4.3447e-05	35.73	3	2295.24	-0.864746	37.0825	1
	High	DLTDYLmK	36	303	20	A0A161HPY5;D3GBA7;A1YWA9;B3GRV7;D3GBA8;Q5BQE5;E7DS71;E7DS66;E7DSA3;G1EDZ7;Q9NC53;V4BC69;V9I306;Q3BCE6;Q3BCE5;Q460Y6;Q52T80;A0A0L8G4I0;E7DS48;E7DS67	M7(Oxidation)	0	0.000164	0.00204704	47.4	2	1014.48	-0.558755	37.5954	0
	High	DLTDYLMK	11	303	20	A0A161HPY5;D3GBA7;A1YWA9;B3GRV7;D3GBA8;Q5BQE5;E7DS71;E7DS66;E7DSA3;G1EDZ7;Q9NC53;V4BC69;V9I306;Q3BCE6;Q3BCE5;Q460Y6;Q52T80;A0A0L8G4I0;E7DS48;E7DS67		0	0.000164	0.0044386	42.6	2	998.486	-0.7702	45.7777	0
	High	TTGIVLDSGDGVTHTVPIYEGYALPHAIMR	1	107	7	Q5BQE5;E7DS71;E7DS66;E7DSA3;Q52T80;E7DS48;E7DS67		0	0.000164	0.00146204	22.03	3	3183.62	2.08114	55.3427	0
	High	TTGIVLDSGDGVTHTVPIYEGYALPHAImR	1	107	7	Q5BQE5;E7DS71;E7DS66;E7DSA3;Q52T80;E7DS48;E7DS67	M29(Oxidation)	0	0.001278	0.0166888	11.84	3	3199.61	-0.536681	52.4986	0
	High	LcYVALDFExEMATAATSSSLEK	2	2	1	E7DSA3	C2(Carbamidomethyl); X10(F)	0	0.002669	0.0349828	13.6	3	2583.2	-1.29925	52.6931	0
A0A024FCK3	Putative foot protein-2 OS=Limnoperna fortunei PE=2 SV=1 - [A0A024FCK3_LIMFO]	439.32	37.39	1	2	1	61	176	20.2305	6.91748
	A2	Sequence	# PSMs	# Proteins	# Protein Groups	Protein Group Accessions	Modifications	ΔCn	q-Value	PEP	IonScore	Charge	MH+ [Da]	ΔM [ppm]	RT [min]	# Missed Cleavages
	High	SYELPDGQVITIGNER	100	275	16	E7DS66;B3GRV7;D3GBA8;A0A161HPY5;Q5BQE5;G1EDZ7;D3GBA7;A0A0B6Y3K1;Q9NC53;A1YWA9;V4BC69;E7DS71;Q3BCE6;E7DSA3;Q3BCE5;Q460Y6		0	0	8.57693e-13	121.27	2	1790.89	-0.191044	49.9145	0
	High	QEYDESGPSIVHR	62	86	9	B3GRV7;D3GBA8;A0A161HPY5;Q5BQE5;G1EDZ7;D3GBA7;V9I306;A0A182YVV4;K1RA57		0	0	7.57595e-09	83.95	2	1516.7	0.465114	22.5462	0
	High	qEYDESGPSIVHR	29	86	9	B3GRV7;D3GBA8;A0A161HPY5;Q5BQE5;G1EDZ7;D3GBA7;V9I306;A0A182YVV4;K1RA57	N-Term(Gln->pyro-Glu)	0	0	1.67719e-08	80.47	2	1499.68	0.510231	26.6122	0
	High	VAPEEHPVLLTEAPLNPK	90	285	21	Q3BCE5;B3GRV7;D3GBA8;Q5BQE5;A0A161HPY5;G1EDZ7;Q9NC53;A1YWA9;V4BC69;K1RBG6;A0A182YVV4;D3GBA7;E7DS71;Q3BCE6;E7DS66;E7DSA3;Q460Y6;A0A0L8G4I0;G3ET29;E7DS48;E7DS67		0	0	9.52245e-11	80.31	2	1954.06	-0.874875	40.6277	0
	High	HQGVMVGMGQK	12	109	11	B3GRV7;D3GBA8;A0A161HPY5;Q5BQE5;G1EDZ7;D3GBA7;V9I306;V4BC69;A0A0L8G4I0;Q52T80;G3ET29		0	0	5.84742e-07	74.99	2	1171.57	-0.762457	20.5957	0
	High	AGFAGDDAPR	65	121	12	B3GRV7;D3GBA8;A0A161HPY5;Q5BQE5;G1EDZ7;D3GBA7;V9I306;V4BC69;A0A182YVV4;K1RA57;G3ET29;A0A0L8G4I0		0	0	6.87606e-06	68.59	2	976.446	-2.6258	18.71	0
	High	HQGVMVGmGQK	14	109	11	B3GRV7;D3GBA8;A0A161HPY5;Q5BQE5;G1EDZ7;D3GBA7;V9I306;V4BC69;A0A0L8G4I0;Q52T80;G3ET29	M8(Oxidation)	0	0	0.000460733	68.26	2	1187.56	-1.81542	16.3476	0
	High	DSYVGDEAQSKR	19	118	11	B3GRV7;D3GBA8;A0A161HPY5;Q5BQE5;G1EDZ7;D3GBA7;A1YWA9;V4BC69;K1RA57;A0A0L8G4I0;Q52T80		0	0	2.11438e-07	66.35	2	1354.62	-0.226503	16.5599	1
	High	cPESLFQPSFLGMESAGIHETTYNSIMK	2	44	5	A0A161HPY5;Q5BQE5;D3GBA7;A1YWA9;D3GBA8	C1(Carbamidomethyl)	0	0	5.88992e-09	65.84	3	3174.47	2.73645	57.3355	0
	High	TTGIVLDSGDGVTHTVPIYEGYALPHAILR	17	51	6	A0A161HPY5;D3GBA7;A1YWA9;B3GRV7;D3GBA8;E7DS71		0	0	1.79454e-10	63.58	4	3165.66	-0.511276	55.833	0
	High	QEYDESGPSIVHRK	3	85	9	B3GRV7;D3GBA8;A0A161HPY5;Q5BQE5;G1EDZ7;D3GBA7;V9I306;A0A182YVV4;K1RA57		0	0	8.95135e-06	63.38	2	1644.79	-2.76198	19.2002	1
	High	AVFPSIVGRPR	55	109	10	B3GRV7;D3GBA8;A0A161HPY5;Q5BQE5;G1EDZ7;D3GBA7;V9I306;V4BC69;A0A0L8G4I0;G3ET29		0	0	1.49165e-05	59.77	2	1198.7	-1.28823	35.7063	0
	High	IWHHTFYNELR	109	156	17	B3GRV7;D3GBA8;A0A161HPY5;Q5BQE5;G1EDZ7;D3GBA7;V9I306;A1YWA9;V4BC69;A0A182YVV4;K1RA57;A0A0L8G4I0;Q52T80;G3ET29;Q3BCE6;Q3BCE5;Q460Y6		0	0	6.96476e-08	56.65	3	1515.75	0.092989	38.5316	0
	High	EITALAPSTMK	30	46	7	Q5BQE5;A0A161HPY5;A1YWA9;G1EDZ7;B3GRV7;D3GBA8;K1RVE3		0	0	4.87905e-06	54.98	2	1161.62	0.844566	30.2282	0
	High	GYSFTTTAER	85	321	22	Q3BCE5;Q5BQE5;E7DS71;E7DS66;E7DSA3;A0A161HPY5;A1YWA9;V4BC69;G1EDZ7;B3GRV7;D3GBA8;Q3BCE6;Q460Y6;D3GBA7;A0A0B6Y3K1;Q9NC53;K1RBG6;A0A182YVV4;V9I306;Q52T80;A0A0L8G4I0;E7DS48		0	0	0.000542862	53.98	2	1132.53	-0.482562	25.4067	0
	High	EITALAPSTmK	46	46	7	A0A161HPY5;K1RVE3;Q5BQE5;A1YWA9;G1EDZ7;B3GRV7;D3GBA8	M10(Oxidation)	0	0	2.83566e-05	53.62	2	1177.61	-0.0318027	24.1882	0
	High	DSYVGDEAQSK	36	119	11	B3GRV7;D3GBA8;A0A161HPY5;Q5BQE5;G1EDZ7;D3GBA7;A1YWA9;V4BC69;K1RA57;A0A0L8G4I0;Q52T80		0	0	7.20866e-06	52.71	2	1198.52	-2.56038	17.6877	0
	High	VAPEEHPVLLTEAPLNPKANR	1	277	18	B3GRV7;D3GBA8;Q5BQE5;A0A161HPY5;G1EDZ7;Q9NC53;A1YWA9;V4BC69;K1RBG6;A0A182YVV4;E7DS71;Q3BCE6;E7DS66;E7DSA3;Q3BCE5;Q460Y6;A0A0L8G4I0;E7DS67		0	0	4.3447e-05	35.73	3	2295.24	-0.864746	37.0825	1
	High	DLTDYLmK	36	303	20	A0A161HPY5;D3GBA7;A1YWA9;B3GRV7;D3GBA8;Q5BQE5;E7DS71;E7DS66;E7DSA3;G1EDZ7;Q9NC53;V4BC69;V9I306;Q3BCE6;Q3BCE5;Q460Y6;Q52T80;A0A0L8G4I0;E7DS48;E7DS67	M7(Oxidation)	0	0.000164	0.00204704	47.4	2	1014.48	-0.558755	37.5954	0
	High	DLTDYLMK	11	303	20	A0A161HPY5;D3GBA7;A1YWA9;B3GRV7;D3GBA8;Q5BQE5;E7DS71;E7DS66;E7DSA3;G1EDZ7;Q9NC53;V4BC69;V9I306;Q3BCE6;Q3BCE5;Q460Y6;Q52T80;A0A0L8G4I0;E7DS48;E7DS67		0	0.000164	0.0044386	42.6	2	998.486	-0.7702	45.7777	0
	High	HQGVmVGmGQK	2	109	11	B3GRV7;D3GBA8;A0A161HPY5;Q5BQE5;G1EDZ7;D3GBA7;V9I306;V4BC69;A0A0L8G4I0;Q52T80;G3ET29	M5(Oxidation); M8(Oxidation)	0	0.000164	0.000634189	40	2	1203.56	-1.11618	15.4341	0
	High	qEYDESGPSIVHRK	1	85	9	B3GRV7;D3GBA8;A0A161HPY5;Q5BQE5;G1EDZ7;D3GBA7;V9I306;A0A182YVV4;K1RA57	N-Term(Gln->pyro-Glu)	0	0.00078	0.00731341	26.66	2	1627.77	-1.25431	22.7446	1
	High	DLYANTVLSGGSTmFPGIADR	1	42	3	B3GRV7;D3GBA8;D3GBA7	M14(Oxidation)	0	0.001165	0.0122509	27.37	2	2201.04	-4.40289	51.6982	0
	High	cDVDIR	2	197	13	Q5BQE5;A0A161HPY5;D3GBA7;V4BC69;G1EDZ7;B3GRV7;D3GBA8;A1YWA9;Q9NC53;V9I306;K1RBG6;A0A182YVV4;A0A0B6Y3K1	C1(Carbamidomethyl)	0	0.001397	0.0203484	49.28	2	777.356	-0.47196	18.2632	0
	High	cDVDIRK	6	195	13	Q5BQE5;A0A161HPY5;A1YWA9;V4BC69;G1EDZ7;B3GRV7;D3GBA8;D3GBA7;Q9NC53;V9I306;K1RBG6;A0A182YVV4;A0A0B6Y3K1	C1(Carbamidomethyl)	0	0.002148	0.0324398	27.83	2	905.449	-2.35927	16.5761	1
	High	IIAPPER	5	139	10	Q5BQE5;A0A161HPY5;D3GBA7;V4BC69;G1EDZ7;B3GRV7;D3GBA8;Q9NC53;A1YWA9;K1RA57		0	0.003918	0.0598317	41.22	2	795.471	-1.48758	19.4691	0
G3ET29	Actin (Fragment) OS=Malletia abyssorum GN=MAC PE=4 SV=1 - [G3ET29_9BIVA]	406.03	75.26	22	2	7	349	97	10.7974	6.3667
	A2	Sequence	# PSMs	# Proteins	# Protein Groups	Protein Group Accessions	Modifications	ΔCn	q-Value	PEP	IonScore	Charge	MH+ [Da]	ΔM [ppm]	RT [min]	# Missed Cleavages
	High	LAVNmVPFPR	27	83	8	P35394;A0A194AQ74;G3ET84;B3XZN3;G3ET86;V3YY74;A0A1C7D016;A0A1D8KD44	M5(Oxidation)	0	0	3.43947e-07	79.74	2	1159.63	-2.08485	40.0998	0
	High	FPGQLNADLR	49	86	11	P35394;A0A194AQ74;G3ET84;B3XZN3;G3ET86;V3YY74;V4ANA6;A0A1C7D016;A0A1D8KD44;G3ET66;V4B045		0	0	7.99676e-08	76.36	2	1130.6	0.254161	35.3387	0
	High	KLAVNMVPFPR	5	83	8	P35394;A0A194AQ74;G3ET84;B3XZN3;G3ET86;V3YY74;A0A1C7D016;A0A1D8KD44		0	0	4.51268e-07	75.74	2	1271.73	-1.86753	43.4469	1
	High	LAVNMVPFPR	18	83	8	P35394;A0A194AQ74;G3ET84;B3XZN3;G3ET86;V3YY74;A0A1C7D016;A0A1D8KD44		0	0	8.57851e-07	72.5	2	1143.64	1.23159	48.4102	0
	High	ALTVPELTQQMFDAK	10	63	5	A0A194AQ74;G3ET84;B3XZN3;V3YY74;A0A1D8KD44		0	0	6.14494e-08	67.91	2	1691.87	-0.296957	56.7358	0
	High	EVDEQmLNVQNK	11	72	9	A0A194AQ74;G3ET72;G3ET84;G3ET86;B3XZN3;V3YY74;A0A1C7D016;A0A1D8KD44;V4B045	M6(Oxidation)	0	0	2.53415e-08	64.28	2	1462.68	-1.28918	20.4141	0
	High	ALTVPELTQQmFDAK	17	63	5	A0A194AQ74;G3ET84;B3XZN3;V3YY74;A0A1D8KD44	M11(Oxidation)	0	0	1.06163e-08	61.93	2	1707.86	-1.24792	45.771	0
	High	KLAVNmVPFPR	4	83	8	G3ET84;B3XZN3;A0A194AQ74;A0A1D8KD44;P35394;G3ET86;V3YY74;A0A1C7D016	M6(Oxidation)	0	0	8.23593e-06	59.03	2	1287.72	-0.265389	35.687	1
	High	TAVcDIPPR	30	80	8	A0A194AQ74;V3YY74;G3ET84;B3XZN3;G3ET72;G3ET86;V4ANA6;A0A1C7D016	C4(Carbamidomethyl)	0	0	0.000277197	58.61	2	1028.52	-0.296283	22.3976	0
	High	EVDEQMLNVQNK	11	72	9	A0A194AQ74;G3ET72;G3ET84;G3ET86;B3XZN3;V3YY74;A0A1C7D016;A0A1D8KD44;V4B045		0	0	6.69032e-06	57.06	2	1446.69	2.86014	27.8529	0
	High	LHFFmPGFAPLTSR	9	77	5	P35394;A0A194AQ74;G3ET84;B3XZN3;A0A1D8KD44	M5(Oxidation)	0	0	2.06246e-06	57.03	3	1636.83	-2.49027	54.3618	0
	High	NSSYFVEWIPNNVK	10	73	6	A0A194AQ74;G3ET84;B3XZN3;G3ET72;G3ET86;V3YY74		0	0	4.92478e-07	54.28	2	1696.83	-2.48602	55.5533	0
	High	FPGQLNADLRK	8	86	11	P35394;A0A194AQ74;G3ET84;B3XZN3;G3ET86;V3YY74;V4ANA6;A0A1C7D016;A0A1D8KD44;G3ET66;V4B045		0	0	6.84072e-06	49.67	2	1258.69	0.0348902	29.3969	1
	High	LHFFMPGFAPLTSR	6	77	5	P35394;A0A194AQ74;G3ET84;B3XZN3;A0A1D8KD44		0	0	2.65675e-06	49.12	2	1620.84	0.0799946	57.3378	0
	High	YLTVAcMFR	5	4	1	G3ET84	C6(Carbamidomethyl)	0	0	0.000107109	48.31	2	1160.56	-1.27569	52.7911	0
	High	YLTVAcmFR	5	4	1	G3ET84	C6(Carbamidomethyl); M7(Oxidation)	0	0.001759	0.0263302	28.98	2	1176.56	2.33732	35.9502	0
	High	NMmAAcDPR	1	86	8	A0A194AQ74;G3ET84;B3XZN3;G3ET86;V3YY74;V4ANA6;A0A1C7D016;A0A1D8KD44	M3(Oxidation); C6(Carbamidomethyl)	0	0.006182	0.0736357	25.42	2	1081.42	0.668565	16.1978	0
	High	mSmKEVDEQmLNVQNK	1	70	8	A0A194AQ74;G3ET84;G3ET86;B3XZN3;V3YY74;A0A1C7D016;A0A1D8KD44;V4B045	M1(Oxidation); M3(Oxidation); M10(Oxidation)	0	0.007227	0.0820093	21.92	3	1971.88	-1.37311	19.1867	1
A0A193DU97	Byssal HSP-like protein 1 OS=Mytilus coruscus PE=2 SV=1 - [A0A193DU97_MYTCO]	340.48	38.51	15	2	5	21	658	72.3012	5.08447
	A2	Sequence	# PSMs	# Proteins	# Protein Groups	Protein Group Accessions	Modifications	ΔCn	q-Value	PEP	IonScore	Charge	MH+ [Da]	ΔM [ppm]	RT [min]	# Missed Cleavages
	High	SYELPDGQVITIGNER	100	275	16	E7DS66;B3GRV7;D3GBA8;A0A161HPY5;Q5BQE5;G1EDZ7;D3GBA7;A0A0B6Y3K1;Q9NC53;A1YWA9;V4BC69;E7DS71;Q3BCE6;E7DSA3;Q3BCE5;Q460Y6		0	0	8.57693e-13	121.27	2	1790.89	-0.191044	49.9145	0
	High	LcYVALDFEQEMATAASSSSLEK	26	51	4	A0A161HPY5;B3GRV7;D3GBA7;Q9NC53	C2(Carbamidomethyl)	0	0	9.14602e-18	116.54	2	2550.17	0.355656	57.7906	0
	High	LcYVALDFEQEmATAASSSSLEK	33	51	4	A0A161HPY5;B3GRV7;D3GBA7;Q9NC53	C2(Carbamidomethyl); M12(Oxidation)	0	0	2.3951e-13	89.01	2	2566.17	1.57389	52.3291	0
	High	QEYDESGPSIVHR	62	86	9	B3GRV7;D3GBA8;A0A161HPY5;Q5BQE5;G1EDZ7;D3GBA7;V9I306;A0A182YVV4;K1RA57		0	0	7.57595e-09	83.95	2	1516.7	0.465114	22.5462	0
	High	qEYDESGPSIVHR	29	86	9	B3GRV7;D3GBA8;A0A161HPY5;Q5BQE5;G1EDZ7;D3GBA7;V9I306;A0A182YVV4;K1RA57	N-Term(Gln->pyro-Glu)	0	0	1.67719e-08	80.47	2	1499.68	0.510231	26.6122	0
	High	VAPEEHPVLLTEAPLNPK	90	285	21	Q3BCE5;B3GRV7;D3GBA8;Q5BQE5;A0A161HPY5;G1EDZ7;Q9NC53;A1YWA9;V4BC69;K1RBG6;A0A182YVV4;D3GBA7;E7DS71;Q3BCE6;E7DS66;E7DSA3;Q460Y6;A0A0L8G4I0;G3ET29;E7DS48;E7DS67		0	0	9.52245e-11	80.31	2	1954.06	-0.874875	40.6277	0
	High	HQGVMVGMGQK	12	109	11	B3GRV7;D3GBA8;A0A161HPY5;Q5BQE5;G1EDZ7;D3GBA7;V9I306;V4BC69;A0A0L8G4I0;Q52T80;G3ET29		0	0	5.84742e-07	74.99	2	1171.57	-0.762457	20.5957	0
	High	AGFAGDDAPR	65	121	12	B3GRV7;D3GBA8;A0A161HPY5;Q5BQE5;G1EDZ7;D3GBA7;V9I306;V4BC69;A0A182YVV4;K1RA57;G3ET29;A0A0L8G4I0		0	0	6.87606e-06	68.59	2	976.446	-2.6258	18.71	0
	High	HQGVMVGmGQK	14	109	11	B3GRV7;D3GBA8;A0A161HPY5;Q5BQE5;G1EDZ7;D3GBA7;V9I306;V4BC69;A0A0L8G4I0;Q52T80;G3ET29	M8(Oxidation)	0	0	0.000460733	68.26	2	1187.56	-1.81542	16.3476	0
	High	DSYVGDEAQSKR	19	118	11	B3GRV7;D3GBA8;A0A161HPY5;Q5BQE5;G1EDZ7;D3GBA7;A1YWA9;V4BC69;K1RA57;A0A0L8G4I0;Q52T80		0	0	2.11438e-07	66.35	2	1354.62	-0.226503	16.5599	1
	High	TTGIVLDSGDGVTHTVPIYEGYALPHAILR	17	51	6	A0A161HPY5;D3GBA7;A1YWA9;B3GRV7;D3GBA8;E7DS71		0	0	1.79454e-10	63.58	4	3165.66	-0.511276	55.833	0
	High	QEYDESGPSIVHRK	3	85	9	B3GRV7;D3GBA8;A0A161HPY5;Q5BQE5;G1EDZ7;D3GBA7;V9I306;A0A182YVV4;K1RA57		0	0	8.95135e-06	63.38	2	1644.79	-2.76198	19.2002	1
	High	AVFPSIVGRPR	55	109	10	B3GRV7;D3GBA8;A0A161HPY5;Q5BQE5;G1EDZ7;D3GBA7;V9I306;V4BC69;A0A0L8G4I0;G3ET29		0	0	1.49165e-05	59.77	2	1198.7	-1.28823	35.7063	0
	High	IWHHTFYNELR	109	156	17	B3GRV7;D3GBA8;A0A161HPY5;Q5BQE5;G1EDZ7;D3GBA7;V9I306;A1YWA9;V4BC69;A0A182YVV4;K1RA57;A0A0L8G4I0;Q52T80;G3ET29;Q3BCE6;Q3BCE5;Q460Y6		0	0	6.96476e-08	56.65	3	1515.75	0.092989	38.5316	0
	High	EITALAPSTMK	30	46	7	Q5BQE5;A0A161HPY5;A1YWA9;G1EDZ7;B3GRV7;D3GBA8;K1RVE3		0	0	4.87905e-06	54.98	2	1161.62	0.844566	30.2282	0
	High	GYSFTTTAER	85	321	22	Q3BCE5;Q5BQE5;E7DS71;E7DS66;E7DSA3;A0A161HPY5;A1YWA9;V4BC69;G1EDZ7;B3GRV7;D3GBA8;Q3BCE6;Q460Y6;D3GBA7;A0A0B6Y3K1;Q9NC53;K1RBG6;A0A182YVV4;V9I306;Q52T80;A0A0L8G4I0;E7DS48		0	0	0.000542862	53.98	2	1132.53	-0.482562	25.4067	0
	High	EITALAPSTmK	46	46	7	A0A161HPY5;K1RVE3;Q5BQE5;A1YWA9;G1EDZ7;B3GRV7;D3GBA8	M10(Oxidation)	0	0	2.83566e-05	53.62	2	1177.61	-0.0318027	24.1882	0
	High	DSYVGDEAQSK	36	119	11	B3GRV7;D3GBA8;A0A161HPY5;Q5BQE5;G1EDZ7;D3GBA7;A1YWA9;V4BC69;K1RA57;A0A0L8G4I0;Q52T80		0	0	7.20866e-06	52.71	2	1198.52	-2.56038	17.6877	0
	High	VAPEEHPVLLTEAPLNPKANR	1	277	18	B3GRV7;D3GBA8;Q5BQE5;A0A161HPY5;G1EDZ7;Q9NC53;A1YWA9;V4BC69;K1RBG6;A0A182YVV4;E7DS71;Q3BCE6;E7DS66;E7DSA3;Q3BCE5;Q460Y6;A0A0L8G4I0;E7DS67		0	0	4.3447e-05	35.73	3	2295.24	-0.864746	37.0825	1
	High	DLTDYLmK	36	303	20	A0A161HPY5;D3GBA7;A1YWA9;B3GRV7;D3GBA8;Q5BQE5;E7DS71;E7DS66;E7DSA3;G1EDZ7;Q9NC53;V4BC69;V9I306;Q3BCE6;Q3BCE5;Q460Y6;Q52T80;A0A0L8G4I0;E7DS48;E7DS67	M7(Oxidation)	0	0.000164	0.00204704	47.4	2	1014.48	-0.558755	37.5954	0
	High	DLTDYLMK	11	303	20	A0A161HPY5;D3GBA7;A1YWA9;B3GRV7;D3GBA8;Q5BQE5;E7DS71;E7DS66;E7DSA3;G1EDZ7;Q9NC53;V4BC69;V9I306;Q3BCE6;Q3BCE5;Q460Y6;Q52T80;A0A0L8G4I0;E7DS48;E7DS67		0	0.000164	0.0044386	42.6	2	998.486	-0.7702	45.7777	0
	High	HQGVmVGmGQK	2	109	11	B3GRV7;D3GBA8;A0A161HPY5;Q5BQE5;G1EDZ7;D3GBA7;V9I306;V4BC69;A0A0L8G4I0;Q52T80;G3ET29	M5(Oxidation); M8(Oxidation)	0	0.000164	0.000634189	40	2	1203.56	-1.11618	15.4341	0
	High	qEYDESGPSIVHRK	1	85	9	B3GRV7;D3GBA8;A0A161HPY5;Q5BQE5;G1EDZ7;D3GBA7;V9I306;A0A182YVV4;K1RA57	N-Term(Gln->pyro-Glu)	0	0.00078	0.00731341	26.66	2	1627.77	-1.25431	22.7446	1
	High	DLYANTVLSGGSTmFPGIADR	1	42	3	B3GRV7;D3GBA8;D3GBA7	M14(Oxidation)	0	0.001165	0.0122509	27.37	2	2201.04	-4.40289	51.6982	0
	High	cDVDIR	2	197	13	Q5BQE5;A0A161HPY5;D3GBA7;V4BC69;G1EDZ7;B3GRV7;D3GBA8;A1YWA9;Q9NC53;V9I306;K1RBG6;A0A182YVV4;A0A0B6Y3K1	C1(Carbamidomethyl)	0	0.001397	0.0203484	49.28	2	777.356	-0.47196	18.2632	0
	High	cDVDIRK	6	195	13	Q5BQE5;A0A161HPY5;A1YWA9;V4BC69;G1EDZ7;B3GRV7;D3GBA8;D3GBA7;Q9NC53;V9I306;K1RBG6;A0A182YVV4;A0A0B6Y3K1	C1(Carbamidomethyl)	0	0.002148	0.0324398	27.83	2	905.449	-2.35927	16.5761	1
	High	IIAPPER	5	139	10	Q5BQE5;A0A161HPY5;D3GBA7;V4BC69;G1EDZ7;B3GRV7;D3GBA8;Q9NC53;A1YWA9;K1RA57		0	0.003918	0.0598317	41.22	2	795.471	-1.48758	19.4691	0
U5Y6N6	P-glycoprotein OS=Perna viridis PE=2 SV=1 - [U5Y6N6_PERVI]	300.07	36.31	8	4	5	17	157	17.6865	4.4624
	A2	Sequence	# PSMs	# Proteins	# Protein Groups	Protein Group Accessions	Modifications	ΔCn	q-Value	PEP	IonScore	Charge	MH+ [Da]	ΔM [ppm]	RT [min]	# Missed Cleavages
	High	TITLEVEPSDTIENVK	7	23	1	A0A0B6YDW5		0	0	5.08056e-05	42.15	2	1787.93	-0.731748	43.9879	0
	High	IQDKEGIPPDQQR	1	35	1	A0A0B6YDW5		0	0.000164	0.000839509	49.22	2	1523.78	-0.896766	16.6	1
K1P7X2	40S ribosomal protein S14 (Fragment) OS=Crassostrea gigas GN=CGI_10000384 PE=3 SV=1 - [K1P7X2_CRAGI]	288.09	88.32	6	2	2	2	131	13.9644	10.3745
	A2	Sequence	# PSMs	# Proteins	# Protein Groups	Protein Group Accessions	Modifications	ΔCn	q-Value	PEP	IonScore	Charge	MH+ [Da]	ΔM [ppm]	RT [min]	# Missed Cleavages
	High	HQGVMVGMGQK	12	109	11	B3GRV7;D3GBA8;A0A161HPY5;Q5BQE5;G1EDZ7;D3GBA7;V9I306;V4BC69;A0A0L8G4I0;Q52T80;G3ET29		0	0	5.84742e-07	74.99	2	1171.57	-0.762457	20.5957	0
	High	HQGVMVGmGQK	14	109	11	B3GRV7;D3GBA8;A0A161HPY5;Q5BQE5;G1EDZ7;D3GBA7;V9I306;V4BC69;A0A0L8G4I0;Q52T80;G3ET29	M8(Oxidation)	0	0	0.000460733	68.26	2	1187.56	-1.81542	16.3476	0
	High	DSYVGDEAQSKR	19	118	11	B3GRV7;D3GBA8;A0A161HPY5;Q5BQE5;G1EDZ7;D3GBA7;A1YWA9;V4BC69;K1RA57;A0A0L8G4I0;Q52T80		0	0	2.11438e-07	66.35	2	1354.62	-0.226503	16.5599	1
	High	IWHHTFYNELR	109	156	17	B3GRV7;D3GBA8;A0A161HPY5;Q5BQE5;G1EDZ7;D3GBA7;V9I306;A1YWA9;V4BC69;A0A182YVV4;K1RA57;A0A0L8G4I0;Q52T80;G3ET29;Q3BCE6;Q3BCE5;Q460Y6		0	0	6.96476e-08	56.65	3	1515.75	0.092989	38.5316	0
	High	GYSFTTTAER	85	321	22	Q3BCE5;Q5BQE5;E7DS71;E7DS66;E7DSA3;A0A161HPY5;A1YWA9;V4BC69;G1EDZ7;B3GRV7;D3GBA8;Q3BCE6;Q460Y6;D3GBA7;A0A0B6Y3K1;Q9NC53;K1RBG6;A0A182YVV4;V9I306;Q52T80;A0A0L8G4I0;E7DS48		0	0	0.000542862	53.98	2	1132.53	-0.482562	25.4067	0
	High	DSYVGDEAQSK	36	119	11	B3GRV7;D3GBA8;A0A161HPY5;Q5BQE5;G1EDZ7;D3GBA7;A1YWA9;V4BC69;K1RA57;A0A0L8G4I0;Q52T80		0	0	7.20866e-06	52.71	2	1198.52	-2.56038	17.6877	0
	High	VAPEEHPVLLTEAPLDPK	2	2	1	Q52T80		0	0	0.000504765	32.8	2	1955.06	3.86514	42.0161	0
	High	AVFPSIVGR	24	1	1	Q52T80		0	0.000164	0.00263185	51.56	2	945.55	-1.74069	40.5829	0
	High	DLTDYLmK	36	303	20	A0A161HPY5;D3GBA7;A1YWA9;B3GRV7;D3GBA8;Q5BQE5;E7DS71;E7DS66;E7DSA3;G1EDZ7;Q9NC53;V4BC69;V9I306;Q3BCE6;Q3BCE5;Q460Y6;Q52T80;A0A0L8G4I0;E7DS48;E7DS67	M7(Oxidation)	0	0.000164	0.00204704	47.4	2	1014.48	-0.558755	37.5954	0
	High	DLTDYLMK	11	303	20	A0A161HPY5;D3GBA7;A1YWA9;B3GRV7;D3GBA8;Q5BQE5;E7DS71;E7DS66;E7DSA3;G1EDZ7;Q9NC53;V4BC69;V9I306;Q3BCE6;Q3BCE5;Q460Y6;Q52T80;A0A0L8G4I0;E7DS48;E7DS67		0	0.000164	0.0044386	42.6	2	998.486	-0.7702	45.7777	0
	High	HQGVmVGmGQK	2	109	11	B3GRV7;D3GBA8;A0A161HPY5;Q5BQE5;G1EDZ7;D3GBA7;V9I306;V4BC69;A0A0L8G4I0;Q52T80;G3ET29	M5(Oxidation); M8(Oxidation)	0	0.000164	0.000634189	40	2	1203.56	-1.11618	15.4341	0
	High	TTGIVLDSGDGVTHTVPIYEGYALPHAIMR	1	107	7	Q5BQE5;E7DS71;E7DS66;E7DSA3;Q52T80;E7DS48;E7DS67		0	0.000164	0.00146204	22.03	3	3183.62	2.08114	55.3427	0
	High	TTGIVLDSGDGVTHTVPIYEGYALPHAImR	1	107	7	Q5BQE5;E7DS71;E7DS66;E7DSA3;Q52T80;E7DS48;E7DS67	M29(Oxidation)	0	0.001278	0.0166888	11.84	3	3199.61	-0.536681	52.4986	0
Q08G56	Receptor of Activated Kinase C 1 OS=Mya arenaria GN=Rack1 PE=4 SV=1 - [Q08G56_MYAAR]	226.26	116.04	19	5	5	10	318	35.0204	7.18115
	A2	Sequence	# PSMs	# Proteins	# Protein Groups	Protein Group Accessions	Modifications	ΔCn	q-Value	PEP	IonScore	Charge	MH+ [Da]	ΔM [ppm]	RT [min]	# Missed Cleavages
	High	SYELPDGQVITIGNER	100	275	16	E7DS66;B3GRV7;D3GBA8;A0A161HPY5;Q5BQE5;G1EDZ7;D3GBA7;A0A0B6Y3K1;Q9NC53;A1YWA9;V4BC69;E7DS71;Q3BCE6;E7DSA3;Q3BCE5;Q460Y6		0	0	8.57693e-13	121.27	2	1790.89	-0.191044	49.9145	0
	High	DLYANTVLSGGSTMFAGIADR	9	1	1	A0A0B6Y3K1		0	0	1.96728e-17	121.18	2	2159.04	-0.160566	57.1422	0
	High	LcYVALDFEQEMQTAATSSSLEK	10	16	3	A0A0B6Y3K1;E7DS66;E7DS67	C2(Carbamidomethyl)	0	0	6.21655e-14	83.47	2	2621.21	1.27718	57.6225	0
	High	GYSFTTTAER	85	321	22	Q3BCE5;Q5BQE5;E7DS71;E7DS66;E7DSA3;A0A161HPY5;A1YWA9;V4BC69;G1EDZ7;B3GRV7;D3GBA8;Q3BCE6;Q460Y6;D3GBA7;A0A0B6Y3K1;Q9NC53;K1RBG6;A0A182YVV4;V9I306;Q52T80;A0A0L8G4I0;E7DS48		0	0	0.000542862	53.98	2	1132.53	-0.482562	25.4067	0
	High	DLYANTVLSGGSTmFAGIADR	1	1	1	A0A0B6Y3K1	M14(Oxidation)	0	0	2.18954e-05	43.2	2	2175.04	-0.0664276	52.5268	0
	High	cDVDIR	2	197	13	Q5BQE5;A0A161HPY5;D3GBA7;V4BC69;G1EDZ7;B3GRV7;D3GBA8;A1YWA9;Q9NC53;V9I306;K1RBG6;A0A182YVV4;A0A0B6Y3K1	C1(Carbamidomethyl)	0	0.001397	0.0203484	49.28	2	777.356	-0.47196	18.2632	0
	High	cDVDIRK	6	195	13	Q5BQE5;A0A161HPY5;A1YWA9;V4BC69;G1EDZ7;B3GRV7;D3GBA8;D3GBA7;Q9NC53;V9I306;K1RBG6;A0A182YVV4;A0A0B6Y3K1	C1(Carbamidomethyl)	0	0.002148	0.0324398	27.83	2	905.449	-2.35927	16.5761	1
A0A193DUA2	Byssal peroxidase-like protein 2 OS=Mytilus coruscus PE=2 SV=1 - [A0A193DUA2_MYTCO]	190.68	201.35	1	2	2	18	742	82.1248	6.69775
	A2	Sequence	# PSMs	# Proteins	# Protein Groups	Protein Group Accessions	Modifications	ΔCn	q-Value	PEP	IonScore	Charge	MH+ [Da]	ΔM [ppm]	RT [min]	# Missed Cleavages
	High	LcYVALDFEQEMxTAATSSSLEK	10	16	3	A0A0B6Y3K1;E7DS66;E7DS67	C2(Carbamidomethyl); X13(Q)	0	0	6.21655e-14	83.47	2	2621.21	1.27718	57.6225	0
	High	VAPEEHPVLLTEAPLNPK	90	285	21	Q3BCE5;B3GRV7;D3GBA8;Q5BQE5;A0A161HPY5;G1EDZ7;Q9NC53;A1YWA9;V4BC69;K1RBG6;A0A182YVV4;D3GBA7;E7DS71;Q3BCE6;E7DS66;E7DSA3;Q460Y6;A0A0L8G4I0;G3ET29;E7DS48;E7DS67		0	0	9.52245e-11	80.31	2	1954.06	-0.874875	40.6277	0
	High	LPDGQVITIGNER	1	1	1	E7DS67		0	0	0.000177964	49.47	2	1411.75	-0.84015	35.0237	0
	High	VAPEEHPVLLTEAPLNPKANR	1	277	18	B3GRV7;D3GBA8;Q5BQE5;A0A161HPY5;G1EDZ7;Q9NC53;A1YWA9;V4BC69;K1RBG6;A0A182YVV4;E7DS71;Q3BCE6;E7DS66;E7DSA3;Q3BCE5;Q460Y6;A0A0L8G4I0;E7DS67		0	0	4.3447e-05	35.73	3	2295.24	-0.864746	37.0825	1
	High	DLTDYLmK	36	303	20	A0A161HPY5;D3GBA7;A1YWA9;B3GRV7;D3GBA8;Q5BQE5;E7DS71;E7DS66;E7DSA3;G1EDZ7;Q9NC53;V4BC69;V9I306;Q3BCE6;Q3BCE5;Q460Y6;Q52T80;A0A0L8G4I0;E7DS48;E7DS67	M7(Oxidation)	0	0.000164	0.00204704	47.4	2	1014.48	-0.558755	37.5954	0
	High	DLTDYLMK	11	303	20	A0A161HPY5;D3GBA7;A1YWA9;B3GRV7;D3GBA8;Q5BQE5;E7DS71;E7DS66;E7DSA3;G1EDZ7;Q9NC53;V4BC69;V9I306;Q3BCE6;Q3BCE5;Q460Y6;Q52T80;A0A0L8G4I0;E7DS48;E7DS67		0	0.000164	0.0044386	42.6	2	998.486	-0.7702	45.7777	0
	High	TTGIVLDSGDGVTHTVPIYEGYALPHAIMR	1	107	7	Q5BQE5;E7DS71;E7DS66;E7DSA3;Q52T80;E7DS48;E7DS67		0	0.000164	0.00146204	22.03	3	3183.62	2.08114	55.3427	0
	High	LcYVALDFEQEMxTAATSSSLEK	1	5	1	E7DS67	C2(Carbamidomethyl); X13(K)	0	0.001044	0.0097236	42.06	3	2621.21	-14.8229	57.56	1
	High	TTGIVLDSGDGVTHTVPIYEGYALPHAImR	1	107	7	Q5BQE5;E7DS71;E7DS66;E7DSA3;Q52T80;E7DS48;E7DS67	M29(Oxidation)	0	0.001278	0.0166888	11.84	3	3199.61	-0.536681	52.4986	0
K1PUQ5	Histone H2B OS=Crassostrea gigas GN=CGI_10008078 PE=3 SV=1 - [K1PUQ5_CRAGI]	180.88	35.77	38	4	4	8	123	13.7005	10.5942
	A2	Sequence	# PSMs	# Proteins	# Protein Groups	Protein Group Accessions	Modifications	ΔCn	q-Value	PEP	IonScore	Charge	MH+ [Da]	ΔM [ppm]	RT [min]	# Missed Cleavages
	High	DLYANTVLSGGTTmFPGIADR	27	61	5	A0A161HPY5;Q5BQE5;Q9NC53;A1YWA9;V4BC69	M14(Oxidation)	0	0	1.25714e-14	133.41	2	2215.07	0.353072	53.7581	0
	High	KDLYANTVLSGGTTMFPGIADR	4	61	5	Q5BQE5;A0A161HPY5;Q9NC53;A1YWA9;V4BC69		0	0	5.82757e-16	126.31	2	2327.17	-0.589785	54.8733	1
	High	SYELPDGQVITIGNER	100	275	16	E7DS66;B3GRV7;D3GBA8;A0A161HPY5;Q5BQE5;G1EDZ7;D3GBA7;A0A0B6Y3K1;Q9NC53;A1YWA9;V4BC69;E7DS71;Q3BCE6;E7DSA3;Q3BCE5;Q460Y6		0	0	8.57693e-13	121.27	2	1790.89	-0.191044	49.9145	0
	High	LcYVALDFEQEMATAASSSSLEK	26	51	4	A0A161HPY5;B3GRV7;D3GBA7;Q9NC53	C2(Carbamidomethyl)	0	0	9.14602e-18	116.54	2	2550.17	0.355656	57.7906	0
	High	DLYANTVLSGGTTMFPGIADR	6	61	5	A0A161HPY5;Q5BQE5;Q9NC53;A1YWA9;V4BC69		0	0	8.74081e-14	113.48	2	2199.07	-2.73384	56.7821	0
	High	KDLYANTVLSGGTTmFPGIADR	8	61	5	Q5BQE5;A0A161HPY5;Q9NC53;A1YWA9;V4BC69	M15(Oxidation)	0	0	1.74262e-12	91.1	2	2343.17	0.0214928	48.2848	1
	High	LcYVALDFEQEmATAASSSSLEK	33	51	4	A0A161HPY5;B3GRV7;D3GBA7;Q9NC53	C2(Carbamidomethyl); M12(Oxidation)	0	0	2.3951e-13	89.01	2	2566.17	1.57389	52.3291	0
	High	VAPEEHPVLLTEAPLNPK	90	285	21	Q3BCE5;B3GRV7;D3GBA8;Q5BQE5;A0A161HPY5;G1EDZ7;Q9NC53;A1YWA9;V4BC69;K1RBG6;A0A182YVV4;D3GBA7;E7DS71;Q3BCE6;E7DS66;E7DSA3;Q460Y6;A0A0L8G4I0;G3ET29;E7DS48;E7DS67		0	0	9.52245e-11	80.31	2	1954.06	-0.874875	40.6277	0
	High	GYSFTTTAER	85	321	22	Q3BCE5;Q5BQE5;E7DS71;E7DS66;E7DSA3;A0A161HPY5;A1YWA9;V4BC69;G1EDZ7;B3GRV7;D3GBA8;Q3BCE6;Q460Y6;D3GBA7;A0A0B6Y3K1;Q9NC53;K1RBG6;A0A182YVV4;V9I306;Q52T80;A0A0L8G4I0;E7DS48		0	0	0.000542862	53.98	2	1132.53	-0.482562	25.4067	0
	High	VAPEEHPVLLTEAPLNPKANR	1	277	18	B3GRV7;D3GBA8;Q5BQE5;A0A161HPY5;G1EDZ7;Q9NC53;A1YWA9;V4BC69;K1RBG6;A0A182YVV4;E7DS71;Q3BCE6;E7DS66;E7DSA3;Q3BCE5;Q460Y6;A0A0L8G4I0;E7DS67		0	0	4.3447e-05	35.73	3	2295.24	-0.864746	37.0825	1
	High	DLTDYLmK	36	303	20	A0A161HPY5;D3GBA7;A1YWA9;B3GRV7;D3GBA8;Q5BQE5;E7DS71;E7DS66;E7DSA3;G1EDZ7;Q9NC53;V4BC69;V9I306;Q3BCE6;Q3BCE5;Q460Y6;Q52T80;A0A0L8G4I0;E7DS48;E7DS67	M7(Oxidation)	0	0.000164	0.00204704	47.4	2	1014.48	-0.558755	37.5954	0
	High	DLTDYLMK	11	303	20	A0A161HPY5;D3GBA7;A1YWA9;B3GRV7;D3GBA8;Q5BQE5;E7DS71;E7DS66;E7DSA3;G1EDZ7;Q9NC53;V4BC69;V9I306;Q3BCE6;Q3BCE5;Q460Y6;Q52T80;A0A0L8G4I0;E7DS48;E7DS67		0	0.000164	0.0044386	42.6	2	998.486	-0.7702	45.7777	0
	High	cPESLFQNSFLGMESAGIHETTYNSImK	3	1	1	Q9NC53	C1(Carbamidomethyl); M27(Oxidation)	0	0.001044	0.00925523	18.35	3	3207.45	1.99531	55.0751	0
	High	cDVDIR	2	197	13	Q5BQE5;A0A161HPY5;D3GBA7;V4BC69;G1EDZ7;B3GRV7;D3GBA8;A1YWA9;Q9NC53;V9I306;K1RBG6;A0A182YVV4;A0A0B6Y3K1	C1(Carbamidomethyl)	0	0.001397	0.0203484	49.28	2	777.356	-0.47196	18.2632	0
	High	cDVDIRK	6	195	13	Q5BQE5;A0A161HPY5;A1YWA9;V4BC69;G1EDZ7;B3GRV7;D3GBA8;D3GBA7;Q9NC53;V9I306;K1RBG6;A0A182YVV4;A0A0B6Y3K1	C1(Carbamidomethyl)	0	0.002148	0.0324398	27.83	2	905.449	-2.35927	16.5761	1
	High	IIAPPER	5	139	10	Q5BQE5;A0A161HPY5;D3GBA7;V4BC69;G1EDZ7;B3GRV7;D3GBA8;Q9NC53;A1YWA9;K1RA57		0	0.003918	0.0598317	41.22	2	795.471	-1.48758	19.4691	0
V5LVI9	Heat shock protein 70 (Fragment) OS=Vulcanidas sp. E JT-2013 GN=HSP70 PE=3 SV=1 - [V5LVI9_9BIVA]	178.37	37.46	42	2	3	14	252	27.9653	7.04932
	A2	Sequence	# PSMs	# Proteins	# Protein Groups	Protein Group Accessions	Modifications	ΔCn	q-Value	PEP	IonScore	Charge	MH+ [Da]	ΔM [ppm]	RT [min]	# Missed Cleavages
	High	SYELPDGQVITIGNER	100	275	16	E7DS66;B3GRV7;D3GBA8;A0A161HPY5;Q5BQE5;G1EDZ7;D3GBA7;A0A0B6Y3K1;Q9NC53;A1YWA9;V4BC69;E7DS71;Q3BCE6;E7DSA3;Q3BCE5;Q460Y6		0	0	8.57693e-13	121.27	2	1790.89	-0.191044	49.9145	0
	High	QEYDESGPSIVHR	62	86	9	B3GRV7;D3GBA8;A0A161HPY5;Q5BQE5;G1EDZ7;D3GBA7;V9I306;A0A182YVV4;K1RA57		0	0	7.57595e-09	83.95	2	1516.7	0.465114	22.5462	0
	High	qEYDESGPSIVHR	29	86	9	B3GRV7;D3GBA8;A0A161HPY5;Q5BQE5;G1EDZ7;D3GBA7;V9I306;A0A182YVV4;K1RA57	N-Term(Gln->pyro-Glu)	0	0	1.67719e-08	80.47	2	1499.68	0.510231	26.6122	0
	High	VAPEEHPVLLTEAPLNPK	90	285	21	Q3BCE5;B3GRV7;D3GBA8;Q5BQE5;A0A161HPY5;G1EDZ7;Q9NC53;A1YWA9;V4BC69;K1RBG6;A0A182YVV4;D3GBA7;E7DS71;Q3BCE6;E7DS66;E7DSA3;Q460Y6;A0A0L8G4I0;G3ET29;E7DS48;E7DS67		0	0	9.52245e-11	80.31	2	1954.06	-0.874875	40.6277	0
	High	HQGVMVGMGQK	12	109	11	B3GRV7;D3GBA8;A0A161HPY5;Q5BQE5;G1EDZ7;D3GBA7;V9I306;V4BC69;A0A0L8G4I0;Q52T80;G3ET29		0	0	5.84742e-07	74.99	2	1171.57	-0.762457	20.5957	0
	High	AGFAGDDAPR	65	121	12	B3GRV7;D3GBA8;A0A161HPY5;Q5BQE5;G1EDZ7;D3GBA7;V9I306;V4BC69;A0A182YVV4;K1RA57;G3ET29;A0A0L8G4I0		0	0	6.87606e-06	68.59	2	976.446	-2.6258	18.71	0
	High	HQGVMVGmGQK	14	109	11	B3GRV7;D3GBA8;A0A161HPY5;Q5BQE5;G1EDZ7;D3GBA7;V9I306;V4BC69;A0A0L8G4I0;Q52T80;G3ET29	M8(Oxidation)	0	0	0.000460733	68.26	2	1187.56	-1.81542	16.3476	0
	High	DSYVGDEAQSKR	19	118	11	B3GRV7;D3GBA8;A0A161HPY5;Q5BQE5;G1EDZ7;D3GBA7;A1YWA9;V4BC69;K1RA57;A0A0L8G4I0;Q52T80		0	0	2.11438e-07	66.35	2	1354.62	-0.226503	16.5599	1
	High	QEYDESGPSIVHRK	3	85	9	B3GRV7;D3GBA8;A0A161HPY5;Q5BQE5;G1EDZ7;D3GBA7;V9I306;A0A182YVV4;K1RA57		0	0	8.95135e-06	63.38	2	1644.79	-2.76198	19.2002	1
	High	AVFPSIVGRPR	55	109	10	B3GRV7;D3GBA8;A0A161HPY5;Q5BQE5;G1EDZ7;D3GBA7;V9I306;V4BC69;A0A0L8G4I0;G3ET29		0	0	1.49165e-05	59.77	2	1198.7	-1.28823	35.7063	0
	High	IWHHTFYNELR	109	156	17	B3GRV7;D3GBA8;A0A161HPY5;Q5BQE5;G1EDZ7;D3GBA7;V9I306;A1YWA9;V4BC69;A0A182YVV4;K1RA57;A0A0L8G4I0;Q52T80;G3ET29;Q3BCE6;Q3BCE5;Q460Y6		0	0	6.96476e-08	56.65	3	1515.75	0.092989	38.5316	0
	High	EITALAPSTMK	30	46	7	Q5BQE5;A0A161HPY5;A1YWA9;G1EDZ7;B3GRV7;D3GBA8;K1RVE3		0	0	4.87905e-06	54.98	2	1161.62	0.844566	30.2282	0
	High	GYSFTTTAER	85	321	22	Q3BCE5;Q5BQE5;E7DS71;E7DS66;E7DSA3;A0A161HPY5;A1YWA9;V4BC69;G1EDZ7;B3GRV7;D3GBA8;Q3BCE6;Q460Y6;D3GBA7;A0A0B6Y3K1;Q9NC53;K1RBG6;A0A182YVV4;V9I306;Q52T80;A0A0L8G4I0;E7DS48		0	0	0.000542862	53.98	2	1132.53	-0.482562	25.4067	0
	High	EITALAPSTmK	46	46	7	A0A161HPY5;K1RVE3;Q5BQE5;A1YWA9;G1EDZ7;B3GRV7;D3GBA8	M10(Oxidation)	0	0	2.83566e-05	53.62	2	1177.61	-0.0318027	24.1882	0
	High	DSYVGDEAQSK	36	119	11	B3GRV7;D3GBA8;A0A161HPY5;Q5BQE5;G1EDZ7;D3GBA7;A1YWA9;V4BC69;K1RA57;A0A0L8G4I0;Q52T80		0	0	7.20866e-06	52.71	2	1198.52	-2.56038	17.6877	0
	High	TTGIVmDSGDGVSHTVPIYEGYALPHAILR	3	13	1	G1EDZ7	M6(Oxidation)	0	0	2.47418e-10	47.37	3	3185.59	-0.531194	53.6318	0
	High	VAPEEHPVLLTEAPLNPKANR	1	277	18	B3GRV7;D3GBA8;Q5BQE5;A0A161HPY5;G1EDZ7;Q9NC53;A1YWA9;V4BC69;K1RBG6;A0A182YVV4;E7DS71;Q3BCE6;E7DS66;E7DSA3;Q3BCE5;Q460Y6;A0A0L8G4I0;E7DS67		0	0	4.3447e-05	35.73	3	2295.24	-0.864746	37.0825	1
	High	DLTDYLmK	36	303	20	A0A161HPY5;D3GBA7;A1YWA9;B3GRV7;D3GBA8;Q5BQE5;E7DS71;E7DS66;E7DSA3;G1EDZ7;Q9NC53;V4BC69;V9I306;Q3BCE6;Q3BCE5;Q460Y6;Q52T80;A0A0L8G4I0;E7DS48;E7DS67	M7(Oxidation)	0	0.000164	0.00204704	47.4	2	1014.48	-0.558755	37.5954	0
	High	DLTDYLMK	11	303	20	A0A161HPY5;D3GBA7;A1YWA9;B3GRV7;D3GBA8;Q5BQE5;E7DS71;E7DS66;E7DSA3;G1EDZ7;Q9NC53;V4BC69;V9I306;Q3BCE6;Q3BCE5;Q460Y6;Q52T80;A0A0L8G4I0;E7DS48;E7DS67		0	0.000164	0.0044386	42.6	2	998.486	-0.7702	45.7777	0
	High	HQGVmVGmGQK	2	109	11	B3GRV7;D3GBA8;A0A161HPY5;Q5BQE5;G1EDZ7;D3GBA7;V9I306;V4BC69;A0A0L8G4I0;Q52T80;G3ET29	M5(Oxidation); M8(Oxidation)	0	0.000164	0.000634189	40	2	1203.56	-1.11618	15.4341	0
	High	TTGIVMDSGDGVSHTVPIYEGYALPHAILR	1	13	1	G1EDZ7		0	0.000483	0.0053665	12.44	3	3169.59	-1.599	55.3311	0
	High	qEYDESGPSIVHRK	1	85	9	B3GRV7;D3GBA8;A0A161HPY5;Q5BQE5;G1EDZ7;D3GBA7;V9I306;A0A182YVV4;K1RA57	N-Term(Gln->pyro-Glu)	0	0.00078	0.00731341	26.66	2	1627.77	-1.25431	22.7446	1
	High	DLYANTVLSGGSTMYPGIADR	1	28	1	G1EDZ7		0	0.001165	0.012232	27.37	2	2201.04	-4.39608	51.6982	0
	High	cDVDIR	2	197	13	Q5BQE5;A0A161HPY5;D3GBA7;V4BC69;G1EDZ7;B3GRV7;D3GBA8;A1YWA9;Q9NC53;V9I306;K1RBG6;A0A182YVV4;A0A0B6Y3K1	C1(Carbamidomethyl)	0	0.001397	0.0203484	49.28	2	777.356	-0.47196	18.2632	0
	High	cDVDIRK	6	195	13	Q5BQE5;A0A161HPY5;A1YWA9;V4BC69;G1EDZ7;B3GRV7;D3GBA8;D3GBA7;Q9NC53;V9I306;K1RBG6;A0A182YVV4;A0A0B6Y3K1	C1(Carbamidomethyl)	0	0.002148	0.0324398	27.83	2	905.449	-2.35927	16.5761	1
	High	IIAPPER	5	139	10	Q5BQE5;A0A161HPY5;D3GBA7;V4BC69;G1EDZ7;B3GRV7;D3GBA8;Q9NC53;A1YWA9;K1RA57		0	0.003918	0.0598317	41.22	2	795.471	-1.48758	19.4691	0
A0A193DUA3	Byssal peroxidase-like protein 4 OS=Mytilus coruscus PE=2 SV=1 - [A0A193DUA3_MYTCO]	168.44	83.59	1	4	4	32	725	82.6239	8.68994
	A2	Sequence	# PSMs	# Proteins	# Protein Groups	Protein Group Accessions	Modifications	ΔCn	q-Value	PEP	IonScore	Charge	MH+ [Da]	ΔM [ppm]	RT [min]	# Missed Cleavages
	High	GHYTEGAELVDSVLDVVR	9	57	2	A0A194AQ74;B3XZN3		0	0	1.12228e-16	104.03	2	1958.98	0.674123	57.8314	0
	High	ISEQFTAMFR	7	63	9	P35394;A0A194AQ74;V3YY74;G3ET72;G3ET86;B3XZN3;V4ANA6;A0A1D8KD44;V4B045		0	0	3.97972e-09	87.66	2	1229.6	-1.643	49.7169	0
	High	mSATFIGNSTAIQELFK	6	27	2	A0A194AQ74;V3YY74	M1(Oxidation)	0	0	7.27012e-08	82.63	2	1873.94	1.72288	57.3665	0
	High	LAVNmVPFPR	27	83	8	P35394;A0A194AQ74;G3ET84;B3XZN3;G3ET86;V3YY74;A0A1C7D016;A0A1D8KD44	M5(Oxidation)	0	0	3.43947e-07	79.74	2	1159.63	-2.08485	40.0998	0
	High	FPGQLNADLR	49	86	11	P35394;A0A194AQ74;G3ET84;B3XZN3;G3ET86;V3YY74;V4ANA6;A0A1C7D016;A0A1D8KD44;G3ET66;V4B045		0	0	7.99676e-08	76.36	2	1130.6	0.254161	35.3387	0
	High	KLAVNMVPFPR	5	83	8	P35394;A0A194AQ74;G3ET84;B3XZN3;G3ET86;V3YY74;A0A1C7D016;A0A1D8KD44		0	0	4.51268e-07	75.74	2	1271.73	-1.86753	43.4469	1
	High	LAVNMVPFPR	18	83	8	P35394;A0A194AQ74;G3ET84;B3XZN3;G3ET86;V3YY74;A0A1C7D016;A0A1D8KD44		0	0	8.57851e-07	72.5	2	1143.64	1.23159	48.4102	0
	High	ALTVPELTQQMFDAK	10	63	5	A0A194AQ74;G3ET84;B3XZN3;V3YY74;A0A1D8KD44		0	0	6.14494e-08	67.91	2	1691.87	-0.296957	56.7358	0
	High	EVDEQmLNVQNK	11	72	9	A0A194AQ74;G3ET72;G3ET84;G3ET86;B3XZN3;V3YY74;A0A1C7D016;A0A1D8KD44;V4B045	M6(Oxidation)	0	0	2.53415e-08	64.28	2	1462.68	-1.28918	20.4141	0
	High	ALTVPELTQQmFDAK	17	63	5	A0A194AQ74;G3ET84;B3XZN3;V3YY74;A0A1D8KD44	M11(Oxidation)	0	0	1.06163e-08	61.93	2	1707.86	-1.24792	45.771	0
	High	KLAVNmVPFPR	4	83	8	G3ET84;B3XZN3;A0A194AQ74;A0A1D8KD44;P35394;G3ET86;V3YY74;A0A1C7D016	M6(Oxidation)	0	0	8.23593e-06	59.03	2	1287.72	-0.265389	35.687	1
	High	TAVcDIPPR	30	80	8	A0A194AQ74;V3YY74;G3ET84;B3XZN3;G3ET72;G3ET86;V4ANA6;A0A1C7D016	C4(Carbamidomethyl)	0	0	0.000277197	58.61	2	1028.52	-0.296283	22.3976	0
	High	EVDEQMLNVQNK	11	72	9	A0A194AQ74;G3ET72;G3ET84;G3ET86;B3XZN3;V3YY74;A0A1C7D016;A0A1D8KD44;V4B045		0	0	6.69032e-06	57.06	2	1446.69	2.86014	27.8529	0
	High	LHFFmPGFAPLTSR	9	77	5	P35394;A0A194AQ74;G3ET84;B3XZN3;A0A1D8KD44	M5(Oxidation)	0	0	2.06246e-06	57.03	3	1636.83	-2.49027	54.3618	0
	High	ImNTFSVVPSPK	3	47	3	A0A194AQ74;B3XZN3;V4ANA6	M2(Oxidation)	0	0	1.09752e-05	56.21	2	1335.7	0.940263	34.897	0
	High	NSSYFVEWIPNNVK	10	73	6	A0A194AQ74;G3ET84;B3XZN3;G3ET72;G3ET86;V3YY74		0	0	4.92478e-07	54.28	2	1696.83	-2.48602	55.5533	0
	High	AVLVDLEPGTMDSVR	3	56	2	G3ET72;A0A194AQ74		0	0	2.25972e-06	53.99	2	1601.82	-0.501694	47.3408	0
	High	IMNTFSVVPSPK	1	47	3	A0A194AQ74;B3XZN3;V4ANA6		0	0	0.000212333	49.94	2	1319.7	-0.589022	40.7332	0
	High	FPGQLNADLRK	8	86	11	P35394;A0A194AQ74;G3ET84;B3XZN3;G3ET86;V3YY74;V4ANA6;A0A1C7D016;A0A1D8KD44;G3ET66;V4B045		0	0	6.84072e-06	49.67	2	1258.69	0.0348902	29.3969	1
	High	LHFFMPGFAPLTSR	6	77	5	P35394;A0A194AQ74;G3ET84;B3XZN3;A0A1D8KD44		0	0	2.65675e-06	49.12	2	1620.84	0.0799946	57.3378	0
	High	SGPFGQVFRPDNFVFGQSGAGNNWAK	4	1	1	A0A194AQ74		0	0	4.39034e-07	48.84	3	2784.33	0.874208	56.6731	0
	High	AVLVDLEPGTmDSVR	5	56	2	G3ET72;A0A194AQ74	M11(Oxidation)	0	0	0.000177443	37.17	2	1617.81	-2.1072	40.3401	0
	High	GHYTEGAELVDSVLDVVRK	1	57	2	A0A194AQ74;B3XZN3		0	0.000164	0.000803571	43.53	3	2087.07	-1.09877	57.1624	1
	High	ISEQFTAmFR	6	63	9	P35394;A0A194AQ74;V3YY74;G3ET72;G3ET86;B3XZN3;V4ANA6;A0A1D8KD44;V4B045	M8(Oxidation)	0	0.000164	0.00110477	40.37	2	1245.59	-1.85159	37.6352	0
	High	IREEYPDR	5	77	4	A0A194AQ74;G3ET72;B3XZN3;V4ANA6		0	0.000164	0.00246666	29.78	3	1077.53	0.643497	16.7267	1
	High	MSATFIGNSTAIQELFK	1	27	2	V3YY74;A0A194AQ74		0	0.001165	0.0123104	22.42	2	1857.94	1.16897	57.9683	0
	High	NMmAAcDPR	1	86	8	A0A194AQ74;G3ET84;B3XZN3;G3ET86;V3YY74;V4ANA6;A0A1C7D016;A0A1D8KD44	M3(Oxidation); C6(Carbamidomethyl)	0	0.006182	0.0736357	25.42	2	1081.42	0.668565	16.1978	0
	High	mSmKEVDEQmLNVQNK	1	70	8	A0A194AQ74;G3ET84;G3ET86;B3XZN3;V3YY74;A0A1C7D016;A0A1D8KD44;V4B045	M1(Oxidation); M3(Oxidation); M10(Oxidation)	0	0.007227	0.0820093	21.92	3	1971.88	-1.37311	19.1867	1
Q70MM6	Ribosomal protein S3 (Fragment) OS=Crassostrea gigas GN=rps3 PE=2 SV=1 - [Q70MM6_CRAGI]	112.65	58.18	8	3	3	4	187	20.7021	9.77393
	A2	Sequence	# PSMs	# Proteins	# Protein Groups	Protein Group Accessions	Modifications	ΔCn	q-Value	PEP	IonScore	Charge	MH+ [Da]	ΔM [ppm]	RT [min]	# Missed Cleavages
	High	SYELPDxQVITIGNER	100	275	16	E7DS66;B3GRV7;D3GBA8;A0A161HPY5;Q5BQE5;G1EDZ7;D3GBA7;A0A0B6Y3K1;Q9NC53;A1YWA9;V4BC69;E7DS71;Q3BCE6;E7DSA3;Q3BCE5;Q460Y6	X7(G)	0	0	8.57693e-13	121.27	2	1790.89	-0.191044	49.9145	0
	High	VAPEExPVLLTEAPLNPK	90	285	21	Q3BCE5;B3GRV7;D3GBA8;Q5BQE5;A0A161HPY5;G1EDZ7;Q9NC53;A1YWA9;V4BC69;K1RBG6;A0A182YVV4;D3GBA7;E7DS71;Q3BCE6;E7DS66;E7DSA3;Q460Y6;A0A0L8G4I0;G3ET29;E7DS48;E7DS67	X6(H)	0	0	9.52245e-11	80.31	2	1954.06	-0.874875	40.6277	0
	High	TTGIVLDSGDGVTHTVPIYEGYALPHAIxR	34	51	6	A0A161HPY5;D3GBA7;A1YWA9;B3GRV7;D3GBA8;E7DS71	X29(L)	0	0	1.79454e-10	63.58	4	3165.66	-0.511276	55.833	0
	High	GYSFTTTAER	85	321	22	Q3BCE5;Q5BQE5;E7DS71;E7DS66;E7DSA3;A0A161HPY5;A1YWA9;V4BC69;G1EDZ7;B3GRV7;D3GBA8;Q3BCE6;Q460Y6;D3GBA7;A0A0B6Y3K1;Q9NC53;K1RBG6;A0A182YVV4;V9I306;Q52T80;A0A0L8G4I0;E7DS48		0	0	0.000542862	53.98	2	1132.53	-0.482562	25.4067	0
	High	VAPEExPVLLTEAPLNPKANR	1	277	18	B3GRV7;D3GBA8;Q5BQE5;A0A161HPY5;G1EDZ7;Q9NC53;A1YWA9;V4BC69;K1RBG6;A0A182YVV4;E7DS71;Q3BCE6;E7DS66;E7DSA3;Q3BCE5;Q460Y6;A0A0L8G4I0;E7DS67	X6(H)	0	0	4.3447e-05	35.73	3	2295.24	-0.864746	37.0825	1
	High	DLTDYLmK	36	303	20	A0A161HPY5;D3GBA7;A1YWA9;B3GRV7;D3GBA8;Q5BQE5;E7DS71;E7DS66;E7DSA3;G1EDZ7;Q9NC53;V4BC69;V9I306;Q3BCE6;Q3BCE5;Q460Y6;Q52T80;A0A0L8G4I0;E7DS48;E7DS67	M7(Oxidation)	0	0.000164	0.00204704	47.4	2	1014.48	-0.558755	37.5954	0
	High	DLTDYLMK	11	303	20	A0A161HPY5;D3GBA7;A1YWA9;B3GRV7;D3GBA8;Q5BQE5;E7DS71;E7DS66;E7DSA3;G1EDZ7;Q9NC53;V4BC69;V9I306;Q3BCE6;Q3BCE5;Q460Y6;Q52T80;A0A0L8G4I0;E7DS48;E7DS67		0	0.000164	0.0044386	42.6	2	998.486	-0.7702	45.7777	0
	High	TTGIVLDSGDGVTHTVPIYEGYALPHAIxR	1	107	7	Q5BQE5;E7DS71;E7DS66;E7DSA3;Q52T80;E7DS48;E7DS67	X29(M)	0	0.000164	0.00146204	22.03	3	3183.62	2.08114	55.3427	0
	High	TTGIVLDSGDGVTHTVPIYEGYALPHAIxR	1	107	7	Q5BQE5;E7DS71;E7DS66;E7DSA3;Q52T80;E7DS48;E7DS67	X29(M); X29(Oxidation)	0	0.001278	0.0166888	11.84	3	3199.61	-0.536681	52.4986	0
	High	VAPEExPVLLTEAPLNPK	1	2	1	E7DS71	X6(N)	0	0.009014	0.110263	22.25	2	1931.05	-0.891108	46.9338	0
	A2	Sequence	# PSMs	# Proteins	# Protein Groups	Protein Group Accessions	Modifications	ΔCn	q-Value	PEP	IonScore	Charge	MH+ [Da]	ΔM [ppm]	RT [min]	# Missed Cleavages
	High	GHYTEGAELVDSVLDVVR	9	57	2	A0A194AQ74;B3XZN3		0	0	1.12228e-16	104.03	2	1958.98	0.674123	57.8314	0
	High	INVYYNEATGGK	31	52	1	B3XZN3		0	0	1.37466e-08	88.38	2	1328.65	1.36126	27.2379	0
	High	ISEQFTAMFR	7	63	9	P35394;A0A194AQ74;V3YY74;G3ET72;G3ET86;B3XZN3;V4ANA6;A0A1D8KD44;V4B045		0	0	3.97972e-09	87.66	2	1229.6	-1.643	49.7169	0
	High	MSATFVGNSTAIQELFK	3	7	1	B3XZN3		0	0	2.04498e-08	86.62	2	1843.93	0.397001	57.3938	0
	High	LAVNmVPFPR	27	83	8	P35394;A0A194AQ74;G3ET84;B3XZN3;G3ET86;V3YY74;A0A1C7D016;A0A1D8KD44	M5(Oxidation)	0	0	3.43947e-07	79.74	2	1159.63	-2.08485	40.0998	0
	High	FPGQLNADLR	49	86	11	P35394;A0A194AQ74;G3ET84;B3XZN3;G3ET86;V3YY74;V4ANA6;A0A1C7D016;A0A1D8KD44;G3ET66;V4B045		0	0	7.99676e-08	76.36	2	1130.6	0.254161	35.3387	0
	High	KLAVNMVPFPR	5	83	8	P35394;A0A194AQ74;G3ET84;B3XZN3;G3ET86;V3YY74;A0A1C7D016;A0A1D8KD44		0	0	4.51268e-07	75.74	2	1271.73	-1.86753	43.4469	1
	High	LAVNMVPFPR	18	83	8	P35394;A0A194AQ74;G3ET84;B3XZN3;G3ET86;V3YY74;A0A1C7D016;A0A1D8KD44		0	0	8.57851e-07	72.5	2	1143.64	1.23159	48.4102	0
	High	mSATFVGNSTAIQELFK	7	7	1	B3XZN3	M1(Oxidation)	0	0	5.98276e-09	71.52	2	1859.92	1.61804	56.7167	0
	High	AILVDLEPGTMDSVR	16	10	1	B3XZN3		0	0	1.84764e-10	69.43	2	1615.83	-1.34382	50.5997	0
	High	ALTVPELTQQMFDAK	10	63	5	A0A194AQ74;G3ET84;B3XZN3;V3YY74;A0A1D8KD44		0	0	6.14494e-08	67.91	2	1691.87	-0.296957	56.7358	0
	High	EVDEQmLNVQNK	11	72	9	A0A194AQ74;G3ET72;G3ET84;G3ET86;B3XZN3;V3YY74;A0A1C7D016;A0A1D8KD44;V4B045	M6(Oxidation)	0	0	2.53415e-08	64.28	2	1462.68	-1.28918	20.4141	0
	High	ALTVPELTQQmFDAK	17	63	5	A0A194AQ74;G3ET84;B3XZN3;V3YY74;A0A1D8KD44	M11(Oxidation)	0	0	1.06163e-08	61.93	2	1707.86	-1.24792	45.771	0
	High	mSATFVGNSTAIQELFKR	4	7	1	B3XZN3	M1(Oxidation)	0	0	0.000363996	61.68	2	2016.01	-3.85838	55.4094	1
	High	KLAVNmVPFPR	4	83	8	G3ET84;B3XZN3;A0A194AQ74;A0A1D8KD44;P35394;G3ET86;V3YY74;A0A1C7D016	M6(Oxidation)	0	0	8.23593e-06	59.03	2	1287.72	-0.265389	35.687	1
	High	TAVcDIPPR	30	80	8	A0A194AQ74;V3YY74;G3ET84;B3XZN3;G3ET72;G3ET86;V4ANA6;A0A1C7D016	C4(Carbamidomethyl)	0	0	0.000277197	58.61	2	1028.52	-0.296283	22.3976	0
	High	EIVHIQAGQcGNQIGAK	4	15	1	B3XZN3	C10(Carbamidomethyl)	0	0	1.08628e-08	57.43	2	1822.92	-3.16166	26.1328	0
	High	EVDEQMLNVQNK	11	72	9	A0A194AQ74;G3ET72;G3ET84;G3ET86;B3XZN3;V3YY74;A0A1C7D016;A0A1D8KD44;V4B045		0	0	6.69032e-06	57.06	2	1446.69	2.86014	27.8529	0
	High	LHFFmPGFAPLTSR	9	77	5	P35394;A0A194AQ74;G3ET84;B3XZN3;A0A1D8KD44	M5(Oxidation)	0	0	2.06246e-06	57.03	3	1636.83	-2.49027	54.3618	0
	High	ImNTFSVVPSPK	3	47	3	A0A194AQ74;B3XZN3;V4ANA6	M2(Oxidation)	0	0	1.09752e-05	56.21	2	1335.7	0.940263	34.897	0
	High	NSSYFVEWIPNNVK	10	73	6	A0A194AQ74;G3ET84;B3XZN3;G3ET72;G3ET86;V3YY74		0	0	4.92478e-07	54.28	2	1696.83	-2.48602	55.5533	0
	High	AILVDLEPGTmDSVR	22	10	1	B3XZN3	M11(Oxidation)	0	0	8.88389e-07	51.92	2	1631.83	-2.17923	43.8976	0
	High	IMNTFSVVPSPK	1	47	3	A0A194AQ74;B3XZN3;V4ANA6		0	0	0.000212333	49.94	2	1319.7	-0.589022	40.7332	0
	High	FPGQLNADLRK	8	86	11	P35394;A0A194AQ74;G3ET84;B3XZN3;G3ET86;V3YY74;V4ANA6;A0A1C7D016;A0A1D8KD44;G3ET66;V4B045		0	0	6.84072e-06	49.67	2	1258.69	0.0348902	29.3969	1
	High	LHFFMPGFAPLTSR	6	77	5	P35394;A0A194AQ74;G3ET84;B3XZN3;A0A1D8KD44		0	0	2.65675e-06	49.12	2	1620.84	0.0799946	57.3378	0
	High	mREIVHIQAGQcGNQIGAK	3	15	1	B3XZN3	M1(Oxidation); C12(Carbamidomethyl)	0	0	4.27446e-05	47.11	3	2126.06	-1.94176	25.1265	1
	High	GHYTEGAELVDSVLDVVRK	1	57	2	A0A194AQ74;B3XZN3		0	0.000164	0.000803571	43.53	3	2087.07	-1.09877	57.1624	1
	High	ISEQFTAmFR	6	63	9	P35394;A0A194AQ74;V3YY74;G3ET72;G3ET86;B3XZN3;V4ANA6;A0A1D8KD44;V4B045	M8(Oxidation)	0	0.000164	0.00110477	40.37	2	1245.59	-1.85159	37.6352	0
	High	IREEYPDR	5	77	4	A0A194AQ74;G3ET72;B3XZN3;V4ANA6		0	0.000164	0.00246666	29.78	3	1077.53	0.643497	16.7267	1
	High	NMmAAcDPR	1	86	8	A0A194AQ74;G3ET84;B3XZN3;G3ET86;V3YY74;V4ANA6;A0A1C7D016;A0A1D8KD44	M3(Oxidation); C6(Carbamidomethyl)	0	0.006182	0.0736357	25.42	2	1081.42	0.668565	16.1978	0
	High	mSmKEVDEQmLNVQNK	1	70	8	A0A194AQ74;G3ET84;G3ET86;B3XZN3;V3YY74;A0A1C7D016;A0A1D8KD44;V4B045	M1(Oxidation); M3(Oxidation); M10(Oxidation)	0	0.007227	0.0820093	21.92	3	1971.88	-1.37311	19.1867	1
	A2	Sequence	# PSMs	# Proteins	# Protein Groups	Protein Group Accessions	Modifications	ΔCn	q-Value	PEP	IonScore	Charge	MH+ [Da]	ΔM [ppm]	RT [min]	# Missed Cleavages
	High	YLAEFATGNDR	2	3	1	A0A182ZFH5		0	0	7.9559e-06	61.51	2	1256.59	0.666058	30.8812	0
	High	DSTLImQLLR	6	24	1	A0A182ZFH5	M6(Oxidation)	0	0	1.17597e-05	60.59	2	1205.66	-0.173393	56.9766	0
	High	DSTLIMQLLR	5	24	1	A0A182ZFH5		0	0	0.000101851	46.64	2	1189.66	2.21955	57.9461	0
	High	EAAENSLVAYK	1	1	1	A0A182ZFH5		0	0.000637	0.00621484	26.1	2	1194.6	1.84264	24.9679	0
	A2	Sequence	# PSMs	# Proteins	# Protein Groups	Protein Group Accessions	Modifications	ΔCn	q-Value	PEP	IonScore	Charge	MH+ [Da]	ΔM [ppm]	RT [min]	# Missed Cleavages
	High	VTSYGGNLR	3	1	1	A0A0B7ATX1		0	0.000637	0.00633397	44.71	2	966.5	-0.629982	19.2041	0
