# Supplementary material for: Byssus Structure and Protein Composition in the Highly Invasive Fouling Mussel Limnoperna fortunei
Source: Front Physiol. 2018 Apr 16;9:418. doi: 10.3389/fphys.2018.00418 (PMC5911496; doi:10.3389/fphys.2018.00418)
Supplement: Supplementary file 5 [file Table7.XLSX]

## Sheet: Sheet1
Table S7. The most representative adhesive proteins identified from foot tissue of the golden mussel Limnoperna fortunei.
Accession	Description	Score	Coverage	# Proteins	# Unique Peptides	# Peptides	# PSMs	# AAs	MW [kDa]	calc. pI
O96064	Paramyosin OS=Mytilus galloprovincialis PE=2 SV=1 - [MYSP_MYTGA]	2369.65	33.33	5	25	37	1177	864	99.5128	5.32568
	A2	Sequence	# PSMs	# Proteins	# Protein Groups	Protein Group Accessions	Modifications	ΔCn	q-Value	PEP	IonScore	Exp Value	Charge	MH+ [Da]	ΔM [ppm]	RT [min]	# Missed Cleavages
	High	NDLYLQLQTEQDAVADLEER	4	1	1	Q9U0S7		0	0	4.56919e-16	140.42	3.21822e-13	2	2363.13	-2.24885	56.5223	0
	High	LLDEEDAAAELEVIKR	39	1	1	Q9U0S7		0	0	1.80742e-11	125.45	1.29294e-11	2	1813.96	0.460002	47.9404	1
	High	QQDAANEMADQIDQLQK	11	3	2	Q9U0S7;A0A1P8C5A6		0	0	1.79211e-11	117.13	6.05132e-11	2	1945.89	-0.980005	41.9876	0
	High	NLAEEIHELTEQLSEGGR	42	2	1	Q9U0S7		0	0	1.78917e-14	114.23	1.8501e-10	2	2024.98	-2.28103	58.5154	0
	High	ALDSMQASLEAEAK	26	3	2	Q9U0S7;K1RSS3		0	0	1.51777e-09	111.7	3.49197e-10	2	1463.7	-1.14147	35.5905	0
	High	IAGADIETYLLEK	50	28	10	P24733;Q9U0S7;Q9U0S6;G4V4Y7;V6A729;A0A1P8C5A6;Q9BLD0;K1QRU8;K1RSS3;A0A182YYU5		0	0	1.00789e-09	99.92	5.80088e-09	2	1435.77	-1.33203	52.9135	0
	High	AQYEESQDSVEALR	16	2	1	Q9U0S7		0	0	1.38541e-09	97.79	5.32292e-09	2	1624.75	0.263196	25.8939	0
	High	LLDEEDAAAELEVIK	18	1	1	Q9U0S7		0	0	8.86786e-10	89.51	5.18859e-08	2	1657.85	-1.97255	51.7105	0
	High	KVQQELEDAEER	21	23	3	Q9U0S7;G4V4Y7;V6A729		0	0	2.76427e-07	89.33	5.80488e-08	2	1473.72	-0.0734153	19.7028	1
	High	KGAENELFEANDR	25	2	1	Q9U0S7		0	0	7.99651e-09	88.54	5.66833e-08	2	1492.7	-1.91907	24.852	1
	High	LEmEKEELQAALEEAESALEQEEAK	2	4	3	Q9U0S7;Q9U0S6;A0A1P8C5A6	M3(Oxidation)	0	0	3.00676e-12	86.07	7.46461e-08	3	2863.34	-0.370122	57.6339	1
	High	VLLALQLDPAEYR	45	2	2	Q9U0S7;K1RSS3		0	0	3.12328e-07	84.51	1.25492e-07	2	1500.84	0.222225	56.3822	0
	High	ALDSmQASLEAEAK	19	3	2	Q9U0S7;K1RSS3	M5(Oxidation)	0	0	6.23684e-08	84.31	1.72367e-07	2	1479.7	-0.744998	23.4134	0
	High	VGLSVIQR	48	8	5	Q9U0S7;Q9U0S6;A0A1P8C5A6;V3ZDB4;A0A182YYU5		0	0	9.91596e-05	83.87	2.23356e-07	2	871.536	-0.517753	29.7621	0
	High	QVEEAEEIAAINLAK	45	29	6	P24733;Q9U0S7;Q9U0S6;G4V4Y7;A0A1P8C5A6;Q9BLD0		0	0	3.25745e-09	82.34	2.63425e-07	2	1627.86	1.93499	44.1766	0
	High	QQDAANEmADQIDQLQK	11	3	2	Q9U0S7;A0A1P8C5A6	M8(Oxidation)	0	0	5.18722e-08	82.3	1.76948e-07	2	1961.88	-1.42895	24.716	0
	High	EELQAALEEAESALEQEEAK	2	13	3	Q9U0S7;Q9U0S6;A0A1P8C5A6		0	0	7.12939e-12	78.62	5.61983e-07	2	2217.04	-2.43905	57.8401	0
	High	LEEAEAQALK	21	5	2	Q9U0S7;A0A1P8C5A6		0	0	7.14634e-06	78.27	9.36063e-07	2	1101.58	-0.0276149	20.8687	0
	High	LKEIAFQADEDR	8	15	4	P24733;A0A1P8C5A6;Q9BLD0;Q9U0S7		0	0	7.96986e-07	78.27	9.95638e-07	2	1434.72	1.65031	27.0157	1
	High	VQQELEDAEER	33	23	3	Q9U0S7;G4V4Y7;V6A729		0	0	2.80993e-06	77.98	6.15389e-07	2	1345.62	-4.61678	19.2309	0
	High	IEELEEELEAER	36	33	7	P24733;Q9U0S7;G4V4Y7;V6A729;A0A1P8C5A6;Q9BLD0;K1RSS3		0	0	9.06768e-08	77.92	7.20004e-07	2	1488.71	1.62463	39.7843	0
	High	ELEVQNVTLLEQK	36	1	1	Q9U0S7		0	0	7.7718e-08	77.21	8.23167e-07	2	1542.84	-1.09561	44.3255	0
	High	qVEEAEEIAAINLAK	9	29	6	P24733;Q9U0S7;Q9U0S6;G4V4Y7;A0A1P8C5A6;Q9BLD0	N-Term(Gln->pyro-Glu)	0	0	1.47621e-08	73.56	3.19402e-06	2	1610.82	-1.8723	56.3525	0
	High	AGVLGMLEDMR	7	11	3	Q9U0S7;G4V4Y7;V6A729		0	0	8.84332e-07	73.11	3.59404e-06	2	1191.59	2.2335	56.5679	0
	High	ADFESQIKEmEER	26	1	1	Q9U0S7	M10(Oxidation)	0	0	2.50564e-05	71.9	1.73035e-06	2	1627.73	2.96164	26.6843	1
	High	LEMEKEELQAALEEAESALEQEEAK	2	4	3	Q9U0S7;Q9U0S6;A0A1P8C5A6		0	0	3.06846e-09	70.8	2.48281e-06	3	2847.34	-0.657569	58.0251	1
	High	ELEGELDSEQR	14	4	1	Q9U0S7		0	0	5.45316e-06	67.66	6.65015e-06	2	1304.6	0.524505	21.5584	0
	High	VRELEGELDSEQR	8	4	1	Q9U0S7		0	0	6.35009e-07	66.98	1.04433e-05	2	1559.77	0.213956	22.5654	1
	High	KQQDAANEMADQIDQLQK	1	3	2	Q9U0S7;A0A1P8C5A6		0	0	5.67377e-06	65.47	1.1678e-05	2	2073.98	-5.15693	37.9471	1
	High	ATQEAVEDLER	35	1	1	Q9U0S7		0	0	8.52544e-06	64.98	1.39941e-05	2	1260.61	-0.552647	24.5287	0
	High	EQVLYSVSAMAK	28	1	1	Q9U0S7		0	0	4.3752e-07	63.16	2.80899e-05	2	1325.68	-0.0707702	37.5643	0
	High	NLYSTHPHFVR	88	59	13	P24733;Q9U0S7;G4V4Y7;V6A729;A0A1P8C5A6;Q9BLD0;K1QRU8;K1RSS3;V3ZDB4;A0A182YYU5;J9Z5G0;J9Z4A1;D8L772		0	0	3.4477e-05	62.13	3.70472e-05	2	1370.69	-2.19913	25.044	0
	High	EIAFQADEDR	9	16	4	Q9U0S7;P24733;A0A1P8C5A6;Q9BLD0		0	0	4.56896e-05	59.97	3.77096e-05	2	1193.54	-2.03608	24.1291	0
	High	SRVTFQQSAER	6	4	1	Q9U0S7		0	0	2.77107e-05	57.59	0.000115133	2	1308.66	-2.77265	17.6193	1
	High	GAENELFEANDR	11	2	1	Q9U0S7		0	0	1.97154e-05	55.16	7.74165e-05	2	1364.6	-3.08374	29.2292	0
	High	DIEDLENSLAK	14	2	2	Q9U0S7;K1QRU8		0	0	1.98177e-05	55.04	0.000189877	2	1246.61	-2.20628	41.8934	0
	High	qQDAANEMADQIDQLQK	1	3	2	Q9U0S7;A0A1P8C5A6	N-Term(Gln->pyro-Glu)	0	0	0.000123214	47.12	0.000536655	2	1928.86	-3.36256	48.2384	0
	High	EIAFQADEDRK	12	16	4	P24733;A0A1P8C5A6;Q9BLD0;Q9U0S7		0	0	5.11605e-05	46.52	0.00132926	2	1321.64	2.68757	21.0611	1
	High	ESYNMAER	7	13	3	P24733;Q9U0S7;A0A1P8C5A6		0	2.9e-05	0.000401712	71.47	1.36511e-06	2	999.417	-2.90113	17.8764	0
	High	VTFQQSAER	44	4	1	Q9U0S7		0	2.9e-05	0.000522099	53.2	0.000325229	2	1065.53	-2.17207	18.5708	0
	High	RQVEEAEEIAAINLAK	4	29	6	P24733;Q9U0S7;Q9U0S6;G4V4Y7;A0A1P8C5A6;Q9BLD0		0	2.9e-05	0.000371283	49.68	0.000842872	2	1783.97	7.89837	39.4001	1
	High	AGVLGmLEDMR	5	11	3	Q9U0S7;G4V4Y7;V6A729	M6(Oxidation)	0	2.9e-05	0.000495699	37.54	0.0114881	2	1207.58	-0.762331	45.9342	0
	High	VKPLLNIAR	42	11	5	Q9U0S7;G4V4Y7;V6A729;A0A1P8C5A6;K1QRU8		0	5.4e-05	0.00100807	47.06	6.78921e-05	2	1023.67	0.38187	30.8539	0
	High	TALEQAER	4	11	1	Q9U0S7		0	0.000122	0.00281168	67.85	1.269e-05	2	917.466	-2.52224	16.5941	0
	High	SYSAELFR	17	10	2	Q9U0S7;G4V4Y7		0	0.000122	0.00192887	43.86	0.00159526	2	972.479	-0.0505013	34.9042	0
	High	AGVLGmLEDmR	1	11	3	Q9U0S7;G4V4Y7;V6A729	M6(Oxidation); M10(Oxidation)	0	0.000122	0.00218093	21.85	0.313503	2	1223.58	-0.287827	34.8076	0
	High	TREQVLYSVSAMAK	11	1	1	Q9U0S7		0	0.000145	0.00297908	19.28	0.559472	3	1582.83	-0.296789	29.7797	1
	High	IHFGPTGK	23	9	5	P24733;Q9U0S7;Q9BLD0;K1QRU8;K1RSS3		0	0.000189	0.00399471	38.51	0.00661661	2	856.467	-0.31355	20.2471	0
	High	cTASVmHmGEMK	4	1	1	Q9U0S7	C1(Carbamidomethyl); M6(Oxidation); M8(Oxidation)	0	0.00021	0.00466383	21.65	0.0447962	2	1413.56	-1.54693	15.54	0
	High	ADFESQIKEMEER	1	1	1	Q9U0S7		0	0.000355	0.00833077	31.41	0.0226227	2	1611.72	-4.48107	34.8537	1
	High	ADFESQIK	3	10	2	P24733;Q9U0S7		0	0.000371	0.00986205	29.54	0.0772098	2	937.464	1.0318	22.6302	0
	High	cIIPNELK	17	31	7	P24733;Q9U0S7;Q9U0S6;G4V4Y7;V3ZDB4;Q9BLD0;J9Z5G0	C1(Carbamidomethyl)	0	0.00105	0.0215151	15	1.65387	2	986.533	-0.734467	33.5603	0
	High	AQYEESQDSVEALRR	3	2	1	Q9U0S7		0	0.00105	0.0215833	14.31	1.59022	3	1780.85	-0.444322	23.1876	1
	High	YQQQVSEMQR	2	2	1	Q9U0S7		0	0.001854	0.0307027	12.07	2.55177	2	1296.6	-2.64077	16.1129	0
	High	IIYSEFK	8	23	8	Q9U0S7;G4V4Y7;V6A729;A0A1P8C5A6;V3ZDB4;A0A182YYU5;P24733;Q9BLD0		0	0.002183	0.0336917	30.66	0.0389992	2	899.487	-0.576251	28.8703	0
	High	AEELEEAR	2	2	1	Q9U0S7		0	0.00459	0.0688463	28.82	0.0569495	2	946.445	-2.95789	16.9854	0
	High	EQVLYSVSAmAK	1	1	1	Q9U0S7	M10(Oxidation)	0	0.004605	0.0691643	18.97	0.666785	2	1341.67	-0.92005	27.7558	0
	High	LADELR	1	49	9	O96064;P24733;Q9U0S7;G4V4Y7;V6A729;A0A0B7BJW9;A0A1P8C5A6;Q9BLD0;A0A182ZBV3		0	0.006899	0.0962396	50.75	0.00056079	2	716.393	-1.3435	19.2864	0
	High	KWLILR	3	2	2	Q9U0S6;Q9U0S7		0	0.006931	0.0963313	31.69	0.00884322	2	828.544	-1.47759	39.3782	1
B3XZN3	Tubulin beta chain OS=Saccostrea kegaki PE=2 SV=1 - [B3XZN3_9BIVA]	2158.48	73.99	28	2	29	1126	446	49.904	4.85596
	A2	Sequence	# PSMs	# Proteins	# Protein Groups	Protein Group Accessions	Modifications	ΔCn	q-Value	PEP	IonScore	Exp Value	Charge	MH+ [Da]	ΔM [ppm]	RT [min]	# Missed Cleavages
	High	GAGQGGLGLAIDGPAETQIGcK	15	1	1	A0A0K0YAX9	C21(Carbamidomethyl)	0	0	3.94307e-15	112.2	2.79889e-10	2	2070.03	-0.91611	42.521	0
	High	DAGAGGLSLSIEGPSK	23	7	1	A0A0K0YAX9		0	0	2.9248e-09	102.02	3.67414e-09	2	1458.74	-3.49643	38.1751	0
	High	YAGVHIAGSPFK	32	3	1	A0A0K0YAX9		0	0	3.79578e-09	88.61	9.1309e-08	2	1246.66	-0.135448	33.9416	0
	High	DVPVNTIDNQDGTFK	35	2	2	A0A0K0YAX9;A0A0K0YAZ1		0	0	4.16713e-10	85.48	1.29819e-07	2	1662.8	0.154865	30.3196	0
	High	LANGHLGISFTPR	9	2	2	K1PW06;A0A0K0YAX9		0	0	3.16351e-09	85.07	1.10155e-07	2	1382.75	0.340502	36.7489	0
	High	VNVESSIDLSK	32	2	2	A0A0K0YAX9;A0A0K0YAZ1		0	0	3.03255e-06	83.42	3.01885e-07	2	1190.63	0.844626	29.8574	0
	High	EAGAGGLSIAVEGPSK	4	8	4	K1PW06;A0A0K0YAX9;A0A0B7BJW7;A0A182YV73		0	0	1.8582e-09	82.86	2.5958e-07	2	1442.75	0.805516	31.9572	0
	High	DAGAGGLSLSIEGPSKTEIK	4	1	1	A0A0K0YAX9		0	0	5.06817e-07	79.64	4.07953e-07	2	1930.02	3.85487	38.7395	1
	High	VTEPGEYLVSIK	22	1	1	A0A0K0YAX9		0	0	4.27781e-07	77.68	8.47923e-07	2	1334.72	-0.364975	42.1775	0
	High	ETVIcVDASQAGEGK	22	1	1	A0A0K0YAX9	C5(Carbamidomethyl)	0	0	3.28e-09	76.62	8.47129e-07	2	1563.73	-0.63353	25.887	0
	High	FNDEHIPDSPFK	17	1	1	A0A0K0YAX9		0	0	2.2714e-07	69.96	3.77461e-06	2	1445.67	0.487237	34.5919	0
	High	FTVETNGEVGALGFSIEGPSEAK	4	2	2	A0A0K0YAX9;A0A0K0YAZ1		0	0	7.96674e-05	64.06	1.62948e-05	2	2339.12	-9.53512	56.0317	0
	High	VDcDPGMVHASGDGLR	6	1	1	A0A0K0YAX9	C3(Carbamidomethyl)	0	0	5.1756e-07	63.72	9.0444e-06	2	1685.74	-0.51114	22.9138	0
	High	FADEHVPGSPFNVK	38	1	1	A0A0K0YAX9		0	0	8.46679e-08	60.18	4.37966e-05	2	1543.75	-0.92646	35.6761	0
	High	EVGVHLVNVYR	31	1	1	A0A0K0YAX9		0	0	9.61163e-07	58.82	5.6687e-05	2	1284.71	1.6456	33.4613	0
	High	VDcDPGmVHASGDGLR	11	1	1	A0A0K0YAX9	C3(Carbamidomethyl); M7(Oxidation)	0	0	0.000158227	57.02	3.21747e-05	2	1701.73	-2.96992	19.3134	0
	High	KDGScGVTYR	2	2	1	A0A0K0YAX9	C5(Carbamidomethyl)	0	0	0.000113297	55.01	9.67009e-05	2	1142.52	-2.56317	15.857	1
	High	IPGTSPFDmTASVTNPSGITELcDIVSLDDNHYSIK	2	1	1	A0A0K0YAX9	M9(Oxidation); C23(Carbamidomethyl)	0	0	1.20258e-12	55	5.67629e-05	3	3910.83	-2.37567	57.3288	0
	High	ENGGHNVHVFFNDcEIPESPFR	13	1	1	A0A0K0YAX9	C14(Carbamidomethyl)	0	0	6.30438e-09	53.54	7.21419e-05	3	2601.15	-4.37535	49.822	0
	High	DMHIPGSPFEFTVGPIAGGGSHK	3	5	2	A0A0K0YAX9;A0A0B7BJW7		0	0	1.18606e-09	47.55	0.000680316	3	2338.12	-4.37103	55.3461	0
	High	KISVSALQQK	5	1	1	A0A0K0YAX9		0	0	0.0001385	42.11	0.00115961	2	1101.66	-0.365135	21.8367	1
	High	ISVSALQQK	7	1	1	A0A0K0YAX9		0	2.9e-05	0.000439275	59.34	5.98943e-05	2	973.564	-3.7366	25.1088	0
	High	EMGVHTVSVK	6	10	4	K1PW06;A0A0K0YAX9;A0A0B7BJW7;A0A182YV73		0	2.9e-05	0.000243103	50.93	0.000385051	2	1086.56	0.0603699	19.6332	0
	High	DAGYGGLSLSIEGPSK	4	2	2	K1PW06;A0A0K0YAX9		0	2.9e-05	0.000318515	48.42	0.000923709	2	1550.77	1.54183	44.5356	0
	High	DLADDAQWK	31	5	3	K1PW06;A0A0K0YAX9;A0A0K0YAZ1		0	2.9e-05	0.000513586	39.77	0.00402249	2	1061.49	1.76687	29.2345	0
	High	DmHIPGSPFEFTVGPIAGGGSHK	4	5	2	A0A0B7BJW7;A0A0K0YAX9	M2(Oxidation)	0	2.9e-05	0.000528311	32.42	0.0231982	3	2354.12	-3.21836	49.7043	0
	High	VVGLDTPIK	12	2	2	A0A0K0YAX9;A0A0K0YAZ1		0	5.4e-05	0.000811917	53	0.000148853	2	941.565	-1.77608	29.9505	0
	High	VLEFLERDEGIR	29	3	2	A0A0K0YAX9;A0A0K0YAZ1		0	5.4e-05	0.000859957	41.34	0.00347792	2	1475.79	0.727241	43.7906	1
	High	VKVVGLDTPIK	2	2	2	A0A0K0YAX9;A0A0K0YAZ1		0	0.000105	0.00125214	32.22	0.00404859	2	1168.73	2.06906	32.2532	1
	High	LLNWVQSK	29	4	3	K1PW06;A0A0K0YAX9;A0A0K0YAZ1		0	0.000122	0.00238279	56.28	0.000138477	2	987.562	-0.235952	35.8259	0
	High	ITSPPGEIKR	8	1	1	A0A0K0YAX9		0	0.000122	0.00167368	43.32	0.00113836	3	1097.63	-0.592513	17.8833	1
	High	DGScGVTYR	7	2	1	A0A0K0YAX9	C4(Carbamidomethyl)	0	0.000122	0.00196486	32.7	0.00942491	2	1014.43	-3.06803	16.9674	0
	High	AELDFDDR	6	2	2	K1PW06;A0A0K0YAX9		0	0.000189	0.00403719	43.45	0.0015092	2	980.434	1.59013	26.6379	0
	High	AELDFDDRK	10	2	2	K1PW06;A0A0K0YAX9		0	0.000189	0.00400302	38.6	0.0079165	2	1108.53	-0.96055	22.0905	1
	High	AYGPGLEPK	4	4	3	K1PW06;A0A0K0YAX9;A0A0K0YAZ1		0	0.000292	0.00659127	41.47	0.00660458	2	931.487	-1.84694	21.0295	0
	High	EmGVHTVSVK	10	10	4	K1PW06;A0A0K0YAX9;A0A0B7BJW7;A0A182YV73	M2(Oxidation)	0	0.000292	0.00697324	27.74	0.0921264	2	1102.55	-1.52858	16.6985	0
	High	RTYFEVFTK	5	3	3	K1PW06;A0A0K0YAX9;A0A0K0YAZ1		0	0.000313	0.00779987	41.49	0.00476127	2	1190.62	-1.28271	39.5066	1
	High	TYFEVFTK	28	3	3	K1PW06;A0A0K0YAX9;A0A0K0YAZ1		0	0.000371	0.00983897	28.59	0.113037	2	1034.52	0.337953	43.4077	0
	High	VLEFLER	15	3	2	A0A0K0YAX9;A0A0K0YAZ1		0	0.000507	0.0134152	51.27	0.0004098	2	905.505	-4.24589	42.1474	0
	High	TQKLENVTR	3	3	2	A0A0K0YAX9;A0A0K0YAZ1		0	0.000683	0.0166668	38.19	0.00964086	2	1088.61	-0.568702	16.3057	1
	High	VYGPGVEK	3	5	3	K1PW06;A0A0K0YAX9;A0A0K0YAZ1		0	0.001207	0.0227017	35.6	0.0215243	2	848.449	-2.80649	17.2874	0
	High	VKDNAPFK	6	2	2	A0A0K0YAX9;A0A0K0YAZ1		0	0.002707	0.0431398	30.96	0.0666595	2	918.501	-3.20075	17.0718	1
	High	ITSPPGEIK	1	1	1	A0A0K0YAX9		0	0.006704	0.0931822	22.67	0.239284	2	941.53	-0.0120006	20.0493	0
	High	KVEVPVK	2	1	1	A0A0K0YAX9		0	0.006899	0.0959935	46.36	0.000286696	2	798.506	-2.90695	17.2409	1
	High	WANEHLK	1	11	4	K1PW06;A0A0K0YAX9;A0A0K0YAZ1;A0A0B7BJW7		0	0.006984	0.0983352	17.14	0.940869	2	897.454	-4.50094	17.6386	0
	High	VHAAGPGLER	1	2	2	A0A0K0YAX9;A0A182YV73		0	0.009227	0.125834	24.12	0.223641	2	1006.54	-2.07862	16.632	0
A4D0I1	Tubulin beta chain OS=Doryteuthis pealeii PE=2 SV=1 - [A4D0I1_DORPE]	1905.36	68.24	21	3	27	987	444	49.7369	4.89404
	A2	Sequence	# PSMs	# Proteins	# Protein Groups	Protein Group Accessions	Modifications	ΔCn	q-Value	PEP	IonScore	Exp Value	Charge	MH+ [Da]	ΔM [ppm]	RT [min]	# Missed Cleavages
	High	qNLQVQLAAIQSDYDNLNAR	9	1	1	O96064	N-Term(Gln->pyro-Glu)	0	0	2.02261e-14	114.46	1.48431e-10	2	2257.12	-0.728396	57.6554	0
	High	QNLQVQLAAIQSDYDNLNAR	58	1	1	O96064		0	0	1.20725e-15	113.19	2.00049e-10	2	2274.14	-1.87644	55.8025	0
	High	LTQENFDLQHQVQELDGANAGLAK	100	1	1	O96064		0	0	9.65846e-15	111.59	2.2571e-10	2	2639.31	0.31488	48.9979	0
	High	MIEEAEDVASITMNK	72	1	1	O96064		0	0	6.79764e-11	109.13	4.89331e-10	2	1680.78	-1.65334	42.5976	0
	High	mIEEAEDVASITmNK	57	1	1	O96064	M1(Oxidation); M13(Oxidation)	0	0	1.05281e-11	108.75	3.42715e-10	2	1712.77	-2.88305	32.5016	0
	High	EITIELENTQIIVQDLTK	13	4	3	O96064;A0A0B7BJW9;A0A182ZBV3		0	0	4.2165e-13	101.86	1.20877e-09	2	2100.15	0.847546	58.1665	0
	High	LAAAQAALNQLR	53	5	2	O96064;M5AJN3		0	0	3.7932e-08	95.49	5.76276e-09	2	1239.72	-1.19517	38.8137	0
	High	ITIQQELEDAR	77	1	1	O96064		0	0	4.83962e-07	95.36	1.96619e-08	2	1315.69	0.330812	42.4599	0
	High	EITIELENTQIIVQDLTKR	14	4	3	O96064;A0A0B7BJW9;A0A182ZBV3		0	0	1.3065e-12	95.07	3.95188e-09	2	2256.25	2.06709	57.559	1
	High	DLENELEADQR	37	1	1	O96064		0	0	4.81931e-06	88.12	5.04136e-08	2	1331.61	0.853709	32.1625	0
	High	QRQNLQVQLAAIQSDYDNLNAR	12	1	1	O96064		0	0	4.80177e-15	86.39	7.1525e-08	3	2558.31	1.94057	53.3765	1
	High	IRDLENELEADQR	57	1	1	O96064		0	0	2.80908e-09	85.79	1.34848e-07	2	1600.79	-1.3546	30.7241	1
	High	MIEEAEDVASITmNK	50	1	1	O96064	M13(Oxidation)	0	0	1.59218e-07	81.74	2.37474e-07	2	1696.78	-0.943052	36.6713	0
	High	IQELEDTcEQLR	62	1	1	O96064	C8(Carbamidomethyl)	0	0	8.37663e-07	78.15	6.86693e-07	2	1533.72	0.203418	28.6179	0
	High	LEEAEAFAQR	87	4	3	O96064;A0A0B7BJW9;A0A182ZBV3		0	0	1.8813e-06	76.49	1.3553e-06	2	1163.57	-0.0446079	27.0414	0
	High	qRQNLQVQLAAIQSDYDNLNAR	2	1	1	O96064	N-Term(Gln->pyro-Glu)	0	0	2.00975e-15	72.79	1.89892e-06	3	2541.28	-2.03384	56.1159	1
	High	AQLEAERDNLASALR	34	1	1	O96064		0	0	4.65944e-07	70.58	3.70556e-06	2	1656.87	0.024973	35.217	1
	High	YETDIRELEGALDNANR	23	2	1	O96064		0	0	1.42039e-10	69.18	5.25399e-06	2	1978.94	-1.90237	47.9971	1
	High	ELEGALDNANR	63	4	3	O96064;A0A0B7BJW9;A0A182ZBV3		0	0	2.50852e-05	67.78	8.34457e-06	2	1201.58	-0.680476	21.5305	0
	High	RITIQQELEDAR	17	1	1	O96064		0	0	5.42836e-05	63.46	1.91597e-05	2	1471.79	-0.0671418	36.9403	1
	High	DTEEALRDAEAK	33	1	1	O96064		0	0	5.54784e-06	58.08	7.53087e-05	2	1347.64	-0.0161959	21.2965	1
	High	ADRLQAEVNR	7	3	2	O96064;M5AJN3		0	0	0.000104319	48.33	0.000752825	2	1171.61	-4.29385	17.2602	1
	High	VANAELAEK	4	2	1	O96064		0	2.9e-05	0.000368388	44.45	0.00289829	2	944.502	-2.56682	17.1142	0
	High	RmIEEAEDVASITmNK	3	1	1	O96064	M2(Oxidation); M14(Oxidation)	0	2.9e-05	0.00038601	29.26	0.0472529	3	1868.86	-4.33954	28.451	1
	High	KQLEIEIR	40	6	4	O96064;A0A0B7BJW9;A0A182ZBV3;M5AJN3		0	5.4e-05	0.000828256	71.43	2.79146e-06	2	1028.61	-0.0101302	28.6562	1
	High	QEELEEIR	48	1	1	O96064		0	5.4e-05	0.000876305	45.44	0.00192744	2	1045.52	0.426383	25.2972	0
	High	EKDEEIDSIR	11	2	1	O96064		0	5.4e-05	0.000648359	43.27	0.00275286	2	1233.59	-2.21801	17.7817	1
	High	DLENELEADQRR	4	1	1	O96064		0	5.4e-05	0.000836183	32.2	0.0274165	3	1487.71	-0.609033	29.4898	1
	High	TLVEVETR	64	5	2	O96064;M5AJN3		0	0.000254	0.00546814	43.03	0.00399683	2	946.52	-0.900617	27.2157	0
	High	QEELEEIRR	7	1	1	O96064		0	0.000275	0.00594233	28.35	0.0828323	3	1201.62	1.26139	20.19	1
	High	DNLASALRDTEEALR	1	1	1	O96064		0	0.000292	0.00638302	51.11	0.000389167	2	1673.84	-0.806264	54.2723	1
	High	YDKELmAK	3	1	1	O96064	M6(Oxidation)	0	0.000292	0.00751819	40.21	0.00444003	2	1013.5	-0.798992	15.8559	1
	High	DEEIDSIRK	4	2	1	O96064		0	0.000355	0.00835411	30.54	0.0635818	2	1104.55	-0.600666	18.4497	1
	High	ANAEYLKQIK	2	5	3	O96064;A0A182ZBV3;M5AJN3		0	0.000371	0.00985948	23.12	0.228895	2	1177.66	-1.92778	22.0063	1
	High	YDKELMAK	7	1	1	O96064		0	0.00041	0.0108506	46.16	0.00154098	2	997.499	-3.76797	17.6653	1
	High	LREAAASAR	1	1	1	O96064		0	0.000507	0.0128733	42.17	0.00469917	2	944.523	-4.38572	14.8516	1
	High	DEEIDSIR	2	2	1	O96064		0	0.002298	0.0373053	31.65	0.0406927	2	976.455	-3.11795	21.8295	0
	High	SLLEHAER	16	1	1	O96064		0	0.003089	0.0484075	34.55	0.0162223	2	954.5	-0.456544	22.1143	0
	High	QLEIEIR	20	6	4	O96064;A0A0B7BJW9;A0A182ZBV3;M5AJN3		0	0.004309	0.0646632	36.82	0.0122494	2	900.515	-0.486799	35.8164	0
	High	LADELR	1	49	9	O96064;P24733;Q9U0S7;G4V4Y7;V6A729;A0A0B7BJW9;A0A1P8C5A6;Q9BLD0;A0A182ZBV3		0	0.006899	0.0962396	50.75	0.00056079	2	716.393	-1.3435	19.2864	0
	High	LQAEVNR	1	3	2	O96064;M5AJN3		0	0.007634	0.109351	52.82	0.000240041	2	829.45	-2.64542	16.2973	0
	High	AIDELQR	1	1	1	O96064		0	0.008223	0.115845	35.74	0.0237884	2	844.452	0.105248	19.7668	0
K1RWD4	Actin, cytoplasmic OS=Crassostrea gigas GN=CGI_10024579 PE=3 SV=1 - [K1RWD4_CRAGI]	1900.4	72.34	92	4	30	2483	376	41.8717	5.38916
	A2	Sequence	# PSMs	# Proteins	# Protein Groups	Protein Group Accessions	Modifications	ΔCn	q-Value	PEP	IonScore	Exp Value	Charge	MH+ [Da]	ΔM [ppm]	RT [min]	# Missed Cleavages
	High	DLYANTVLSGGTTMFPGIADR	98	61	13	P17304;Q9NC14;Q9NC53;V4BC69;F1ADJ2;Q9NC24;A0A1K0K0S6;Q5J7U6;A0EJG4;Q9NBY3;J7LKN4;Q9NC38;Q9NC09		0	0	4.51913e-15	145.93	1.2521e-13	2	2199.08	0.374718	64.3536	0
	High	LcYVALDFEQEMATAASSSSLEK	262	51	10	P17304;Q5UB47;Q9NC14;F1ADJ2;A0EJG4;Q9NC53;Q6YMS6;A0A194AMJ0;H9LJA3;E7DSC0	C2(Carbamidomethyl)	0	0	5.49161e-18	129.01	4.15118e-12	2	2550.18	2.07888	61.4559	0
	High	EKLcYVALDFEQEMATAASSSSLEK	17	51	10	P17304;Q5UB47;Q9NC14;F1ADJ2;A0EJG4;Q9NC53;Q6YMS6;A0A194AMJ0;H9LJA3;E7DSC0	C4(Carbamidomethyl)	0	0	1.6573e-17	122.86	1.68222e-11	2	2807.31	-1.6325	57.592	1
	High	SYELPDGQVITIGNER	169	275	48	Q3BCD6;Q964E0;P17304;H9LJA3;Q7YZD7;K1RWD4;A0A1K0K0S6;Q9NC14;Q9NC53;A4D0I0;A0A0P0LDM5;V4BC69;K1Q0U8;Q5J7U6;A0A194AMJ0;D3GBA8;F1ADJ2;Q9NBY0;Q5UB47;Q9NC38;A0A0B6Y3K1;Q9NBY3;A0EJG4;Q6YMS6;Q6SQM0;A0A1B2G3B9;E7DSB3;E7DS71;E7DS55;E7DS68;E7DS72;E7DS49;E7DSC0;E7DS88;E7DS66;E7DSA3;Q6RYC7;Q3BCF0;Q3BCF4;Q3BCD8;Q3BCF7;Q460Y1;Q3BCE5;Q460Y6;E7DS41;Q3BCE4;Q3BCE7;Q3BCE3		0	0	3.23053e-12	121.18	5.36123e-11	2	1790.89	-1.89509	49.885	0
	High	DLYANTVLSGGTTmFPGIADR	148	61	13	Q9NC09;Q9NC38;P17304;Q9NC14;Q9NC53;V4BC69;F1ADJ2;Q9NC24;A0A1K0K0S6;Q5J7U6;A0EJG4;Q9NBY3;J7LKN4	M14(Oxidation)	0	0	1.2001e-13	120.95	3.69622e-11	2	2215.07	-1.52064	54.1083	0
	High	KDLYANTVLSGGTTMFPGIADR	34	61	13	P17304;Q9NC14;Q9NC53;V4BC69;F1ADJ2;Q9NC24;A0A1K0K0S6;Q5J7U6;A0EJG4;Q9NBY3;J7LKN4;Q9NC09;Q9NC38		0	0	8.37758e-16	119.84	4.22274e-11	2	2327.17	1.6133	53.4432	1
	High	LcYVALDFEQEmATAASSSSLEK	367	51	10	P17304;Q5UB47;Q9NC14;F1ADJ2;A0EJG4;Q9NC53;Q6YMS6;A0A194AMJ0;H9LJA3;E7DSC0	C2(Carbamidomethyl); M12(Oxidation)	0	0	7.45464e-16	119.03	3.48822e-11	2	2566.17	-1.3754	53.1576	0
	High	EKLcYVALDFEQEmATAASSSSLEK	21	51	10	P17304;Q5UB47;Q9NC14;F1ADJ2;A0EJG4;Q9NC53;Q6YMS6;A0A194AMJ0;H9LJA3;E7DSC0	C4(Carbamidomethyl); M14(Oxidation)	0	0	1.96812e-09	105.12	9.82813e-10	3	2823.31	0.540577	49.8613	1
	High	FRcPESLFQPSFLGMESAGIHETTYNSIMK	9	40	6	Q5UB47;A0A1K0K0S6;F1ADJ2;Q9NBY3;A0EJG4;D3GBA8	C3(Carbamidomethyl)	0	0	2.51539e-24	104.24	9.86964e-10	3	3477.63	0.185697	56.8182	1
	High	KDLYANTVLSGGTTmFPGIADR	49	61	13	Q9NC38;Q9NC09;P17304;Q9NC14;Q9NC53;V4BC69;F1ADJ2;Q9NC24;A0A1K0K0S6;Q5J7U6;A0EJG4;Q9NBY3;J7LKN4	M15(Oxidation)	0	0	1.66443e-13	102	2.72574e-09	2	2343.17	0.646648	47.0663	1
	High	DLTDYLMKILTER	4	297	53	Q3BCE4;Q3BCD6;Q964E0;Q7YZD7;A4D0I0;A0A0P0LDM5;V4BC69;Q6YMS6;K1RWD4;K1Q0U8;D3GBA8;H9LJA3;Q52T80;Q3BCD8;Q3BCF7;Q3BCE7;Q460Y1;Q3BCE5;Q460Y6;Q9NC14;Q9NC53;Q9NC54;Q9NC19;F1ADJ2;Q9NC24;E7DSB3;A0A1K0K0S6;Q5J7U6;A0EJG4;A0A182ZGQ5;A0A194AMJ0;Q6SQM0;Q9NBY0;A0A0L8G4I0;A0A1B2G3B9;E7DS71;E7DS55;E7DS68;E7DS72;E7DS49;E7DSC0;E7DS88;E7DS66;E7DSA3;Q6RYC7;E7DS87;E7DS41;Q3BCF0;Q3BCF4;E7DSA2;E7DS48;E7DS67;E7DSA1		0	0	6.14838e-08	96.32	1.56225e-08	2	1610.85	3.01971	60.1913	1
	High	QEYDESGPSIVHR	174	86	17	Q964E0;P17304;H9LJA3;Q7YZD7;A0A182ZGQ5;A4D0I0;A0A1K0K0S6;F1ADJ2;K1Q0U8;D3GBA8;A0A0P0LDM5;Q6YMS6;K1RWD4;A0A194AMJ0;A0A182YVV4;K1RA57;A0A182YXP1		0	0	7.51602e-09	93.77	1.55521e-08	2	1516.7	-0.0177902	21.6669	0
	High	FRcPESLFQPSFLGmESAGIHETTYNSIMK	15	40	6	Q5UB47;A0A1K0K0S6;F1ADJ2;Q9NBY3;A0EJG4;D3GBA8	C3(Carbamidomethyl); M15(Oxidation)	0	0	1.41545e-19	88.89	3.16349e-08	3	3493.63	1.46565	55.9151	1
	High	qEYDESGPSIVHR	70	86	17	Q964E0;P17304;H9LJA3;Q7YZD7;A0A182ZGQ5;A4D0I0;A0A1K0K0S6;F1ADJ2;K1Q0U8;D3GBA8;A0A0P0LDM5;Q6YMS6;K1RWD4;A0A194AMJ0;A0A182YVV4;K1RA57;A0A182YXP1	N-Term(Gln->pyro-Glu)	0	0	5.31303e-07	85.52	1.00435e-07	2	1499.67	-0.873532	26.7041	0
	High	FRcPESLFQPSFLGmESAGIHETTYNSImK	6	40	6	Q5UB47;A0A1K0K0S6;F1ADJ2;Q9NBY3;A0EJG4;D3GBA8	C3(Carbamidomethyl); M15(Oxidation); M29(Oxidation)	0	0	2.84019e-14	84.65	7.43806e-08	3	3509.61	-0.965414	54.4716	1
	High	HQGVMVGMGQKDSYVGDEAQSK	1	103	15	Q964E0;P17304;H9LJA3;Q7YZD7;A4D0I0;A0A0P0LDM5;V4BC69;K1RWD4;K1Q0U8;D3GBA8;F1ADJ2;A0A0B7BBH4;A0A0L8G4I0;O17477;Q52T80		0	0	9.35236e-09	83.26	1.42563e-07	3	2351.07	-2.76742	24.1051	1
	High	VAPEEHPVLLTEAPLNPK	208	285	51	E7DS71;O17477;E7DS48;Q3BCE5;A0A182YXP1;Q964E0;H9LJA3;Q7YZD7;Q9NC14;Q9NC53;V4BC69;F1ADJ2;Q9NC24;A4D0I0;A0A0P0LDM5;Q6YMS6;K1RWD4;K1Q0U8;Q9NC54;Q9NC19;D3GBA8;A0A182ZGQ5;Q86GJ1;K1RBG6;A0A182YVV4;A0A0B7BBH4;A0A0L8G4I0;G3ET61;V3ZNH0;E7DSB3;E7DS55;E7DS68;E7DS72;E7DS49;E7DSC0;E7DS88;E7DS66;E7DSA3;E7DS87;E7DS41;Q3BCF4;Q3BCD8;E7DSA2;Q3BCD6;Q3BCF7;Q460Y1;Q460Y6;E7DS67;Q3BCE4;E7DSA1;Q3BCE3		0	0	2.35617e-10	82.73	2.61067e-07	2	1954.07	1.06169	40.4105	0
	High	cPESLFQPSFLGMESAGIHETTYNSIMK	59	44	7	Q5UB47;A0A1K0K0S6;F1ADJ2;Q9NBY3;A0EJG4;D3GBA8;Q9NC24	C1(Carbamidomethyl)	0	0	4.10574e-17	77.9	4.33834e-07	2	3174.45	-1.58538	57.1516	0
	High	DLTDYLmKILTER	3	297	53	Q3BCE4;Q3BCD6;Q964E0;Q7YZD7;A4D0I0;A0A0P0LDM5;V4BC69;Q6YMS6;K1RWD4;K1Q0U8;D3GBA8;H9LJA3;Q52T80;Q3BCD8;Q3BCF7;Q3BCE7;Q460Y1;Q3BCE5;Q460Y6;Q9NC14;Q9NC53;Q9NC54;Q9NC19;F1ADJ2;Q9NC24;E7DSB3;A0A1K0K0S6;Q5J7U6;A0EJG4;A0A182ZGQ5;A0A194AMJ0;Q6SQM0;Q9NBY0;A0A0L8G4I0;A0A1B2G3B9;E7DS71;E7DS55;E7DS68;E7DS72;E7DS49;E7DSC0;E7DS88;E7DS66;E7DSA3;Q6RYC7;E7DS87;E7DS41;Q3BCF0;Q3BCF4;E7DSA2;E7DS48;E7DS67;E7DSA1	M7(Oxidation)	0	0	8.14582e-08	77.17	1.3306e-06	2	1626.84	1.3885	58.5819	1
	High	HQGVMVGMGQK	52	109	15	Q964E0;P17304;H9LJA3;Q7YZD7;A4D0I0;A0A0P0LDM5;V4BC69;K1RWD4;K1Q0U8;D3GBA8;F1ADJ2;A0A0B7BBH4;A0A0L8G4I0;O17477;Q52T80		0	0	9.77053e-07	77.11	9.4739e-07	2	1171.57	-0.866651	19.1674	0
	High	TTGIVLDSGDGVTHTVPIYEGYALPHAILR	136	51	7	E7DS71;P17304;Q9NC14;F1ADJ2;Q6YMS6;D3GBA8;A0EJG4		0	0	8.82058e-12	76.33	5.92499e-07	4	3165.65	-1.35962	55.5515	0
	High	VAPEEHPVLLTEAPLNPKANR	10	277	50	E7DSA2;Q460Y1;Q964E0;H9LJA3;Q7YZD7;Q9NC14;Q9NC53;V4BC69;F1ADJ2;Q9NC24;A4D0I0;A0A0P0LDM5;Q6YMS6;K1RWD4;K1Q0U8;Q9NC54;Q9NC19;D3GBA8;A0A182ZGQ5;Q86GJ1;K1RBG6;A0A182YVV4;A0A0B7BBH4;A0A0L8G4I0;G3ET61;V3ZNH0;E7DSB3;E7DS71;E7DS55;E7DS68;E7DS72;E7DS49;E7DSC0;E7DS88;E7DS66;E7DSA3;E7DS87;E7DS41;Q3BCF4;Q3BCD8;Q3BCD6;Q3BCF7;Q3BCE5;Q460Y6;E7DS67;Q3BCE4;E7DSA1;Q3BCE3;Q3BCE7;O17477		0	0	7.17427e-11	74.55	1.24342e-06	2	2295.24	-0.965256	35.3852	1
	High	QEYDESGPSIVHRK	19	85	17	Q964E0;P17304;H9LJA3;Q7YZD7;A0A182ZGQ5;A4D0I0;A0A1K0K0S6;F1ADJ2;K1Q0U8;D3GBA8;A0A0P0LDM5;Q6YMS6;K1RWD4;A0A194AMJ0;A0A182YVV4;K1RA57;A0A182YXP1		0	0	3.87609e-06	70.55	4.72242e-06	2	1644.8	-1.12922	18.563	1
	High	MQKEITALAPSTmK	3	45	11	A0A1K0K0S6;Q5J7U6;F1ADJ2;Q86GJ1;A0A0P0LDM5;Q6YMS6;K1RWD4;K1Q0U8;A0A194AMJ0;D3GBA8;Q6RYC7	M13(Oxidation)	0	0	6.33696e-08	70.25	6.33937e-06	2	1564.81	-0.855331	23.4762	1
	High	qEYDESGPSIVHRK	7	85	17	Q964E0;P17304;H9LJA3;Q7YZD7;A0A182ZGQ5;A4D0I0;A0A1K0K0S6;F1ADJ2;K1Q0U8;D3GBA8;A0A0P0LDM5;Q6YMS6;K1RWD4;A0A194AMJ0;A0A182YVV4;K1RA57;A0A182YXP1	N-Term(Gln->pyro-Glu)	0	0	1.19423e-06	67.75	8.22614e-06	2	1627.77	-3.27911	22.0478	1
	High	HQGVmVGMGQK	46	109	15	Q964E0;P17304;H9LJA3;Q7YZD7;A4D0I0;A0A0P0LDM5;V4BC69;K1RWD4;K1Q0U8;D3GBA8;F1ADJ2;A0A0B7BBH4;A0A0L8G4I0;O17477;Q52T80	M5(Oxidation)	0	0	1.72833e-06	65.43	1.41204e-05	2	1187.56	-1.09589	16.8492	0
	High	DSYVGDEAQSKR	67	118	19	Q964E0;P17304;H9LJA3;Q7YZD7;A4D0I0;A0A0P0LDM5;V4BC69;K1RWD4;K1Q0U8;D3GBA8;F1ADJ2;K1RHJ4;K1RA57;A0A0B7BBH4;A0A0L8G4I0;O17477;Q52T80;G3ET57;G3ET37		0	0	5.69609e-07	64.87	1.37992e-05	2	1354.62	-2.1189	16.7136	1
	High	AGFAGDDAPR	180	121	21	Q964E0;P17304;H9LJA3;Q7YZD7;A0A182ZGQ5;A4D0I0;A0A0P0LDM5;V4BC69;K1RWD4;K1Q0U8;A0A182YVV4;D3GBA8;F1ADJ2;K1RA57;O17477;A0A0B7BBH4;A0A0L8G4I0;G3ET33;A0A182YXP1;V3ZNH0;G3ET37		0	0	3.3454e-06	63.49	2.28781e-05	2	976.447	-1.37565	18.7593	0
	High	cPESLFQPSFLGmESAGIHETTYNSIMK	60	44	7	Q5UB47;A0A1K0K0S6;F1ADJ2;Q9NBY3;A0EJG4;D3GBA8;Q9NC24	C1(Carbamidomethyl); M13(Oxidation)	0	0	5.8367e-15	63.46	1.00307e-05	3	3190.45	-0.23652	56.3664	0
	High	AVFPSIVGRPR	167	109	17	Q964E0;P17304;H9LJA3;Q7YZD7;A0A182ZGQ5;A4D0I0;A0A0P0LDM5;V4BC69;K1RWD4;K1Q0U8;D3GBA8;F1ADJ2;A0A0B7BBH4;A0A0L8G4I0;O17477;G3ET61;G3ET57		0	0	2.1465e-05	60.71	2.46262e-05	2	1198.7	-1.79741	36.8029	0
	High	EITALAPSTMK	84	46	12	K1RVE3;A0A1K0K0S6;Q5J7U6;F1ADJ2;Q86GJ1;A0A0P0LDM5;Q6YMS6;K1RWD4;K1Q0U8;A0A194AMJ0;D3GBA8;Q6RYC7		0	0	5.41549e-06	56.96	0.000153949	2	1161.62	-0.836816	30.7113	0
	High	DSYVGDEAQSK	80	119	19	Q964E0;P17304;H9LJA3;Q7YZD7;A4D0I0;A0A0P0LDM5;V4BC69;K1RWD4;K1Q0U8;D3GBA8;F1ADJ2;K1RHJ4;K1RA57;A0A0B7BBH4;A0A0L8G4I0;O17477;Q52T80;G3ET57;G3ET37		0	0	2.14392e-06	54.86	8.13204e-05	2	1198.52	-1.33817	18.0293	0
	High	HQGVmVGmGQKDSYVGDEAQSK	1	103	15	Q964E0;P17304;H9LJA3;Q7YZD7;A4D0I0;A0A0P0LDM5;V4BC69;K1RWD4;K1Q0U8;D3GBA8;F1ADJ2;A0A0B7BBH4;A0A0L8G4I0;O17477;Q52T80	M5(Oxidation); M8(Oxidation)	0	0	6.52448e-11	54.68	8.90167e-05	3	2383.06	-1.35681	17.8907	1
	High	EITALAPSTmK	116	46	12	K1RVE3;A0A1K0K0S6;Q5J7U6;F1ADJ2;Q86GJ1;A0A0P0LDM5;Q6YMS6;K1RWD4;K1Q0U8;A0A194AMJ0;D3GBA8;Q6RYC7	M10(Oxidation)	0	0	5.66513e-05	53.25	0.000374499	2	1177.61	-2.83061	24.0067	0
	High	cPESLFQPSFLGmESAGIHETTYNSImK	29	44	7	Q5UB47;A0A1K0K0S6;F1ADJ2;Q9NBY3;A0EJG4;D3GBA8;Q9NC24	C1(Carbamidomethyl); M13(Oxidation); M27(Oxidation)	0	0	1.5583e-10	44.19	0.000720214	3	3206.44	-2.26615	54.9768	0
	High	HQGVmVGmGQK	9	109	15	Q964E0;P17304;H9LJA3;Q7YZD7;A4D0I0;A0A0P0LDM5;V4BC69;K1RWD4;K1Q0U8;D3GBA8;F1ADJ2;A0A0B7BBH4;A0A0L8G4I0;O17477;Q52T80	M5(Oxidation); M8(Oxidation)	0	0	1.75554e-05	42.75	0.00220848	2	1203.56	-4.4632	15.2518	0
	High	EITALAPSTMKIK	4	45	11	K1RVE3;A0A1K0K0S6;Q5J7U6;F1ADJ2;Q86GJ1;A0A0P0LDM5;K1RWD4;K1Q0U8;A0A194AMJ0;D3GBA8;Q6RYC7		0	0	9.57658e-07	41.04	0.00281369	2	1402.8	-1.62368	33.4881	1
	High	GYSFTTTAER	215	321	57	Q3BCE5;Q964E0;E7DSB3;E7DS71;E7DS55;E7DS68;E7DS72;E7DS49;E7DSC0;E7DS88;E7DS66;E7DSA3;Q3BCE4;A0A1B2G3B9;Q6RYC7;P17304;H9LJA3;Q7YZD7;K1RWD4;Q9NC14;Q9NC53;V4BC69;F1ADJ2;Q9NC24;A0A1K0K0S6;A4D0I0;A0A0P0LDM5;K1Q0U8;Q5J7U6;A0A194AMJ0;D3GBA8;Q9NBY0;A0EJG4;Q6YMS6;Q9NC54;Q9NC19;Q86GJ1;A0A0B6Y3K1;Q6SQM0;K1RBG6;A0A182YVV4;Q52T80;A0A0L8G4I0;E7DS87;E7DS41;Q3BCF0;Q3BCF4;Q3BCD8;E7DSA2;E7DS48;Q3BCD6;Q3BCF7;Q460Y1;…		0	0	0.000132734	40.54	0.0048172	2	1132.52	-2.74607	31.9507	0
	High	MQKEITALAPSTMK	1	45	11	A0A1K0K0S6;Q5J7U6;F1ADJ2;Q86GJ1;A0A0P0LDM5;Q6YMS6;K1RWD4;K1Q0U8;A0A194AMJ0;D3GBA8;Q6RYC7		0	0	2.42256e-06	39.73	0.00591131	2	1548.81	-1.38879	29.2466	1
	High	FWHHTFYNELR	8	1	1	F1ADJ2		0	0	9.02985e-05	33.52	0.0227429	3	1549.75	8.31864	38.2667	0
	High	mQKEITALAPSTmK	1	45	11	A0A1K0K0S6;Q5J7U6;F1ADJ2;Q86GJ1;A0A0P0LDM5;Q6YMS6;K1RWD4;K1Q0U8;A0A194AMJ0;D3GBA8;Q6RYC7	M1(Oxidation); M13(Oxidation)	0	0.000105	0.00138975	48.3	0.00102724	2	1580.79	-10.3714	20.8731	1
	High	DLTDYLMK	53	303	55	Q9NC38;Q964E0;Q7YZD7;A0A182ZGQ5;A4D0I0;A0A0P0LDM5;V4BC69;Q6YMS6;K1RWD4;K1Q0U8;D3GBA8;H9LJA3;Q3BCD8;Q3BCD6;Q3BCF7;Q460Y1;Q3BCE5;Q460Y6;Q9NC14;A0A1K0K0S6;Q9NC53;Q5J7U6;A0EJG4;F1ADJ2;Q9NC24;Q9NC54;Q9NC19;A0A194AMJ0;Q6SQM0;Q9NBY0;Q52T80;A0A0L8G4I0;A0A1B2G3B9;E7DSB3;E7DS71;E7DS55;E7DS68;E7DS72;E7DS49;E7DSC0;E7DS88;E7DS66;E7DSA3;Q6RYC7;E7DS87;E7DS41;Q3BCF0;Q3BCF4;E7DSA2;E7DS48;E7DS67;Q3BCE4;E7DSA1;Q3BC…		0	0.000122	0.00291078	47.1	0.0015355	2	998.487	0.513482	48.6179	0
	High	HQGVMVGmGQKDSYVGDEAQSK	1	103	15	Q964E0;P17304;H9LJA3;Q7YZD7;A4D0I0;A0A0P0LDM5;V4BC69;K1RWD4;K1Q0U8;D3GBA8;F1ADJ2;A0A0B7BBH4;A0A0L8G4I0;O17477;Q52T80	M8(Oxidation)	0	0.000122	0.00172143	27.03	0.047953	3	2367.06	-5.6544	19.4748	1
	High	DLTDYLmK	120	303	55	Q9NC14;D3GBA8;F1ADJ2;E7DSB3;Q964E0;H9LJA3;Q7YZD7;A4D0I0;A0A1K0K0S6;Q9NC53;V4BC69;Q5J7U6;A0EJG4;Q9NC24;A0A0P0LDM5;Q6YMS6;K1RWD4;K1Q0U8;Q9NC54;Q9NC19;A0A182ZGQ5;A0A194AMJ0;Q6SQM0;Q9NBY0;Q52T80;A0A0L8G4I0;A0A1B2G3B9;E7DS71;E7DS55;E7DS68;E7DS72;E7DS49;E7DSC0;E7DS88;E7DS66;E7DSA3;Q6RYC7;E7DS87;E7DS41;Q3BCF0;Q3BCF4;Q3BCD8;E7DSA2;E7DS48;Q3BCD6;Q3BCF7;Q460Y1;Q3BCE5;Q460Y6;E7DS67;Q3BCE4;E7DSA1;Q3BCE7;Q3BC…	M7(Oxidation)	0	0.00021	0.00436049	36.33	0.014085	2	1014.48	0.28354	37.7136	0
	High	EITALAPSTmKIK	2	45	11	K1RVE3;A0A1K0K0S6;Q5J7U6;F1ADJ2;Q86GJ1;A0A0P0LDM5;K1RWD4;K1Q0U8;A0A194AMJ0;D3GBA8;Q6RYC7	M10(Oxidation)	0	0.000371	0.00886373	15.32	1.05902	2	1418.79	0.516015	24.8934	1
	High	LDLAGRDLTDYLMK	1	284	49	Q9NC14;D3GBA8;F1ADJ2;Q6YMS6;A0EJG4;A0A1K0K0S6;Q5J7U6;E7DS66;E7DS71;Q3BCD8;Q964E0;E7DSB3;E7DS55;E7DS68;E7DS72;E7DS49;E7DSC0;E7DS88;E7DSA3;E7DS87;E7DSA2;H9LJA3;Q7YZD7;A4D0I0;Q9NC53;A0A0P0LDM5;V4BC69;K1RWD4;K1Q0U8;Q9NC54;Q9NC19;Q9NC24;A0A182ZGQ5;A0A194AMJ0;Q6SQM0;Q9NBY0;Q52T80;A0A1B2G3B9;Q6RYC7;E7DS41;Q3BCF0;E7DS48;Q3BCD6;Q3BCF7;Q460Y1;Q3BCE5;Q460Y6;E7DS67;Q3BCE7		0	0.000507	0.0131606	20.23	0.699459	2	1623.83	-5.73741	53.6677	1
	High	cDVDIRK	8	195	32	Q964E0;P17304;H9LJA3;Q7YZD7;A0A1K0K0S6;Q5J7U6;F1ADJ2;Q5UB47;Q9NC38;Q9NC14;A4D0I0;Q9NC53;V4BC69;A0EJG4;Q9NC24;A0A0P0LDM5;Q6YMS6;K1RWD4;K1Q0U8;Q9NC54;Q9NC19;D3GBA8;A0A182ZGQ5;Q9NC09;Q86GJ1;A0A0B6Y3K1;Q9NBY3;A0A194AMJ0;Q6SQM0;J7LKN4;K1RBG6;A0A182YVV4	C1(Carbamidomethyl)	0	0.000566	0.0149032	32.94	0.0516036	2	905.449	-2.15704	16.1827	1
	High	IIAPPER	40	139	20	Q964E0;P17304;Q7YZD7;Q9NC14;Q9NC53;V4BC69;F1ADJ2;Q9NC24;A0A1K0K0S6;A4D0I0;A0A0P0LDM5;K1RWD4;K1Q0U8;Q5J7U6;A0A194AMJ0;D3GBA8;Q9NBY0;J7LKN4;K1RHJ4;K1RA57		0	0.001333	0.0249324	46.34	0.000934902	2	795.472	-0.643572	28.3942	0
	High	IIAPPERK	3	136	19	Q964E0;Q7YZD7;A4D0I0;A0A0P0LDM5;V4BC69;K1RWD4;K1Q0U8;D3GBA8;F1ADJ2;P17304;Q9NC14;Q9NC53;Q9NC24;A0A1K0K0S6;Q5J7U6;A0A194AMJ0;Q9NBY0;J7LKN4;K1RA57		0	0.004393	0.0659206	29.75	0.0239921	2	923.565	-2.80049	16.9297	1
	High	cDVDIR	7	197	32	Q964E0;Q7YZD7;A4D0I0;A0A0P0LDM5;V4BC69;Q6YMS6;K1RWD4;K1Q0U8;D3GBA8;H9LJA3;P17304;A0A1K0K0S6;Q5J7U6;F1ADJ2;Q5UB47;Q9NC38;Q9NC14;Q9NC53;A0EJG4;Q9NC24;Q9NC54;Q9NC19;A0A182ZGQ5;Q9NC09;Q86GJ1;A0A0B6Y3K1;Q9NBY3;A0A194AMJ0;Q6SQM0;J7LKN4;K1RBG6;A0A182YVV4	C1(Carbamidomethyl)	0	0.004835	0.0736031	49.66	0.00076133	2	777.355	-1.41416	18.2287	0
G9K382	Tubulin beta chain OS=Haliotis diversicolor GN=TUBB PE=2 SV=1 - [G9K382_HALDV]	1900.32	63.68	23	2	26	987	446	49.9439	4.85596
	A2	Sequence	# PSMs	# Proteins	# Protein Groups	Protein Group Accessions	Modifications	ΔCn	q-Value	PEP	IonScore	Exp Value	Charge	MH+ [Da]	ΔM [ppm]	RT [min]	# Missed Cleavages
	High	GHYTEGAELVDSVLDVVR	56	57	9	G9K382;B3XZN3;A0A076FIR9;A4D0I1;V3ZD21;A0A194AQ74;K1PN21;V4AK06;A0A0G2R2A9		0	0	4.90185e-14	122.85	2.93381e-11	2	1958.98	1.11031	58.8739	0
	High	GHYTEGAELVDSVLDVVRK	19	57	9	G9K382;B3XZN3;A0A076FIR9;A4D0I1;V3ZD21;A0A194AQ74;K1PN21;V4AK06;A0A0G2R2A9		0	0	1.29498e-15	99.58	5.24883e-09	2	2087.09	5.5461	56.8226	1
	High	LTTPTYGDLNHLVSATMSGVTTcLR	15	62	13	A0A0B7B670;A0A076FIR9;G9K382;B3XZN3;A0A194AQ74;G3ET86;A4D0I1;V3YY74;V3ZD21;V4ALC4;V4AK06;A0A0G2R2A9;V4B045	C23(Carbamidomethyl)	0	0	6.05513e-13	95.95	9.59217e-09	3	2708.33	-1.31607	57.7847	0
	High	SGPFGQIFRPDNFVFGQSGAGNNWAK	16	72	10	A0A0B7B670;G9K382;B3XZN3;K1R278;A4D0I1;A0A076FIR9;V3ZD21;K1PN21;V4AK06;V4ALC4		0	0	1.32652e-18	95.53	1.03982e-08	2	2798.34	-0.333914	56.972	0
	High	IMNTFSVVPSPK	12	47	11	A0A0B7B670;A0A076FIR9;G9K382;B3XZN3;K1R278;A4D0I1;V4ANA6;A0A194AQ74;V4ALC4;K1PN21;A0A0G2R2A9		0	0	9.76597e-08	94.37	2.07841e-08	2	1319.7	0.89095	40.6216	0
	High	ImNTFSVVPSPK	29	47	11	A0A0B7B670;A0A076FIR9;G9K382;B3XZN3;K1R278;A4D0I1;V4ANA6;A0A194AQ74;V4ALC4;K1PN21;A0A0G2R2A9	M2(Oxidation)	0	0	1.29043e-06	91.57	2.02718e-07	2	1335.7	-0.247815	34.5129	0
	High	AILVDLEPGTMDSVR	16	10	5	V4A0A3;B3XZN3;A4D0I1;V4ALC4;K1PN21		0	0	1.93764e-10	90.2	5.00416e-08	2	1615.84	-0.361722	49.9475	0
	High	ISEQFTAMFR	72	63	16	P35394;A0A0B7B670;A0A076FIR9;V3YY74;A0A194AQ74;G3ET72;G9K382;B3XZN3;A4D0I1;G3ET86;V4ANA6;V4ALC4;K1PN21;V4AK06;A0A1D8KD44;V4B045		0	0	4.77712e-07	88.43	7.12003e-08	2	1229.6	0.938194	58.9364	0
	High	INVYYNEATGGK	47	52	8	G9K382;B3XZN3;A0A076FIR9;K1R278;V3ZD21;K1PN21;V4AK06;A0A0G2R2A9		0	0	1.51219e-07	88.23	8.07187e-08	2	1328.65	0.258758	26.2621	0
	High	mSATFVGNSTAIQELFK	7	7	1	B3XZN3	M1(Oxidation)	0	0	3.83963e-10	87.62	8.04365e-08	2	1859.92	0.436663	56.5403	0
	High	LAVNmVPFPR	54	83	20	A0A0L8I033;K1R278;P35394;A0A0B7B670;G3ET84;A0A076FIR9;G9K382;B3XZN3;A0A194AQ74;G3ET86;A4D0I1;V3YY74;V3ZD21;A0A1C7D016;V4ALC4;K1PN21;V4AK06;A0A1D8KD44;A0A0G2R2A9;V4A0A3	M5(Oxidation)	0	0	2.28286e-06	85.79	1.92979e-07	2	1159.63	1.81002	39.9897	0
	High	mSMKEVDEQMLNVQNK	2	70	16	G9K382;B3XZN3;A0A076FIR9;A4D0I1;V3YY74;V3ZD21;A0A0B7B670;G3ET84;A0A194AQ74;G3ET86;K1R278;A0A182ZT25;A0A1C7D016;K1PN21;A0A1D8KD44;V4B045	M1(Oxidation)	0	0	4.38995e-09	85.45	1.04062e-07	2	1939.89	0.605145	29.7726	1
	High	mSmKEVDEQMLNVQNK	13	70	16	G9K382;B3XZN3;A0A076FIR9;A4D0I1;V3YY74;V3ZD21;A0A0B7B670;G3ET84;A0A194AQ74;G3ET86;K1R278;A0A182ZT25;A0A1C7D016;K1PN21;A0A1D8KD44;V4B045	M1(Oxidation); M3(Oxidation)	0	0	8.40403e-10	85.4	9.83455e-08	2	1955.88	-3.04114	25.2083	1
	High	MSATFVGNSTAIQELFKR	2	7	1	B3XZN3		0	0	9.78387e-11	83.77	1.77978e-07	3	2000.02	-1.06739	56.1582	1
	High	EIVHIQAGQcGNQIGAK	27	15	3	A0A0B7B670;V4ALC4;B3XZN3	C10(Carbamidomethyl)	0	0	7.9344e-11	81.15	3.71787e-07	2	1822.92	-2.55898	25.1553	0
	High	LTTPTYGDLNHLVSATmSGVTTcLR	15	62	13	A0A0B7B670;A0A076FIR9;G9K382;B3XZN3;A0A194AQ74;G3ET86;A4D0I1;V3YY74;V3ZD21;V4ALC4;V4AK06;A0A0G2R2A9;V4B045	M17(Oxidation); C23(Carbamidomethyl)	0	0	3.63108e-08	80.56	3.26557e-07	2	2724.34	3.43077	55.1894	0
	High	ALTVPELTQQMFDAK	13	63	12	A0A182ZT25;A0A0B7B670;G3ET84;A0A076FIR9;G9K382;B3XZN3;A0A194AQ74;V3YY74;V3ZD21;V4AK06;A0A1D8KD44;A0A0G2R2A9		0	0	2.23812e-08	80.14	5.35458e-07	2	1691.87	-0.585562	56.4956	0
	High	MSATFVGNSTAIQELFK	6	7	1	B3XZN3		0	0	1.47871e-09	77.94	8.49268e-07	2	1843.93	0.3308	57.2399	0
	High	KLAVNmVPFPR	19	83	20	P35394;A0A0B7B670;G3ET84;A0A076FIR9;G9K382;B3XZN3;A0A194AQ74;G3ET86;A4D0I1;V3YY74;V3ZD21;K1R278;A0A1C7D016;V4ALC4;K1PN21;V4AK06;A0A1D8KD44;A0A0G2R2A9;V4A0A3;A0A0L8I033	M6(Oxidation)	0	0	6.82553e-08	77.54	7.52364e-07	2	1287.72	-0.739367	34.1753	1
	High	FPGQLNADLR	90	86	22	P35394;A0A0B7B670;G3ET84;A0A076FIR9;G9K382;B3XZN3;A0A194AQ74;G3ET86;K1R278;A4D0I1;V3YY74;V4ANA6;V3ZD21;A0A1C7D016;V4ALC4;K1PN21;V4AK06;A0A1D8KD44;A0A0G2R2A9;G3ET66;V4A0A3;V4B045		0	0	4.48602e-06	75.9	2.13471e-06	2	1130.6	0.68604	34.0398	0
	High	KLAVNMVPFPR	29	83	20	A0A0L8I033;K1R278;P35394;A0A0B7B670;G3ET84;A0A076FIR9;G9K382;B3XZN3;A0A194AQ74;G3ET86;A4D0I1;V3YY74;V3ZD21;A0A1C7D016;V4ALC4;K1PN21;V4AK06;A0A1D8KD44;A0A0G2R2A9;V4A0A3		0	0	6.5867e-08	74.56	1.16882e-06	2	1271.73	0.436175	42.2398	1
	High	LHFFmPGFAPLTSR	41	77	17	P35394;A0A0L8I033;A0A0B7B670;G3ET84;A0A076FIR9;G9K382;B3XZN3;A0A194AQ74;K1R278;A4D0I1;V3ZD21;V4ALC4;K1PN21;V4AK06;A0A1D8KD44;A0A0G2R2A9;V4A0A3	M5(Oxidation)	0	0	8.13493e-08	71.5	3.90078e-06	3	1636.83	-0.924138	53.8544	0
	High	LAVNMVPFPR	33	83	20	A0A0L8I033;K1R278;P35394;A0A0B7B670;G3ET84;A0A076FIR9;G9K382;B3XZN3;A0A194AQ74;G3ET86;A4D0I1;V3YY74;V3ZD21;A0A1C7D016;V4ALC4;K1PN21;V4AK06;A0A1D8KD44;A0A0G2R2A9;V4A0A3		0	0	1.32458e-05	69.95	5.74577e-06	2	1143.63	0.484415	47.8349	0
	High	FWEVISDEHGIDPTGTYHGDSDLQLER	101	59	10	A0A182ZT25;A0A0B7B670;B3XZN3;A0A076FIR9;K1R278;A4D0I1;V3ZD21;K1PN21;V4AK06;A0A0G2R2A9		0	0	1.92646e-18	69.45	2.4119e-06	3	3116.42	-1.8045	51.1053	0
	High	ISEQFTAmFR	72	63	16	P35394;A0A0B7B670;A0A076FIR9;V3YY74;A0A194AQ74;G3ET72;G9K382;B3XZN3;A4D0I1;G3ET86;V4ANA6;V4ALC4;K1PN21;V4AK06;A0A1D8KD44;V4B045	M8(Oxidation)	0	0	3.97275e-06	68.49	6.70378e-06	2	1245.59	-0.381556	38.0975	0
	High	mSmKEVDEQmLNVQNK	12	70	16	G9K382;B3XZN3;A0A076FIR9;A4D0I1;V3YY74;V3ZD21;A0A0B7B670;G3ET84;A0A194AQ74;G3ET86;K1R278;A0A182ZT25;A0A1C7D016;K1PN21;A0A1D8KD44;V4B045	M1(Oxidation); M3(Oxidation); M10(Oxidation)	0	0	4.24815e-09	68.25	4.03984e-06	2	1971.88	-1.98535	19.0308	1
	High	AILVDLEPGTmDSVR	18	10	5	B3XZN3;A4D0I1;V4ALC4;K1PN21;V4A0A3	M11(Oxidation)	0	0	9.66815e-08	67.79	9.03233e-06	2	1631.83	-0.0846622	42.9893	0
	High	FPGQLNADLRK	37	86	22	P35394;A0A0B7B670;G3ET84;A0A076FIR9;G9K382;B3XZN3;A0A194AQ74;G3ET86;K1R278;A4D0I1;V3YY74;V4ANA6;V3ZD21;A0A1C7D016;V4ALC4;K1PN21;V4AK06;A0A1D8KD44;A0A0G2R2A9;G3ET66;V4A0A3;V4B045		0	0	8.83346e-07	67	1.31089e-05	2	1258.69	-0.45002	28.6368	1
	High	mREIVHIQAGQcGNQIGAK	9	15	3	A0A0B7B670;V4ALC4;B3XZN3	M1(Oxidation); C12(Carbamidomethyl)	0	0	3.96243e-10	66.45	1.1561e-05	3	2126.06	-0.391521	23.2644	1
	High	LHFFMPGFAPLTSR	12	77	17	P35394;A0A0L8I033;A0A0B7B670;G3ET84;A0A076FIR9;G9K382;B3XZN3;A0A194AQ74;K1R278;A4D0I1;V3ZD21;V4ALC4;K1PN21;V4AK06;A0A1D8KD44;A0A0G2R2A9;V4A0A3		0	0	4.68661e-08	64.97	1.83728e-05	3	1620.83	-0.417837	57.1173	0
	High	ALTVPELTQQmFDAK	37	63	12	A0A182ZT25;A0A0B7B670;G3ET84;A0A076FIR9;G9K382;B3XZN3;A0A194AQ74;V3YY74;V3ZD21;V4AK06;A0A1D8KD44;A0A0G2R2A9	M11(Oxidation)	0	0	1.22545e-07	61.4	4.07133e-05	2	1707.86	-0.747594	45.0375	0
	High	KEAEScDcLQGFQLTHSLGGGTGSGMGTLLISK	3	43	7	B3XZN3;G9K382;A0A076FIR9;A4D0I1;V3ZD21;V4AK06;A0A0G2R2A9	C6(Carbamidomethyl); C8(Carbamidomethyl)	0	0	1.21219e-13	60.8	2.00455e-05	3	3439.62	-3.29288	54.276	1
	High	EVDEQmLNVQNK	32	72	17	G3ET72;G9K382;B3XZN3;A0A076FIR9;A4D0I1;V3YY74;V3ZD21;A0A0B7B670;G3ET84;A0A194AQ74;G3ET86;K1R278;A0A182ZT25;A0A1C7D016;K1PN21;A0A1D8KD44;V4B045	M6(Oxidation)	0	0	1.4615e-06	59.62	5.44629e-05	2	1462.68	-1.37263	19.7378	0
	High	EVDEQMLNVQNK	19	72	17	G3ET72;G9K382;B3XZN3;A0A076FIR9;A4D0I1;V3YY74;V3ZD21;A0A0B7B670;G3ET84;A0A194AQ74;G3ET86;K1R278;A0A182ZT25;A0A1C7D016;K1PN21;A0A1D8KD44;V4B045		0	0	3.71394e-06	58.9	7.00808e-05	2	1446.69	-0.768154	27.1107	0
	High	MREIVHIQAGQcGNQIGAK	9	15	3	A0A0B7B670;V4ALC4;B3XZN3	C12(Carbamidomethyl)	0	0	1.59498e-13	58.06	7.86263e-05	3	2110.06	-0.953122	27.7378	1
	High	EAEScDcLQGFQLTHSLGGGTGSGMGTLLISK	6	43	7	B3XZN3;G9K382;A0A076FIR9;A4D0I1;V3ZD21;V4AK06;A0A0G2R2A9	C5(Carbamidomethyl); C7(Carbamidomethyl)	0	0	4.1797e-07	54.32	7.87734e-05	2	3311.53	-1.25996	55.6778	0
	High	NSSYFVEWIPNNVK	12	73	14	A0A0L8I033;G3ET72;G9K382;B3XZN3;A0A076FIR9;A4D0I1;V3YY74;V3ZD21;A0A0B7B670;G3ET84;A0A194AQ74;G3ET86;K1R278;K1PN21		0	0	2.38374e-06	53.27	0.000287532	2	1696.83	-2.19826	55.2736	0
	High	EAEScDcLQGFQLTHSLGGGTGSGmGTLLISK	7	43	7	G9K382;B3XZN3;A0A076FIR9;A4D0I1;V3ZD21;V4AK06;A0A0G2R2A9	C5(Carbamidomethyl); C7(Carbamidomethyl); M25(Oxidation)	0	0	3.10855e-08	43.21	0.000897755	3	3327.53	-0.665252	51.6759	0
	High	mSATFVGNSTAIQELFKR	2	7	1	B3XZN3	M1(Oxidation)	0	2.9e-05	0.000189028	64.92	1.42693e-05	2	2016.02	-0.104258	55.3841	1
	High	TAVcDIPPR	80	80	16	A0A0B7B670;A0A076FIR9;V3YY74;A0A194AQ74;A0A0L8I033;G3ET72;G9K382;B3XZN3;A4D0I1;V3ZD21;G3ET84;G3ET86;K1R278;V4ANA6;A0A1C7D016;A0A182ZT25	C4(Carbamidomethyl)	0	2.9e-05	0.000431114	48.76	0.000695828	2	1028.52	-2.19526	25.3739	0
	High	KEAEScDcLQGFQLTHSLGGGTGSGmGTLLISK	1	43	7	B3XZN3;G9K382;A0A076FIR9;A4D0I1;V3ZD21;V4AK06;A0A0G2R2A9	C6(Carbamidomethyl); C8(Carbamidomethyl); M26(Oxidation)	0	0.000105	0.00123905	10.89	1.94714	3	3455.62	-0.393112	48.6644	1
	High	YLTVAAmFR	3	48	11	G9K382;B3XZN3;A0A076FIR9;A4D0I1;V3YY74;V3ZD21;V4ANA6;V4AK06;A0A1D8KD44;A0A0G2R2A9;V4B045	M7(Oxidation)	0	0.000122	0.00191535	19.87	0.785154	2	1087.56	1.40959	37.2551	0
	High	IREEYPDR	17	77	16	G3ET72;A0A0B7B670;G9K382;B3XZN3;A0A076FIR9;K1R278;A4D0I1;V4ANA6;V3ZD21;A0A194AQ74;V4ALC4;K1PN21;V4AK06;A0A0G2R2A9;G3ETA5;V4A0A3		0	0.000232	0.00516845	34.44	0.0270891	3	1077.53	-0.546015	16.5831	1
	High	RISEQFTAMFR	2	63	16	P35394;A0A0B7B670;A0A076FIR9;V3YY74;A0A194AQ74;G3ET72;G9K382;B3XZN3;A4D0I1;G3ET86;V4ANA6;V4ALC4;K1PN21;V4AK06;A0A1D8KD44;V4B045		0	0.000292	0.0063654	21	0.466668	2	1385.7	-0.610019	45.2071	1
	High	NMmAAcDPR	2	86	20	A0A0L8I033;G9K382;B3XZN3;A0A076FIR9;A4D0I1;V3YY74;V3ZD21;A0A0B7B670;G3ET84;A0A194AQ74;G3ET86;K1R278;V4ANA6;A0A182ZT25;A0A1C7D016;V4ALC4;K1PN21;V4AK06;A0A1D8KD44;A0A0G2R2A9	M3(Oxidation); C6(Carbamidomethyl)	0	0.002183	0.0334625	56.46	2.28203e-05	2	1081.42	-1.81478	16.0763	0
K1RH58	Alpha-actinin, sarcomeric OS=Crassostrea gigas GN=CGI_10003110 PE=4 SV=1 - [K1RH58_CRAGI]	1868.51	35.57	4	12	31	318	880	102.131	5.45264
	A2	Sequence	# PSMs	# Proteins	# Protein Groups	Protein Group Accessions	Modifications	ΔCn	q-Value	PEP	IonScore	Exp Value	Charge	MH+ [Da]	ΔM [ppm]	RT [min]	# Missed Cleavages
	High	LEDEQSLVAQLQR	22	1	1	A0A1P8C5A6		0	0	1.76948e-09	127.69	8.58739e-12	2	1528.8	-0.767627	42.0851	0
	High	QQDAANEMADQIDQLQK	11	3	2	Q9U0S7;A0A1P8C5A6		0	0	1.79211e-11	117.13	6.05132e-11	2	1945.89	-0.980005	41.9876	0
	High	IAGADIETYLLEK	50	28	10	P24733;Q9U0S7;Q9U0S6;G4V4Y7;V6A729;A0A1P8C5A6;Q9BLD0;K1QRU8;K1RSS3;A0A182YYU5		0	0	1.00789e-09	99.92	5.80088e-09	2	1435.77	-1.33203	52.9135	0
	High	LEmEKEELQAALEEAESALEQEEAK	2	4	3	Q9U0S7;Q9U0S6;A0A1P8C5A6	M3(Oxidation)	0	0	3.00676e-12	86.07	7.46461e-08	3	2863.34	-0.370122	57.6339	1
	High	LEQTLDELEDNLEREK	7	16	4	G4V4Y7;V6A729;A0A1P8C5A6;A0A182YYU5		0	0	1.51299e-09	84.78	1.52192e-07	2	1973.96	-1.14716	48.2506	1
	High	VGLSVIQR	48	8	5	Q9U0S7;Q9U0S6;A0A1P8C5A6;V3ZDB4;A0A182YYU5		0	0	9.91596e-05	83.87	2.23356e-07	2	871.536	-0.517753	29.7621	0
	High	LEQTLDELEDNLER	19	16	4	G4V4Y7;V6A729;A0A1P8C5A6;A0A182YYU5		0	0	3.46393e-09	82.77	2.66336e-07	2	1716.83	-0.75204	49.7391	0
	High	QVEEAEEIAAINLAK	45	29	6	P24733;Q9U0S7;Q9U0S6;G4V4Y7;A0A1P8C5A6;Q9BLD0		0	0	3.25745e-09	82.34	2.63425e-07	2	1627.86	1.93499	44.1766	0
	High	QQDAANEmADQIDQLQK	11	3	2	Q9U0S7;A0A1P8C5A6	M8(Oxidation)	0	0	5.18722e-08	82.3	1.76948e-07	2	1961.88	-1.42895	24.716	0
	High	EEQAEADGTAEAEK	10	3	3	A0A1P8C5A6;A0A182YYU5;V4B1C5		0	0	4.83509e-10	80.12	2.84042e-07	2	1477.63	-1.99451	15.6702	0
	High	KDDIQQMNPPK	8	13	3	A0A1P8C5A6;K1QRU8;K1RSS3		0	0	2.73061e-06	79.32	5.57266e-07	2	1313.65	-1.93485	18.3968	1
	High	EELQAALEEAESALEQEEAK	2	13	3	Q9U0S7;Q9U0S6;A0A1P8C5A6		0	0	7.12939e-12	78.62	5.61983e-07	2	2217.04	-2.43905	57.8401	0
	High	LEEAEAQALK	21	5	2	Q9U0S7;A0A1P8C5A6		0	0	7.14634e-06	78.27	9.36063e-07	2	1101.58	-0.0276149	20.8687	0
	High	LKELAFQADEDR	8	15	4	P24733;A0A1P8C5A6;Q9BLD0;Q9U0S7		0	0	7.96986e-07	78.27	9.95638e-07	2	1434.72	1.65031	27.0157	1
	High	IEELEEELEAER	36	33	7	P24733;Q9U0S7;G4V4Y7;V6A729;A0A1P8C5A6;Q9BLD0;K1RSS3		0	0	9.06768e-08	77.92	7.20004e-07	2	1488.71	1.62463	39.7843	0
	High	IISmFQAHIR	26	22	6	P24733;G4V4Y7;V6A729;A0A1P8C5A6;Q9BLD0;K1QRU8	M4(Oxidation)	0	0	1.08513e-05	74.05	2.97721e-06	2	1231.66	-0.37826	27.8328	0
	High	qVEEAEEIAAINLAK	9	29	6	P24733;Q9U0S7;Q9U0S6;G4V4Y7;A0A1P8C5A6;Q9BLD0	N-Term(Gln->pyro-Glu)	0	0	1.47621e-08	73.56	3.19402e-06	2	1610.82	-1.8723	56.3525	0
	High	LEMEKEELQAALEEAESALEQEEAK	2	4	3	Q9U0S7;Q9U0S6;A0A1P8C5A6		0	0	3.06846e-09	70.8	2.48281e-06	3	2847.34	-0.657569	58.0251	1
	High	YSILAPNAIPQGFVDGK	54	13	3	P24733;A0A1P8C5A6;A0A182YYU5		0	0	1.0634e-10	69.74	4.47505e-06	2	1789.95	-0.0567132	53.7233	0
	High	KDDIQQmNPPK	6	13	3	A0A1P8C5A6;K1QRU8;K1RSS3	M7(Oxidation)	0	0	1.48308e-05	66.73	8.769e-06	2	1329.64	-3.87107	15.4911	1
	High	KQQDAANEMADQIDQLQK	1	3	2	Q9U0S7;A0A1P8C5A6		0	0	5.67377e-06	65.47	1.1678e-05	2	2073.98	-5.15693	37.9471	1
	High	NLYSTHPHFVR	88	59	13	P24733;Q9U0S7;G4V4Y7;V6A729;A0A1P8C5A6;Q9BLD0;K1QRU8;K1RSS3;V3ZDB4;A0A182YYU5;J9Z5G0;J9Z4A1;D8L772		0	0	3.4477e-05	62.13	3.70472e-05	2	1370.69	-2.19913	25.044	0
	High	IISMFQAHIR	8	22	6	P24733;G4V4Y7;V6A729;A0A1P8C5A6;Q9BLD0;K1QRU8		0	0	1.94317e-05	61.55	4.48249e-05	3	1215.66	-1.86601	38.5366	0
	High	ELAFQADEDR	9	16	4	Q9U0S7;P24733;A0A1P8C5A6;Q9BLD0		0	0	4.56896e-05	59.97	3.77096e-05	2	1193.54	-2.03608	24.1291	0
	High	QRPREEQAEADGTAEAEK	7	3	3	A0A1P8C5A6;A0A182YYU5;V4B1C5		0	0	2.87503e-07	55.01	0.000127147	3	2014.94	-1.19241	15.6956	1
	High	qQDAANEMADQIDQLQK	1	3	2	Q9U0S7;A0A1P8C5A6	N-Term(Gln->pyro-Glu)	0	0	0.000123214	47.12	0.000536655	2	1928.86	-3.36256	48.2384	0
	High	ELAFQADEDRK	12	16	4	P24733;A0A1P8C5A6;Q9BLD0;Q9U0S7		0	0	5.11605e-05	46.52	0.00132926	2	1321.64	2.68757	21.0611	1
	High	ESYNMAER	7	13	3	P24733;Q9U0S7;A0A1P8C5A6		0	2.9e-05	0.000401712	71.47	1.36511e-06	2	999.417	-2.90113	17.8764	0
	High	RQVEEAEEIAAINLAK	4	29	6	P24733;Q9U0S7;Q9U0S6;G4V4Y7;A0A1P8C5A6;Q9BLD0		0	2.9e-05	0.000371283	49.68	0.000842872	2	1783.97	7.89837	39.4001	1
	High	DDIQQmNPPKFEK	7	12	2	A0A1P8C5A6;K1QRU8	M6(Oxidation)	0	2.9e-05	0.00018217	40.15	0.00496067	2	1605.76	-1.26507	20.3701	1
	High	VKPLLNIAR	42	11	5	Q9U0S7;G4V4Y7;V6A729;A0A1P8C5A6;K1QRU8		0	5.4e-05	0.00100807	47.06	6.78921e-05	2	1023.67	0.38187	30.8539	0
	High	qRPREEQAEADGTAEAEK	1	3	3	A0A1P8C5A6;A0A182YYU5;V4B1C5	N-Term(Gln->pyro-Glu)	0	5.4e-05	0.000713584	38.39	0.00415798	3	1997.9	-5.72456	16.8959	1
	High	GYSAELFR	29	15	3	Q9U0S6;V6A729;A0A1P8C5A6		0	0.00021	0.00487837	44.54	0.00164355	2	942.468	-0.310179	35.0605	0
	High	VQNELEDAEERADTAEGSLSK	4	1	1	A0A1P8C5A6		0	0.000292	0.00718788	14.16	1.2528	2	2291.06	-2.00161	36.4848	1
	High	NLTSDLDALR	10	1	1	A0A1P8C5A6		0	0.000566	0.0144828	32.22	0.0474435	2	1117.59	1.68776	42.3564	0
	High	IIYSEFK	8	23	8	Q9U0S7;G4V4Y7;V6A729;A0A1P8C5A6;V3ZDB4;A0A182YYU5;P24733;Q9BLD0		0	0.002183	0.0336917	30.66	0.0389992	2	899.487	-0.576251	28.8703	0
	High	LADELR	1	49	9	O96064;P24733;Q9U0S7;G4V4Y7;V6A729;A0A0B7BJW9;A0A1P8C5A6;Q9BLD0;A0A182ZBV3		0	0.006899	0.0962396	50.75	0.00056079	2	716.393	-1.3435	19.2864	0
V4AK06	Tubulin beta chain OS=Lottia gigantea GN=LOTGIDRAFT_182307 PE=3 SV=1 - [V4AK06_LOTGI]	1773.21	62.02	20	2	24	922	445	49.8959	4.85596
	A2	Sequence	# PSMs	# Proteins	# Protein Groups	Protein Group Accessions	Modifications	ΔCn	q-Value	PEP	IonScore	Exp Value	Charge	MH+ [Da]	ΔM [ppm]	RT [min]	# Missed Cleavages
	High	LQTASDESYKDPTNLQAK	8	4	2	V4AE93;K1R401		0	0	1.90732e-09	110.05	4.5424e-10	2	2008.98	-0.0786653	21.7701	1
	High	QNQIETQYANLLDLGNQR	5	2	2	V4AE93;K1R401		0	0	6.37624e-10	106.23	1.01725e-09	2	2118.06	1.34984	54.9797	0
	High	EAFLSGDQVDGDNVESLIK	9	1	1	K1R401		0	0	3.77667e-10	103.96	1.69556e-09	2	2035.98	-0.230056	52.029	0
	High	TDVVESWIADKETQVR	3	4	2	V4AE93;K1R401		0	0	2.22164e-11	92.85	2.67441e-08	2	1875.95	0.574153	45.7587	1
	High	LGEAQTLQQFSR	4	9	3	K1R401;V4AE93;A0A0A7DR34		0	0	2.15025e-08	81.44	4.40367e-07	2	1377.71	0.0323013	33.0101	0
	High	EAAELASWITEK	3	3	1	K1R401		0	0	1.9599e-07	78.98	8.83418e-07	2	1347.67	-3.45426	47.7609	0
	High	QIEDLYLTFAK	16	7	2	K1R401;V4AE93		0	0	1.90382e-06	70.68	3.69389e-06	2	1340.71	0.509765	53.5534	0
	High	QcAGSEDAVQAR	2	1	1	K1R401	C2(Carbamidomethyl)	0	0	6.22007e-07	70.57	1.81539e-06	2	1291.57	-2.251	15.8082	0
	High	SSLIELWEER	7	1	1	K1R401		0	0	7.5269e-06	69.83	7.19625e-06	2	1261.64	-1.0403	56.8652	0
	High	DVTGAEALLER	9	11	2	V4AE93;K1R401		0	0	2.27735e-05	67.99	1.02858e-05	2	1173.61	-0.148139	38.3106	0
	High	LDDSYYLHR	5	2	2	K1R401;A0A0B7BKZ1		0	0	1.8003e-05	67.87	8.41838e-06	2	1181.56	-2.11875	25.3081	0
	High	ALTSGDKPYITAQELYANLTK	11	1	1	K1R401		0	0	7.89258e-09	66.55	7.49133e-06	2	2297.2	-2.22797	56.2227	0
	High	DIDDEEAWIKEK	1	9	2	K1R401;V4AE93		0	0	1.45718e-06	65.18	1.59583e-05	2	1490.71	3.0876	34.6602	1
	High	DLSSVQTLLTK	15	4	2	V4AE93;K1R401		0	0	5.36496e-05	63.97	1.96826e-05	2	1204.68	-1.62043	46.8295	0
	High	IEDLGAAMEER	3	8	1	K1R401		0	0	2.87513e-05	62.42	2.68355e-05	2	1233.58	0.881874	31.3111	0
	High	DLASVQALQR	10	6	2	V4AE93;K1R401		0	0	0.000121224	61.56	4.06022e-05	2	1100.61	0.42662	29.0904	0
	High	LLDSYDLQR	12	3	1	K1R401		0	0	4.5501e-05	61.03	5.47469e-05	2	1122.58	-1.17318	31.054	0
	High	HQAFEAELAANADR	8	9	1	K1R401		0	0	1.14852e-06	59.18	5.48347e-05	2	1542.73	-0.0528374	28.5913	0
	High	mQHNLEQQIQAR	2	3	1	K1R401	M1(Oxidation)	0	0	9.44911e-07	57.13	0.000115604	2	1511.74	-2.06333	20.4952	0
	High	QETFDAGLQAFEK	6	3	1	K1R401		0	0	6.04616e-07	54.25	0.000174764	2	1483.71	-0.297285	44.9973	0
	High	DVEDEEDWIR	4	7	1	K1R401		0	0	3.06946e-05	54.09	5.79064e-05	2	1305.56	0.057095	37.4182	0
	High	HQNFEAELDANK	4	2	1	K1R401		0	0	8.10998e-06	49.64	0.000472052	2	1415.65	-1.18206	24.2659	0
	High	qIEDLYLTFAK	4	7	2	K1R401;V4AE93	N-Term(Gln->pyro-Glu)	0	0	9.64675e-06	47.26	0.00108625	2	1323.68	-0.360746	58.7111	0
	High	TDVVESWIADK	2	4	2	V4AE93;K1R401		0	0	4.0403e-05	43.92	0.00297238	2	1262.62	-2.98197	44.5545	0
	High	YTEHSTVGLAQQWDQLDQLGmR	3	3	1	K1R401	M21(Oxidation)	0	0	3.30334e-05	41.78	0.00204765	3	2592.22	3.08082	51.2985	0
	High	DIDDEEAWIK	2	9	2	K1R401;V4AE93		0	0	0.000100958	41.75	0.00228908	2	1233.57	1.45257	39.3319	0
	High	KLLVGSDDYGR	1	1	1	K1R401		0	0	9.26846e-05	40.65	0.0052865	2	1222.64	0.753275	22.9094	1
	High	MQHNLEQQIQAR	1	3	1	K1R401		0	0	3.64572e-06	40.51	0.00629999	2	1495.75	2.51291	22.3253	0
	High	DADEMENWLQEK	5	7	3	K1R401;V4AE93;A0A0A7DR34		0	0	9.85208e-06	30.79	0.0114214	2	1507.64	-0.337675	45.7229	0
	High	DADEmENWLQEK	1	7	3	K1R401;V4AE93;A0A0A7DR34	M5(Oxidation)	0	0	0.000173524	20.93	0.0900067	2	1523.64	2.92316	32.012	0
	High	LFGAHEIQR	2	7	2	V4AE93;K1R401		0	2.9e-05	0.000180509	35.13	0.0173707	2	1070.57	-0.0532626	23.3735	0
	High	LWELLLSK	3	1	1	K1R401		0	5.4e-05	0.000803793	49.51	0.000346466	2	1001.6	1.6789	55.9863	0
	High	DLASVQNLLK	2	3	2	V4AE93;K1R401		0	5.4e-05	0.00114144	35.18	0.0150178	2	1100.63	-1.35114	47.6476	0
	High	SGVSEDALR	4	9	2	K1R401;V4AE93		0	0.000122	0.00285445	51.36	0.000502658	2	933.464	0.413038	18.9194	0
	High	cNSVEEIK	2	7	1	K1R401	C1(Carbamidomethyl)	0	0.000145	0.00294383	40.71	0.00425439	2	978.455	-1.13612	17.7526	0
	High	LLVGSDDYGR	3	1	1	K1R401		0	0.000232	0.00502999	24.74	0.254153	2	1094.54	-3.06262	25.4362	0
	High	DADETIAWImEK	2	1	1	K1R401	M10(Oxidation)	0	0.000566	0.0143249	20.8	0.338944	2	1437.66	-0.963558	54.2367	0
	High	IEDLGAAmEER	1	8	1	K1R401	M8(Oxidation)	0	0.004135	0.0625818	20.92	0.316761	2	1249.57	-2.19137	20.9012	0
	High	AAmMEGSGTLEDQLEATK	1	1	1	K1R401	M3(Oxidation)	0	0.008648	0.120344	12.16	1.46561	2	1897.85	-1.43194	40.128	0
A0A194AQ74	Tubulin beta chain OS=Pinctada fucata PE=3 SV=1 - [A0A194AQ74_PINFU]	1753.84	70.47	18	2	24	955	386	43.2848	4.85596
	A2	Sequence	# PSMs	# Proteins	# Protein Groups	Protein Group Accessions	Modifications	ΔCn	q-Value	PEP	IonScore	Exp Value	Charge	MH+ [Da]	ΔM [ppm]	RT [min]	# Missed Cleavages
	High	GHYTEGAELVDSVLDVVR	56	57	9	G9K382;B3XZN3;A0A076FIR9;A4D0I1;V3ZD21;A0A194AQ74;K1PN21;V4AK06;A0A0G2R2A9		0	0	4.90185e-14	122.85	2.93381e-11	2	1958.98	1.11031	58.8739	0
	High	GHYTEGAELVDSVLDVVRK	19	57	9	G9K382;B3XZN3;A0A076FIR9;A4D0I1;V3ZD21;A0A194AQ74;K1PN21;V4AK06;A0A0G2R2A9		0	0	1.29498e-15	99.58	5.24883e-09	2	2087.09	5.5461	56.8226	1
	High	LTTPTYGDLNHLVSATMSGVTTcLR	15	62	13	A0A0B7B670;A0A076FIR9;G9K382;B3XZN3;A0A194AQ74;G3ET86;A4D0I1;V3YY74;V3ZD21;V4ALC4;V4AK06;A0A0G2R2A9;V4B045	C23(Carbamidomethyl)	0	0	6.05513e-13	95.95	9.59217e-09	3	2708.33	-1.31607	57.7847	0
	High	SGPFGQIFRPDNFVFGQSGAGNNWxK	16	72	10	A0A0B7B670;G9K382;B3XZN3;K1R278;A4D0I1;A0A076FIR9;V3ZD21;K1PN21;V4AK06;V4ALC4	X25(A)	0	0	1.32652e-18	95.53	1.03982e-08	2	2798.34	-0.333914	56.972	0
	High	IMNTFSVVPSPK	12	47	11	A0A0B7B670;A0A076FIR9;G9K382;B3XZN3;K1R278;A4D0I1;V4ANA6;A0A194AQ74;V4ALC4;K1PN21;A0A0G2R2A9		0	0	9.76597e-08	94.37	2.07841e-08	2	1319.7	0.89095	40.6216	0
	High	ImNTFSVVPSPK	29	47	11	A0A0B7B670;A0A076FIR9;G9K382;B3XZN3;K1R278;A4D0I1;V4ANA6;A0A194AQ74;V4ALC4;K1PN21;A0A0G2R2A9	M2(Oxidation)	0	0	1.29043e-06	91.57	2.02718e-07	2	1335.7	-0.247815	34.5129	0
	High	mSATFIGNSTAIQELFKR	7	27	7	V3YY74;V4A0A3;A0A0B7B670;A0A076FIR9;A0A194AQ74;K1PN21;V4AK06	M1(Oxidation)	0	0	1.72003e-12	89.01	6.0729e-08	3	2030.04	-0.0322785	56.0927	1
	High	ISEQFTAMFR	72	63	16	P35394;A0A0B7B670;A0A076FIR9;V3YY74;A0A194AQ74;G3ET72;G9K382;B3XZN3;A4D0I1;G3ET86;V4ANA6;V4ALC4;K1PN21;V4AK06;A0A1D8KD44;V4B045		0	0	4.77712e-07	88.43	7.12003e-08	2	1229.6	0.938194	58.9364	0
	High	INVYYNEATGGK	47	52	8	G9K382;B3XZN3;A0A076FIR9;K1R278;V3ZD21;K1PN21;V4AK06;A0A0G2R2A9		0	0	1.51219e-07	88.23	8.07187e-08	2	1328.65	0.258758	26.2621	0
	High	LAVNmVPFPR	54	83	20	A0A0L8I033;K1R278;P35394;A0A0B7B670;G3ET84;A0A076FIR9;G9K382;B3XZN3;A0A194AQ74;G3ET86;A4D0I1;V3YY74;V3ZD21;A0A1C7D016;V4ALC4;K1PN21;V4AK06;A0A1D8KD44;A0A0G2R2A9;V4A0A3	M5(Oxidation)	0	0	2.28286e-06	85.79	1.92979e-07	2	1159.63	1.81002	39.9897	0
	High	mSMKEVDEQMLNVQNK	2	70	16	G9K382;B3XZN3;A0A076FIR9;A4D0I1;V3YY74;V3ZD21;A0A0B7B670;G3ET84;A0A194AQ74;G3ET86;K1R278;A0A182ZT25;A0A1C7D016;K1PN21;A0A1D8KD44;V4B045	M1(Oxidation)	0	0	4.38995e-09	85.45	1.04062e-07	2	1939.89	0.605145	29.7726	1
	High	mSmKEVDEQMLNVQNK	13	70	16	G9K382;B3XZN3;A0A076FIR9;A4D0I1;V3YY74;V3ZD21;A0A0B7B670;G3ET84;A0A194AQ74;G3ET86;K1R278;A0A182ZT25;A0A1C7D016;K1PN21;A0A1D8KD44;V4B045	M1(Oxidation); M3(Oxidation)	0	0	8.40403e-10	85.4	9.83455e-08	2	1955.88	-3.04114	25.2083	1
	High	mSATFIGNSTAIQELFK	10	27	7	A0A0B7B670;A0A076FIR9;V3YY74;A0A194AQ74;K1PN21;V4AK06;V4A0A3	M1(Oxidation)	0	0	3.14483e-10	82.49	2.71673e-07	2	1873.93	-3.87927	57.2764	0
	High	LTTPTYGDLNHLVSATmSGVTTcLR	15	62	13	A0A0B7B670;A0A076FIR9;G9K382;B3XZN3;A0A194AQ74;G3ET86;A4D0I1;V3YY74;V3ZD21;V4ALC4;V4AK06;A0A0G2R2A9;V4B045	M17(Oxidation); C23(Carbamidomethyl)	0	0	3.63108e-08	80.56	3.26557e-07	2	2724.34	3.43077	55.1894	0
	High	ALTVPELTQQMFDAK	13	63	12	A0A182ZT25;A0A0B7B670;G3ET84;A0A076FIR9;G9K382;B3XZN3;A0A194AQ74;V3YY74;V3ZD21;V4AK06;A0A1D8KD44;A0A0G2R2A9		0	0	2.23812e-08	80.14	5.35458e-07	2	1691.87	-0.585562	56.4956	0
	High	AVLVDLEPGTMDSVR	22	56	8	G3ET72;A0A0B7B670;G9K382;A0A076FIR9;V3ZD21;A0A194AQ74;A0A182ZT25;V4AK06		0	0	1.09882e-09	79.19	7.88696e-07	2	1601.82	0.260379	46.7466	0
	High	KLAVNmVPFPR	19	83	20	P35394;A0A0B7B670;G3ET84;A0A076FIR9;G9K382;B3XZN3;A0A194AQ74;G3ET86;A4D0I1;V3YY74;V3ZD21;K1R278;A0A1C7D016;V4ALC4;K1PN21;V4AK06;A0A1D8KD44;A0A0G2R2A9;V4A0A3;A0A0L8I033	M6(Oxidation)	0	0	6.82553e-08	77.54	7.52364e-07	2	1287.72	-0.739367	34.1753	1
	High	FPGQLNADLR	90	86	22	P35394;A0A0B7B670;G3ET84;A0A076FIR9;G9K382;B3XZN3;A0A194AQ74;G3ET86;K1R278;A4D0I1;V3YY74;V4ANA6;V3ZD21;A0A1C7D016;V4ALC4;K1PN21;V4AK06;A0A1D8KD44;A0A0G2R2A9;G3ET66;V4A0A3;V4B045		0	0	4.48602e-06	75.9	2.13471e-06	2	1130.6	0.68604	34.0398	0
	High	KLAVNMVPFPR	29	83	20	A0A0L8I033;K1R278;P35394;A0A0B7B670;G3ET84;A0A076FIR9;G9K382;B3XZN3;A0A194AQ74;G3ET86;A4D0I1;V3YY74;V3ZD21;A0A1C7D016;V4ALC4;K1PN21;V4AK06;A0A1D8KD44;A0A0G2R2A9;V4A0A3		0	0	6.5867e-08	74.56	1.16882e-06	2	1271.73	0.436175	42.2398	1
	High	LHFFmPGFAPLTSR	41	77	17	P35394;A0A0L8I033;A0A0B7B670;G3ET84;A0A076FIR9;G9K382;B3XZN3;A0A194AQ74;K1R278;A4D0I1;V3ZD21;V4ALC4;K1PN21;V4AK06;A0A1D8KD44;A0A0G2R2A9;V4A0A3	M5(Oxidation)	0	0	8.13493e-08	71.5	3.90078e-06	3	1636.83	-0.924138	53.8544	0
	High	MSATFIGNSTAIQELFK	11	27	7	A0A0B7B670;A0A076FIR9;V3YY74;A0A194AQ74;K1PN21;V4AK06;V4A0A3		0	0	1.31575e-10	70.65	3.93474e-06	2	1857.94	0.446252	57.7748	0
	High	LAVNMVPFPR	33	83	20	A0A0L8I033;K1R278;P35394;A0A0B7B670;G3ET84;A0A076FIR9;G9K382;B3XZN3;A0A194AQ74;G3ET86;A4D0I1;V3YY74;V3ZD21;A0A1C7D016;V4ALC4;K1PN21;V4AK06;A0A1D8KD44;A0A0G2R2A9;V4A0A3		0	0	1.32458e-05	69.95	5.74577e-06	2	1143.63	0.484415	47.8349	0
	High	FWEVISDEHGIDPTGTYHGDSDLQLER	101	59	10	A0A182ZT25;A0A0B7B670;B3XZN3;A0A076FIR9;K1R278;A4D0I1;V3ZD21;K1PN21;V4AK06;A0A0G2R2A9		0	0	1.92646e-18	69.45	2.4119e-06	3	3116.42	-1.8045	51.1053	0
	High	ISEQFTAmFR	72	63	16	P35394;A0A0B7B670;A0A076FIR9;V3YY74;A0A194AQ74;G3ET72;G9K382;B3XZN3;A4D0I1;G3ET86;V4ANA6;V4ALC4;K1PN21;V4AK06;A0A1D8KD44;V4B045	M8(Oxidation)	0	0	3.97275e-06	68.49	6.70378e-06	2	1245.59	-0.381556	38.0975	0
	High	mSmKEVDEQmLNVQNK	12	70	16	G9K382;B3XZN3;A0A076FIR9;A4D0I1;V3YY74;V3ZD21;A0A0B7B670;G3ET84;A0A194AQ74;G3ET86;K1R278;A0A182ZT25;A0A1C7D016;K1PN21;A0A1D8KD44;V4B045	M1(Oxidation); M3(Oxidation); M10(Oxidation)	0	0	4.24815e-09	68.25	4.03984e-06	2	1971.88	-1.98535	19.0308	1
	High	FPGQLNADLRK	37	86	22	P35394;A0A0B7B670;G3ET84;A0A076FIR9;G9K382;B3XZN3;A0A194AQ74;G3ET86;K1R278;A4D0I1;V3YY74;V4ANA6;V3ZD21;A0A1C7D016;V4ALC4;K1PN21;V4AK06;A0A1D8KD44;A0A0G2R2A9;G3ET66;V4A0A3;V4B045		0	0	8.83346e-07	67	1.31089e-05	2	1258.69	-0.45002	28.6368	1
	High	LHFFMPGFAPLTSR	12	77	17	P35394;A0A0L8I033;A0A0B7B670;G3ET84;A0A076FIR9;G9K382;B3XZN3;A0A194AQ74;K1R278;A4D0I1;V3ZD21;V4ALC4;K1PN21;V4AK06;A0A1D8KD44;A0A0G2R2A9;V4A0A3		0	0	4.68661e-08	64.97	1.83728e-05	3	1620.83	-0.417837	57.1173	0
	High	ALTVPELTQQmFDAK	37	63	12	A0A182ZT25;A0A0B7B670;G3ET84;A0A076FIR9;G9K382;B3XZN3;A0A194AQ74;V3YY74;V3ZD21;V4AK06;A0A1D8KD44;A0A0G2R2A9	M11(Oxidation)	0	0	1.22545e-07	61.4	4.07133e-05	2	1707.86	-0.747594	45.0375	0
	High	KEAEScDcLQGFQLTHSLGGGTGSGMGTLLISK	3	43	7	B3XZN3;G9K382;A0A076FIR9;A4D0I1;V3ZD21;V4AK06;A0A0G2R2A9	C6(Carbamidomethyl); C8(Carbamidomethyl)	0	0	1.21219e-13	60.8	2.00455e-05	3	3439.62	-3.29288	54.276	1
	High	EVDEQmLNVQNK	32	72	17	G3ET72;G9K382;B3XZN3;A0A076FIR9;A4D0I1;V3YY74;V3ZD21;A0A0B7B670;G3ET84;A0A194AQ74;G3ET86;K1R278;A0A182ZT25;A0A1C7D016;K1PN21;A0A1D8KD44;V4B045	M6(Oxidation)	0	0	1.4615e-06	59.62	5.44629e-05	2	1462.68	-1.37263	19.7378	0
	High	EVDEQMLNVQNK	19	72	17	G3ET72;G9K382;B3XZN3;A0A076FIR9;A4D0I1;V3YY74;V3ZD21;A0A0B7B670;G3ET84;A0A194AQ74;G3ET86;K1R278;A0A182ZT25;A0A1C7D016;K1PN21;A0A1D8KD44;V4B045		0	0	3.71394e-06	58.9	7.00808e-05	2	1446.69	-0.768154	27.1107	0
	High	MSATFIGNSTAIQELFKR	8	27	7	V3YY74;V4A0A3;A0A0B7B670;A0A076FIR9;A0A194AQ74;K1PN21;V4AK06		0	0	3.3447e-06	56.22	0.000103392	2	2014.05	1.29808	56.9604	1
	High	EAEScDcLQGFQLTHSLGGGTGSGMGTLLISK	6	43	7	B3XZN3;G9K382;A0A076FIR9;A4D0I1;V3ZD21;V4AK06;A0A0G2R2A9	C5(Carbamidomethyl); C7(Carbamidomethyl)	0	0	4.1797e-07	54.32	7.87734e-05	2	3311.53	-1.25996	55.6778	0
	High	NSSYFVEWIPNNVK	12	73	14	A0A0L8I033;G3ET72;G9K382;B3XZN3;A0A076FIR9;A4D0I1;V3YY74;V3ZD21;A0A0B7B670;G3ET84;A0A194AQ74;G3ET86;K1R278;K1PN21		0	0	2.38374e-06	53.27	0.000287532	2	1696.83	-2.19826	55.2736	0
	High	SGPFGQIFRPDNFVFGQSGAGNNWxK	6	1	1	A0A076FIR9	X25(S)	0	0	7.04296e-12	51.02	0.000264087	3	2814.33	-1.65116	56.819	0
	High	AVLVDLEPGTmDSVR	31	56	8	G3ET72;A0A0B7B670;G9K382;A0A076FIR9;V3ZD21;A0A194AQ74;A0A182ZT25;V4AK06	M11(Oxidation)	0	0	4.83065e-05	44.97	0.00208247	2	1617.82	0.609141	39.4689	0
	High	EAEScDcLQGFQLTHSLGGGTGSGmGTLLISK	7	43	7	G9K382;B3XZN3;A0A076FIR9;A4D0I1;V3ZD21;V4AK06;A0A0G2R2A9	C5(Carbamidomethyl); C7(Carbamidomethyl); M25(Oxidation)	0	0	3.10855e-08	43.21	0.000897755	3	3327.53	-0.665252	51.6759	0
	High	TAVcDIPPR	80	80	16	A0A0B7B670;A0A076FIR9;V3YY74;A0A194AQ74;A0A0L8I033;G3ET72;G9K382;B3XZN3;A4D0I1;V3ZD21;G3ET84;G3ET86;K1R278;V4ANA6;A0A1C7D016;A0A182ZT25	C4(Carbamidomethyl)	0	2.9e-05	0.000431114	48.76	0.000695828	2	1028.52	-2.19526	25.3739	0
	High	KEAEScDcLQGFQLTHSLGGGTGSGmGTLLISK	1	43	7	B3XZN3;G9K382;A0A076FIR9;A4D0I1;V3ZD21;V4AK06;A0A0G2R2A9	C6(Carbamidomethyl); C8(Carbamidomethyl); M26(Oxidation)	0	0.000105	0.00123905	10.89	1.94714	3	3455.62	-0.393112	48.6644	1
	High	YLTVAAmFR	3	48	11	G9K382;B3XZN3;A0A076FIR9;A4D0I1;V3YY74;V3ZD21;V4ANA6;V4AK06;A0A1D8KD44;A0A0G2R2A9;V4B045	M7(Oxidation)	0	0.000122	0.00191535	19.87	0.785154	2	1087.56	1.40959	37.2551	0
	High	IREEYPDR	17	77	16	G3ET72;A0A0B7B670;G9K382;B3XZN3;A0A076FIR9;K1R278;A4D0I1;V4ANA6;V3ZD21;A0A194AQ74;V4ALC4;K1PN21;V4AK06;A0A0G2R2A9;G3ETA5;V4A0A3		0	0.000232	0.00516845	34.44	0.0270891	3	1077.53	-0.546015	16.5831	1
	High	RISEQFTAMFR	2	63	16	P35394;A0A0B7B670;A0A076FIR9;V3YY74;A0A194AQ74;G3ET72;G9K382;B3XZN3;A4D0I1;G3ET86;V4ANA6;V4ALC4;K1PN21;V4AK06;A0A1D8KD44;V4B045		0	0.000292	0.0063654	21	0.466668	2	1385.7	-0.610019	45.2071	1
	High	NMmAAcDPR	2	86	20	A0A0L8I033;G9K382;B3XZN3;A0A076FIR9;A4D0I1;V3YY74;V3ZD21;A0A0B7B670;G3ET84;A0A194AQ74;G3ET86;K1R278;V4ANA6;A0A182ZT25;A0A1C7D016;V4ALC4;K1PN21;V4AK06;A0A1D8KD44;A0A0G2R2A9	M3(Oxidation); C6(Carbamidomethyl)	0	0.002183	0.0334625	56.46	2.28203e-05	2	1081.42	-1.81478	16.0763	0
K1QQ68	Tubulin alpha chain OS=Crassostrea gigas GN=CGI_10024999 PE=3 SV=1 - [K1QQ68_CRAGI]	1731.78	63.41	44	3	26	998	451	50.0756	5.05908
	A2	Sequence	# PSMs	# Proteins	# Protein Groups	Protein Group Accessions	Modifications	ΔCn	q-Value	PEP	IonScore	Exp Value	Charge	MH+ [Da]	ΔM [ppm]	RT [min]	# Missed Cleavages
	High	GHYTEGAELVDSVLDVVR	56	57	9	G9K382;B3XZN3;A0A076FIR9;A4D0I1;V3ZD21;A0A194AQ74;K1PN21;V4AK06;A0A0G2R2A9		0	0	4.90185e-14	122.85	2.93381e-11	2	1958.98	1.11031	58.8739	0
	High	GHYTEGAELVDSVLDVVRK	19	57	9	G9K382;B3XZN3;A0A076FIR9;A4D0I1;V3ZD21;A0A194AQ74;K1PN21;V4AK06;A0A0G2R2A9		0	0	1.29498e-15	99.58	5.24883e-09	2	2087.09	5.5461	56.8226	1
	High	LTTPTYGDLNHLVSATMSGVTTcLR	15	62	13	A0A0B7B670;A0A076FIR9;G9K382;B3XZN3;A0A194AQ74;G3ET86;A4D0I1;V3YY74;V3ZD21;V4ALC4;V4AK06;A0A0G2R2A9;V4B045	C23(Carbamidomethyl)	0	0	6.05513e-13	95.95	9.59217e-09	3	2708.33	-1.31607	57.7847	0
	High	SGPFGQIFRPDNFVFGQSGAGNNWAK	16	72	10	A0A0B7B670;G9K382;B3XZN3;K1R278;A4D0I1;A0A076FIR9;V3ZD21;K1PN21;V4AK06;V4ALC4		0	0	1.32652e-18	95.53	1.03982e-08	2	2798.34	-0.333914	56.972	0
	High	IMNTFSVVPSPK	12	47	11	A0A0B7B670;A0A076FIR9;G9K382;B3XZN3;K1R278;A4D0I1;V4ANA6;A0A194AQ74;V4ALC4;K1PN21;A0A0G2R2A9		0	0	9.76597e-08	94.37	2.07841e-08	2	1319.7	0.89095	40.6216	0
	High	ImNTFSVVPSPK	29	47	11	A0A0B7B670;A0A076FIR9;G9K382;B3XZN3;K1R278;A4D0I1;V4ANA6;A0A194AQ74;V4ALC4;K1PN21;A0A0G2R2A9	M2(Oxidation)	0	0	1.29043e-06	91.57	2.02718e-07	2	1335.7	-0.247815	34.5129	0
	High	AILVDLEPGTMDSVR	16	10	5	V4A0A3;B3XZN3;A4D0I1;V4ALC4;K1PN21		0	0	1.93764e-10	90.2	5.00416e-08	2	1615.84	-0.361722	49.9475	0
	High	ISEQFTAMFR	72	63	16	P35394;A0A0B7B670;A0A076FIR9;V3YY74;A0A194AQ74;G3ET72;G9K382;B3XZN3;A4D0I1;G3ET86;V4ANA6;V4ALC4;K1PN21;V4AK06;A0A1D8KD44;V4B045		0	0	4.77712e-07	88.43	7.12003e-08	2	1229.6	0.938194	58.9364	0
	High	LAVNmVPFPR	54	83	20	A0A0L8I033;K1R278;P35394;A0A0B7B670;G3ET84;A0A076FIR9;G9K382;B3XZN3;A0A194AQ74;G3ET86;A4D0I1;V3YY74;V3ZD21;A0A1C7D016;V4ALC4;K1PN21;V4AK06;A0A1D8KD44;A0A0G2R2A9;V4A0A3	M5(Oxidation)	0	0	2.28286e-06	85.79	1.92979e-07	2	1159.63	1.81002	39.9897	0
	High	mSMKEVDEQMLNVQNK	2	70	16	G9K382;B3XZN3;A0A076FIR9;A4D0I1;V3YY74;V3ZD21;A0A0B7B670;G3ET84;A0A194AQ74;G3ET86;K1R278;A0A182ZT25;A0A1C7D016;K1PN21;A0A1D8KD44;V4B045	M1(Oxidation)	0	0	4.38995e-09	85.45	1.04062e-07	2	1939.89	0.605145	29.7726	1
	High	mSmKEVDEQMLNVQNK	13	70	16	G9K382;B3XZN3;A0A076FIR9;A4D0I1;V3YY74;V3ZD21;A0A0B7B670;G3ET84;A0A194AQ74;G3ET86;K1R278;A0A182ZT25;A0A1C7D016;K1PN21;A0A1D8KD44;V4B045	M1(Oxidation); M3(Oxidation)	0	0	8.40403e-10	85.4	9.83455e-08	2	1955.88	-3.04114	25.2083	1
	High	INVYFNEATGGK	11	6	2	A4D0I1;A0A182ZT25		0	0	1.59817e-07	81.25	4.18441e-07	2	1312.65	0.933409	33.4665	0
	High	LTTPTYGDLNHLVSATmSGVTTcLR	15	62	13	A0A0B7B670;A0A076FIR9;G9K382;B3XZN3;A0A194AQ74;G3ET86;A4D0I1;V3YY74;V3ZD21;V4ALC4;V4AK06;A0A0G2R2A9;V4B045	M17(Oxidation); C23(Carbamidomethyl)	0	0	3.63108e-08	80.56	3.26557e-07	2	2724.34	3.43077	55.1894	0
	High	KLAVNmVPFPR	19	83	20	P35394;A0A0B7B670;G3ET84;A0A076FIR9;G9K382;B3XZN3;A0A194AQ74;G3ET86;A4D0I1;V3YY74;V3ZD21;K1R278;A0A1C7D016;V4ALC4;K1PN21;V4AK06;A0A1D8KD44;A0A0G2R2A9;V4A0A3;A0A0L8I033	M6(Oxidation)	0	0	6.82553e-08	77.54	7.52364e-07	2	1287.72	-0.739367	34.1753	1
	High	FPGQLNADLR	90	86	22	P35394;A0A0B7B670;G3ET84;A0A076FIR9;G9K382;B3XZN3;A0A194AQ74;G3ET86;K1R278;A4D0I1;V3YY74;V4ANA6;V3ZD21;A0A1C7D016;V4ALC4;K1PN21;V4AK06;A0A1D8KD44;A0A0G2R2A9;G3ET66;V4A0A3;V4B045		0	0	4.48602e-06	75.9	2.13471e-06	2	1130.6	0.68604	34.0398	0
	High	KLAVNMVPFPR	29	83	20	A0A0L8I033;K1R278;P35394;A0A0B7B670;G3ET84;A0A076FIR9;G9K382;B3XZN3;A0A194AQ74;G3ET86;A4D0I1;V3YY74;V3ZD21;A0A1C7D016;V4ALC4;K1PN21;V4AK06;A0A1D8KD44;A0A0G2R2A9;V4A0A3		0	0	6.5867e-08	74.56	1.16882e-06	2	1271.73	0.436175	42.2398	1
	High	LHFFmPGFAPLTSR	41	77	17	P35394;A0A0L8I033;A0A0B7B670;G3ET84;A0A076FIR9;G9K382;B3XZN3;A0A194AQ74;K1R278;A4D0I1;V3ZD21;V4ALC4;K1PN21;V4AK06;A0A1D8KD44;A0A0G2R2A9;V4A0A3	M5(Oxidation)	0	0	8.13493e-08	71.5	3.90078e-06	3	1636.83	-0.924138	53.8544	0
	High	LAVNMVPFPR	33	83	20	A0A0L8I033;K1R278;P35394;A0A0B7B670;G3ET84;A0A076FIR9;G9K382;B3XZN3;A0A194AQ74;G3ET86;A4D0I1;V3YY74;V3ZD21;A0A1C7D016;V4ALC4;K1PN21;V4AK06;A0A1D8KD44;A0A0G2R2A9;V4A0A3		0	0	1.32458e-05	69.95	5.74577e-06	2	1143.63	0.484415	47.8349	0
	High	FWEVISDEHGIDPTGTYHGDSDLQLER	101	59	10	A0A182ZT25;A0A0B7B670;B3XZN3;A0A076FIR9;K1R278;A4D0I1;V3ZD21;K1PN21;V4AK06;A0A0G2R2A9		0	0	1.92646e-18	69.45	2.4119e-06	3	3116.42	-1.8045	51.1053	0
	High	ISEQFTAmFR	72	63	16	P35394;A0A0B7B670;A0A076FIR9;V3YY74;A0A194AQ74;G3ET72;G9K382;B3XZN3;A4D0I1;G3ET86;V4ANA6;V4ALC4;K1PN21;V4AK06;A0A1D8KD44;V4B045	M8(Oxidation)	0	0	3.97275e-06	68.49	6.70378e-06	2	1245.59	-0.381556	38.0975	0
	High	mSmKEVDEQmLNVQNK	12	70	16	G9K382;B3XZN3;A0A076FIR9;A4D0I1;V3YY74;V3ZD21;A0A0B7B670;G3ET84;A0A194AQ74;G3ET86;K1R278;A0A182ZT25;A0A1C7D016;K1PN21;A0A1D8KD44;V4B045	M1(Oxidation); M3(Oxidation); M10(Oxidation)	0	0	4.24815e-09	68.25	4.03984e-06	2	1971.88	-1.98535	19.0308	1
	High	AILVDLEPGTmDSVR	18	10	5	B3XZN3;A4D0I1;V4ALC4;K1PN21;V4A0A3	M11(Oxidation)	0	0	9.66815e-08	67.79	9.03233e-06	2	1631.83	-0.0846622	42.9893	0
	High	FPGQLNADLRK	37	86	22	P35394;A0A0B7B670;G3ET84;A0A076FIR9;G9K382;B3XZN3;A0A194AQ74;G3ET86;K1R278;A4D0I1;V3YY74;V4ANA6;V3ZD21;A0A1C7D016;V4ALC4;K1PN21;V4AK06;A0A1D8KD44;A0A0G2R2A9;G3ET66;V4A0A3;V4B045		0	0	8.83346e-07	67	1.31089e-05	2	1258.69	-0.45002	28.6368	1
	High	LHFFMPGFAPLTSR	12	77	17	P35394;A0A0L8I033;A0A0B7B670;G3ET84;A0A076FIR9;G9K382;B3XZN3;A0A194AQ74;K1R278;A4D0I1;V3ZD21;V4ALC4;K1PN21;V4AK06;A0A1D8KD44;A0A0G2R2A9;V4A0A3		0	0	4.68661e-08	64.97	1.83728e-05	3	1620.83	-0.417837	57.1173	0
	High	KEAEScDcLQGFQLTHSLGGGTGSGMGTLLISK	3	43	7	B3XZN3;G9K382;A0A076FIR9;A4D0I1;V3ZD21;V4AK06;A0A0G2R2A9	C6(Carbamidomethyl); C8(Carbamidomethyl)	0	0	1.21219e-13	60.8	2.00455e-05	3	3439.62	-3.29288	54.276	1
	High	EVDEQmLNVQNK	32	72	17	G3ET72;G9K382;B3XZN3;A0A076FIR9;A4D0I1;V3YY74;V3ZD21;A0A0B7B670;G3ET84;A0A194AQ74;G3ET86;K1R278;A0A182ZT25;A0A1C7D016;K1PN21;A0A1D8KD44;V4B045	M6(Oxidation)	0	0	1.4615e-06	59.62	5.44629e-05	2	1462.68	-1.37263	19.7378	0
	High	EVDEQMLNVQNK	19	72	17	G3ET72;G9K382;B3XZN3;A0A076FIR9;A4D0I1;V3YY74;V3ZD21;A0A0B7B670;G3ET84;A0A194AQ74;G3ET86;K1R278;A0A182ZT25;A0A1C7D016;K1PN21;A0A1D8KD44;V4B045		0	0	3.71394e-06	58.9	7.00808e-05	2	1446.69	-0.768154	27.1107	0
	High	STAIQELFKR	1	1	1	A4D0I1		0	0	0.000147618	56.83	7.1792e-05	2	1192.67	0.719246	41.8511	1
	High	EAEScDcLQGFQLTHSLGGGTGSGMGTLLISK	6	43	7	B3XZN3;G9K382;A0A076FIR9;A4D0I1;V3ZD21;V4AK06;A0A0G2R2A9	C5(Carbamidomethyl); C7(Carbamidomethyl)	0	0	4.1797e-07	54.32	7.87734e-05	2	3311.53	-1.25996	55.6778	0
	High	NSSYFVEWIPNNVK	12	73	14	A0A0L8I033;G3ET72;G9K382;B3XZN3;A0A076FIR9;A4D0I1;V3YY74;V3ZD21;A0A0B7B670;G3ET84;A0A194AQ74;G3ET86;K1R278;K1PN21		0	0	2.38374e-06	53.27	0.000287532	2	1696.83	-2.19826	55.2736	0
	High	ALTVPELTQEMFDAK	3	1	1	A4D0I1		0	0	7.64003e-07	45.09	0.00169119	2	1692.85	-1.24083	57.3523	0
	High	EAEScDcLQGFQLTHSLGGGTGSGmGTLLISK	7	43	7	G9K382;B3XZN3;A0A076FIR9;A4D0I1;V3ZD21;V4AK06;A0A0G2R2A9	C5(Carbamidomethyl); C7(Carbamidomethyl); M25(Oxidation)	0	0	3.10855e-08	43.21	0.000897755	3	3327.53	-0.665252	51.6759	0
	High	ALTVPELTQEmFDAK	3	1	1	A4D0I1	M11(Oxidation)	0	0	2.14107e-05	24.05	0.203269	2	1708.84	-1.03946	46.4177	0
	High	STAIQELFK	2	1	1	A4D0I1		0	2.9e-05	0.000271265	51.07	0.000486172	2	1036.57	-0.541442	47.0411	0
	High	TAVcDIPPR	80	80	16	A0A0B7B670;A0A076FIR9;V3YY74;A0A194AQ74;A0A0L8I033;G3ET72;G9K382;B3XZN3;A4D0I1;V3ZD21;G3ET84;G3ET86;K1R278;V4ANA6;A0A1C7D016;A0A182ZT25	C4(Carbamidomethyl)	0	2.9e-05	0.000431114	48.76	0.000695828	2	1028.52	-2.19526	25.3739	0
	High	KEAEScDcLQGFQLTHSLGGGTGSGmGTLLISK	1	43	7	B3XZN3;G9K382;A0A076FIR9;A4D0I1;V3ZD21;V4AK06;A0A0G2R2A9	C6(Carbamidomethyl); C8(Carbamidomethyl); M26(Oxidation)	0	0.000105	0.00123905	10.89	1.94714	3	3455.62	-0.393112	48.6644	1
	High	YLTVAAmFR	3	48	11	G9K382;B3XZN3;A0A076FIR9;A4D0I1;V3YY74;V3ZD21;V4ANA6;V4AK06;A0A1D8KD44;A0A0G2R2A9;V4B045	M7(Oxidation)	0	0.000122	0.00191535	19.87	0.785154	2	1087.56	1.40959	37.2551	0
	High	IREEYPDR	17	77	16	G3ET72;A0A0B7B670;G9K382;B3XZN3;A0A076FIR9;K1R278;A4D0I1;V4ANA6;V3ZD21;A0A194AQ74;V4ALC4;K1PN21;V4AK06;A0A0G2R2A9;G3ETA5;V4A0A3		0	0.000232	0.00516845	34.44	0.0270891	3	1077.53	-0.546015	16.5831	1
	High	RISEQFTAMFR	2	63	16	P35394;A0A0B7B670;A0A076FIR9;V3YY74;A0A194AQ74;G3ET72;G9K382;B3XZN3;A4D0I1;G3ET86;V4ANA6;V4ALC4;K1PN21;V4AK06;A0A1D8KD44;V4B045		0	0.000292	0.0063654	21	0.466668	2	1385.7	-0.610019	45.2071	1
	High	NMmAAcDPR	2	86	20	A0A0L8I033;G9K382;B3XZN3;A0A076FIR9;A4D0I1;V3YY74;V3ZD21;A0A0B7B670;G3ET84;A0A194AQ74;G3ET86;K1R278;V4ANA6;A0A182ZT25;A0A1C7D016;V4ALC4;K1PN21;V4AK06;A0A1D8KD44;A0A0G2R2A9	M3(Oxidation); C6(Carbamidomethyl)	0	0.002183	0.0334625	56.46	2.28203e-05	2	1081.42	-1.81478	16.0763	0
Q6PTI1	ATP synthase subunit beta (Fragment) OS=Modiolus americanus PE=2 SV=1 - [Q6PTI1_MODAM]	1484.95	70.73	31	3	22	310	427	46.183	5.10986
	A2	Sequence	# PSMs	# Proteins	# Protein Groups	Protein Group Accessions	Modifications	ΔCn	q-Value	PEP	IonScore	Exp Value	Charge	MH+ [Da]	ΔM [ppm]	RT [min]	# Missed Cleavages
	High	DLYANTVLSGGSTmYPGIADR	49	28	3	A0A0P0LDM5;K1RWD4;A0A194AMJ0	M14(Oxidation)	0	0	9.16162e-13	131.53	3.12164e-12	2	2217.05	1.45307	46.6765	0
	High	DLYANTVLSGGSTMYPGIADR	42	28	3	A0A0P0LDM5;K1RWD4;A0A194AMJ0		0	0	7.9822e-13	129.49	5.2744e-12	2	2201.06	0.484413	51.1304	0
	High	SYELPDGQVITIGNER	169	275	48	Q3BCD6;Q964E0;P17304;H9LJA3;Q7YZD7;K1RWD4;A0A1K0K0S6;Q9NC14;Q9NC53;A4D0I0;A0A0P0LDM5;V4BC69;K1Q0U8;Q5J7U6;A0A194AMJ0;D3GBA8;F1ADJ2;Q9NBY0;Q5UB47;Q9NC38;A0A0B6Y3K1;Q9NBY3;A0EJG4;Q6YMS6;Q6SQM0;A0A1B2G3B9;E7DSB3;E7DS71;E7DS55;E7DS68;E7DS72;E7DS49;E7DSC0;E7DS88;E7DS66;E7DSA3;Q6RYC7;Q3BCF0;Q3BCF4;Q3BCD8;Q3BCF7;Q460Y1;Q3BCE5;Q460Y6;E7DS41;Q3BCE4;Q3BCE7;Q3BCE3		0	0	3.23053e-12	121.18	5.36123e-11	2	1790.89	-1.89509	49.885	0
	High	KDLYANTVLSGGSTMYPGIADR	6	28	3	A0A0P0LDM5;K1RWD4;A0A194AMJ0		0	0	6.6986e-16	116.94	9.58911e-11	2	2329.15	0.772533	44.6987	1
	High	KDLYANTVLSGGSTmYPGIADR	12	28	3	A0A0P0LDM5;K1RWD4;A0A194AMJ0	M15(Oxidation)	0	0	7.47652e-14	105.71	1.1735e-09	2	2345.14	0.124747	40.2066	1
	High	DLTDYLMKILTER	4	297	53	Q3BCE4;Q3BCD6;Q964E0;Q7YZD7;A4D0I0;A0A0P0LDM5;V4BC69;Q6YMS6;K1RWD4;K1Q0U8;D3GBA8;H9LJA3;Q52T80;Q3BCD8;Q3BCF7;Q3BCE7;Q460Y1;Q3BCE5;Q460Y6;Q9NC14;Q9NC53;Q9NC54;Q9NC19;F1ADJ2;Q9NC24;E7DSB3;A0A1K0K0S6;Q5J7U6;A0EJG4;A0A182ZGQ5;A0A194AMJ0;Q6SQM0;Q9NBY0;A0A0L8G4I0;A0A1B2G3B9;E7DS71;E7DS55;E7DS68;E7DS72;E7DS49;E7DSC0;E7DS88;E7DS66;E7DSA3;Q6RYC7;E7DS87;E7DS41;Q3BCF0;Q3BCF4;E7DSA2;E7DS48;E7DS67;E7DSA1		0	0	6.14838e-08	96.32	1.56225e-08	2	1610.85	3.01971	60.1913	1
	High	QEYDESGPSIVHR	174	86	17	Q964E0;P17304;H9LJA3;Q7YZD7;A0A182ZGQ5;A4D0I0;A0A1K0K0S6;F1ADJ2;K1Q0U8;D3GBA8;A0A0P0LDM5;Q6YMS6;K1RWD4;A0A194AMJ0;A0A182YVV4;K1RA57;A0A182YXP1		0	0	7.51602e-09	93.77	1.55521e-08	2	1516.7	-0.0177902	21.6669	0
	High	qEYDESGPSIVHR	70	86	17	Q964E0;P17304;H9LJA3;Q7YZD7;A0A182ZGQ5;A4D0I0;A0A1K0K0S6;F1ADJ2;K1Q0U8;D3GBA8;A0A0P0LDM5;Q6YMS6;K1RWD4;A0A194AMJ0;A0A182YVV4;K1RA57;A0A182YXP1	N-Term(Gln->pyro-Glu)	0	0	5.31303e-07	85.52	1.00435e-07	2	1499.67	-0.873532	26.7041	0
	High	HQGVMVGMGQKDSYVGDEAQSK	1	103	15	Q964E0;P17304;H9LJA3;Q7YZD7;A4D0I0;A0A0P0LDM5;V4BC69;K1RWD4;K1Q0U8;D3GBA8;F1ADJ2;A0A0B7BBH4;A0A0L8G4I0;O17477;Q52T80		0	0	9.35236e-09	83.26	1.42563e-07	3	2351.07	-2.76742	24.1051	1
	High	VAPEEHPVLLTEAPLNPK	208	285	51	E7DS71;O17477;E7DS48;Q3BCE5;A0A182YXP1;Q964E0;H9LJA3;Q7YZD7;Q9NC14;Q9NC53;V4BC69;F1ADJ2;Q9NC24;A4D0I0;A0A0P0LDM5;Q6YMS6;K1RWD4;K1Q0U8;Q9NC54;Q9NC19;D3GBA8;A0A182ZGQ5;Q86GJ1;K1RBG6;A0A182YVV4;A0A0B7BBH4;A0A0L8G4I0;G3ET61;V3ZNH0;E7DSB3;E7DS55;E7DS68;E7DS72;E7DS49;E7DSC0;E7DS88;E7DS66;E7DSA3;E7DS87;E7DS41;Q3BCF4;Q3BCD8;E7DSA2;Q3BCD6;Q3BCF7;Q460Y1;Q460Y6;E7DS67;Q3BCE4;E7DSA1;Q3BCE3		0	0	2.35617e-10	82.73	2.61067e-07	2	1954.07	1.06169	40.4105	0
	High	DLTDYLmKILTER	3	297	53	Q3BCE4;Q3BCD6;Q964E0;Q7YZD7;A4D0I0;A0A0P0LDM5;V4BC69;Q6YMS6;K1RWD4;K1Q0U8;D3GBA8;H9LJA3;Q52T80;Q3BCD8;Q3BCF7;Q3BCE7;Q460Y1;Q3BCE5;Q460Y6;Q9NC14;Q9NC53;Q9NC54;Q9NC19;F1ADJ2;Q9NC24;E7DSB3;A0A1K0K0S6;Q5J7U6;A0EJG4;A0A182ZGQ5;A0A194AMJ0;Q6SQM0;Q9NBY0;A0A0L8G4I0;A0A1B2G3B9;E7DS71;E7DS55;E7DS68;E7DS72;E7DS49;E7DSC0;E7DS88;E7DS66;E7DSA3;Q6RYC7;E7DS87;E7DS41;Q3BCF0;Q3BCF4;E7DSA2;E7DS48;E7DS67;E7DSA1	M7(Oxidation)	0	0	8.14582e-08	77.17	1.3306e-06	2	1626.84	1.3885	58.5819	1
	High	HQGVMVGMGQK	52	109	15	Q964E0;P17304;H9LJA3;Q7YZD7;A4D0I0;A0A0P0LDM5;V4BC69;K1RWD4;K1Q0U8;D3GBA8;F1ADJ2;A0A0B7BBH4;A0A0L8G4I0;O17477;Q52T80		0	0	9.77053e-07	77.11	9.4739e-07	2	1171.57	-0.866651	19.1674	0
	High	VAPEEHPVLLTEAPLNPKANR	10	277	50	E7DSA2;Q460Y1;Q964E0;H9LJA3;Q7YZD7;Q9NC14;Q9NC53;V4BC69;F1ADJ2;Q9NC24;A4D0I0;A0A0P0LDM5;Q6YMS6;K1RWD4;K1Q0U8;Q9NC54;Q9NC19;D3GBA8;A0A182ZGQ5;Q86GJ1;K1RBG6;A0A182YVV4;A0A0B7BBH4;A0A0L8G4I0;G3ET61;V3ZNH0;E7DSB3;E7DS71;E7DS55;E7DS68;E7DS72;E7DS49;E7DSC0;E7DS88;E7DS66;E7DSA3;E7DS87;E7DS41;Q3BCF4;Q3BCD8;Q3BCD6;Q3BCF7;Q3BCE5;Q460Y6;E7DS67;Q3BCE4;E7DSA1;Q3BCE3;Q3BCE7;O17477		0	0	7.17427e-11	74.55	1.24342e-06	2	2295.24	-0.965256	35.3852	1
	High	LcYVALDFENEMQTAASSSSLEK	4	2	1	K1RWD4	C2(Carbamidomethyl)	0	0	4.73722e-09	73.97	9.80119e-07	2	2593.18	-1.04341	53.9606	0
	High	QEYDESGPSIVHRK	19	85	17	Q964E0;P17304;H9LJA3;Q7YZD7;A0A182ZGQ5;A4D0I0;A0A1K0K0S6;F1ADJ2;K1Q0U8;D3GBA8;A0A0P0LDM5;Q6YMS6;K1RWD4;A0A194AMJ0;A0A182YVV4;K1RA57;A0A182YXP1		0	0	3.87609e-06	70.55	4.72242e-06	2	1644.8	-1.12922	18.563	1
	High	MQKEITALAPSTmK	3	45	11	A0A1K0K0S6;Q5J7U6;F1ADJ2;Q86GJ1;A0A0P0LDM5;Q6YMS6;K1RWD4;K1Q0U8;A0A194AMJ0;D3GBA8;Q6RYC7	M13(Oxidation)	0	0	6.33696e-08	70.25	6.33937e-06	2	1564.81	-0.855331	23.4762	1
	High	qEYDESGPSIVHRK	7	85	17	Q964E0;P17304;H9LJA3;Q7YZD7;A0A182ZGQ5;A4D0I0;A0A1K0K0S6;F1ADJ2;K1Q0U8;D3GBA8;A0A0P0LDM5;Q6YMS6;K1RWD4;A0A194AMJ0;A0A182YVV4;K1RA57;A0A182YXP1	N-Term(Gln->pyro-Glu)	0	0	1.19423e-06	67.75	8.22614e-06	2	1627.77	-3.27911	22.0478	1
	High	HQGVmVGMGQK	46	109	15	Q964E0;P17304;H9LJA3;Q7YZD7;A4D0I0;A0A0P0LDM5;V4BC69;K1RWD4;K1Q0U8;D3GBA8;F1ADJ2;A0A0B7BBH4;A0A0L8G4I0;O17477;Q52T80	M5(Oxidation)	0	0	1.72833e-06	65.43	1.41204e-05	2	1187.56	-1.09589	16.8492	0
	High	DSYVGDEAQSKR	67	118	19	Q964E0;P17304;H9LJA3;Q7YZD7;A4D0I0;A0A0P0LDM5;V4BC69;K1RWD4;K1Q0U8;D3GBA8;F1ADJ2;K1RHJ4;K1RA57;A0A0B7BBH4;A0A0L8G4I0;O17477;Q52T80;G3ET57;G3ET37		0	0	5.69609e-07	64.87	1.37992e-05	2	1354.62	-2.1189	16.7136	1
	High	AGFAGDDAPR	180	121	21	Q964E0;P17304;H9LJA3;Q7YZD7;A0A182ZGQ5;A4D0I0;A0A0P0LDM5;V4BC69;K1RWD4;K1Q0U8;A0A182YVV4;D3GBA8;F1ADJ2;K1RA57;O17477;A0A0B7BBH4;A0A0L8G4I0;G3ET33;A0A182YXP1;V3ZNH0;G3ET37		0	0	3.3454e-06	63.49	2.28781e-05	2	976.447	-1.37565	18.7593	0
	High	AVFPSIVGRPR	167	109	17	Q964E0;P17304;H9LJA3;Q7YZD7;A0A182ZGQ5;A4D0I0;A0A0P0LDM5;V4BC69;K1RWD4;K1Q0U8;D3GBA8;F1ADJ2;A0A0B7BBH4;A0A0L8G4I0;O17477;G3ET61;G3ET57		0	0	2.1465e-05	60.71	2.46262e-05	2	1198.7	-1.79741	36.8029	0
	High	IWHHTFYNELR	412	156	29	Q460Y6;Q964E0;P17304;H9LJA3;Q7YZD7;A0A182ZGQ5;A4D0I0;A0A0P0LDM5;V4BC69;Q6YMS6;K1RWD4;K1Q0U8;D3GBA8;A0A182YVV4;K1RA57;A0A0B7BBH4;A0A0L8G4I0;Q52T80;G3ET61;V3ZNH0;Q3BCF4;Q3BCD8;Q3BCD6;Q3BCF7;Q460Y1;Q3BCE5;Q3BCE4;Q3BCE7;Q3BCE3		0	0	3.71162e-06	57.43	0.000105991	3	1515.75	-0.148615	41.6125	0
	High	EITALAPSTMK	84	46	12	K1RVE3;A0A1K0K0S6;Q5J7U6;F1ADJ2;Q86GJ1;A0A0P0LDM5;Q6YMS6;K1RWD4;K1Q0U8;A0A194AMJ0;D3GBA8;Q6RYC7		0	0	5.41549e-06	56.96	0.000153949	2	1161.62	-0.836816	30.7113	0
	High	DSYVGDEAQSK	80	119	19	Q964E0;P17304;H9LJA3;Q7YZD7;A4D0I0;A0A0P0LDM5;V4BC69;K1RWD4;K1Q0U8;D3GBA8;F1ADJ2;K1RHJ4;K1RA57;A0A0B7BBH4;A0A0L8G4I0;O17477;Q52T80;G3ET57;G3ET37		0	0	2.14392e-06	54.86	8.13204e-05	2	1198.52	-1.33817	18.0293	0
	High	HQGVmVGmGQKDSYVGDEAQSK	1	103	15	Q964E0;P17304;H9LJA3;Q7YZD7;A4D0I0;A0A0P0LDM5;V4BC69;K1RWD4;K1Q0U8;D3GBA8;F1ADJ2;A0A0B7BBH4;A0A0L8G4I0;O17477;Q52T80	M5(Oxidation); M8(Oxidation)	0	0	6.52448e-11	54.68	8.90167e-05	3	2383.06	-1.35681	17.8907	1
	High	TTGIVLDSGDGVSHTVPIYEGYALPHAIMR	4	24	3	H9LJA3;A0A0P0LDM5;K1RWD4		0	0	8.92548e-15	54.08	0.000102596	3	3169.6	0.365157	54.4006	0
	High	EITALAPSTmK	116	46	12	K1RVE3;A0A1K0K0S6;Q5J7U6;F1ADJ2;Q86GJ1;A0A0P0LDM5;Q6YMS6;K1RWD4;K1Q0U8;A0A194AMJ0;D3GBA8;Q6RYC7	M10(Oxidation)	0	0	5.66513e-05	53.25	0.000374499	2	1177.61	-2.83061	24.0067	0
	High	HQGVmVGmGQK	9	109	15	Q964E0;P17304;H9LJA3;Q7YZD7;A4D0I0;A0A0P0LDM5;V4BC69;K1RWD4;K1Q0U8;D3GBA8;F1ADJ2;A0A0B7BBH4;A0A0L8G4I0;O17477;Q52T80	M5(Oxidation); M8(Oxidation)	0	0	1.75554e-05	42.75	0.00220848	2	1203.56	-4.4632	15.2518	0
	High	EITALAPSTMKIK	4	45	11	K1RVE3;A0A1K0K0S6;Q5J7U6;F1ADJ2;Q86GJ1;A0A0P0LDM5;K1RWD4;K1Q0U8;A0A194AMJ0;D3GBA8;Q6RYC7		0	0	9.57658e-07	41.04	0.00281369	2	1402.8	-1.62368	33.4881	1
	High	GYSFTTTAER	215	321	57	Q3BCE5;Q964E0;E7DSB3;E7DS71;E7DS55;E7DS68;E7DS72;E7DS49;E7DSC0;E7DS88;E7DS66;E7DSA3;Q3BCE4;A0A1B2G3B9;Q6RYC7;P17304;H9LJA3;Q7YZD7;K1RWD4;Q9NC14;Q9NC53;V4BC69;F1ADJ2;Q9NC24;A0A1K0K0S6;A4D0I0;A0A0P0LDM5;K1Q0U8;Q5J7U6;A0A194AMJ0;D3GBA8;Q9NBY0;A0EJG4;Q6YMS6;Q9NC54;Q9NC19;Q86GJ1;A0A0B6Y3K1;Q6SQM0;K1RBG6;A0A182YVV4;Q52T80;A0A0L8G4I0;E7DS87;E7DS41;Q3BCF0;Q3BCF4;Q3BCD8;E7DSA2;E7DS48;Q3BCD6;Q3BCF7;Q460Y1;…		0	0	0.000132734	40.54	0.0048172	2	1132.52	-2.74607	31.9507	0
	High	MQKEITALAPSTMK	1	45	11	A0A1K0K0S6;Q5J7U6;F1ADJ2;Q86GJ1;A0A0P0LDM5;Q6YMS6;K1RWD4;K1Q0U8;A0A194AMJ0;D3GBA8;Q6RYC7		0	0	2.42256e-06	39.73	0.00591131	2	1548.81	-1.38879	29.2466	1
	High	cPEAmFQPSFLGMESSGIHETTYNSImK	7	6	1	K1RWD4	C1(Carbamidomethyl); M5(Oxidation); M27(Oxidation)	0	0	9.96072e-06	30.84	0.00688155	3	3224.41	0.355869	47.347	0
	High	EKLcYVALDFENEMQTAASSSSLEK	6	2	1	K1RWD4	C4(Carbamidomethyl)	0	0	0.000179413	28.77	0.0344459	3	2850.31	-2.70877	58.8449	1
	High	TTGIVLDSGDGVSHTVPIYEGYALPHAImR	5	24	3	H9LJA3;A0A0P0LDM5;K1RWD4	M29(Oxidation)	0	0	4.02953e-09	28.72	0.0389402	3	3185.59	0.388474	50.8733	0
	High	cPEAMFQPSFLGMESSGIHETTYNSImK	8	6	1	K1RWD4	C1(Carbamidomethyl); M27(Oxidation)	0	0	5.98253e-06	22.85	0.0568086	3	3208.41	1.2458	52.4792	0
	High	FRcPEAMFQPSFLGMESSGIHETTYNSImK	1	6	1	K1RWD4	C3(Carbamidomethyl); M29(Oxidation)	0	5.4e-05	0.000880312	10.32	2.01121	3	3511.62	12.4055	54.5817	1
	High	mQKEITALAPSTmK	1	45	11	A0A1K0K0S6;Q5J7U6;F1ADJ2;Q86GJ1;A0A0P0LDM5;Q6YMS6;K1RWD4;K1Q0U8;A0A194AMJ0;D3GBA8;Q6RYC7	M1(Oxidation); M13(Oxidation)	0	0.000105	0.00138975	48.3	0.00102724	2	1580.79	-10.3714	20.8731	1
	High	DLTDYLMK	53	303	55	Q9NC38;Q964E0;Q7YZD7;A0A182ZGQ5;A4D0I0;A0A0P0LDM5;V4BC69;Q6YMS6;K1RWD4;K1Q0U8;D3GBA8;H9LJA3;Q3BCD8;Q3BCD6;Q3BCF7;Q460Y1;Q3BCE5;Q460Y6;Q9NC14;A0A1K0K0S6;Q9NC53;Q5J7U6;A0EJG4;F1ADJ2;Q9NC24;Q9NC54;Q9NC19;A0A194AMJ0;Q6SQM0;Q9NBY0;Q52T80;A0A0L8G4I0;A0A1B2G3B9;E7DSB3;E7DS71;E7DS55;E7DS68;E7DS72;E7DS49;E7DSC0;E7DS88;E7DS66;E7DSA3;Q6RYC7;E7DS87;E7DS41;Q3BCF0;Q3BCF4;E7DSA2;E7DS48;E7DS67;Q3BCE4;E7DSA1;Q3BC…		0	0.000122	0.00291078	47.1	0.0015355	2	998.487	0.513482	48.6179	0
	High	HQGVMVGmGQKDSYVGDEAQSK	1	103	15	Q964E0;P17304;H9LJA3;Q7YZD7;A4D0I0;A0A0P0LDM5;V4BC69;K1RWD4;K1Q0U8;D3GBA8;F1ADJ2;A0A0B7BBH4;A0A0L8G4I0;O17477;Q52T80	M8(Oxidation)	0	0.000122	0.00172143	27.03	0.047953	3	2367.06	-5.6544	19.4748	1
	High	DLTDYLmK	120	303	55	Q9NC14;D3GBA8;F1ADJ2;E7DSB3;Q964E0;H9LJA3;Q7YZD7;A4D0I0;A0A1K0K0S6;Q9NC53;V4BC69;Q5J7U6;A0EJG4;Q9NC24;A0A0P0LDM5;Q6YMS6;K1RWD4;K1Q0U8;Q9NC54;Q9NC19;A0A182ZGQ5;A0A194AMJ0;Q6SQM0;Q9NBY0;Q52T80;A0A0L8G4I0;A0A1B2G3B9;E7DS71;E7DS55;E7DS68;E7DS72;E7DS49;E7DSC0;E7DS88;E7DS66;E7DSA3;Q6RYC7;E7DS87;E7DS41;Q3BCF0;Q3BCF4;Q3BCD8;E7DSA2;E7DS48;Q3BCD6;Q3BCF7;Q460Y1;Q3BCE5;Q460Y6;E7DS67;Q3BCE4;E7DSA1;Q3BCE7;Q3BC…	M7(Oxidation)	0	0.00021	0.00436049	36.33	0.014085	2	1014.48	0.28354	37.7136	0
	High	EITALAPSTmKIK	2	45	11	K1RVE3;A0A1K0K0S6;Q5J7U6;F1ADJ2;Q86GJ1;A0A0P0LDM5;K1RWD4;K1Q0U8;A0A194AMJ0;D3GBA8;Q6RYC7	M10(Oxidation)	0	0.000371	0.00886373	15.32	1.05902	2	1418.79	0.516015	24.8934	1
	High	LDLAGRDLTDYLMK	1	284	49	Q9NC14;D3GBA8;F1ADJ2;Q6YMS6;A0EJG4;A0A1K0K0S6;Q5J7U6;E7DS66;E7DS71;Q3BCD8;Q964E0;E7DSB3;E7DS55;E7DS68;E7DS72;E7DS49;E7DSC0;E7DS88;E7DSA3;E7DS87;E7DSA2;H9LJA3;Q7YZD7;A4D0I0;Q9NC53;A0A0P0LDM5;V4BC69;K1RWD4;K1Q0U8;Q9NC54;Q9NC19;Q9NC24;A0A182ZGQ5;A0A194AMJ0;Q6SQM0;Q9NBY0;Q52T80;A0A1B2G3B9;Q6RYC7;E7DS41;Q3BCF0;E7DS48;Q3BCD6;Q3BCF7;Q460Y1;Q3BCE5;Q460Y6;E7DS67;Q3BCE7		0	0.000507	0.0131606	20.23	0.699459	2	1623.83	-5.73741	53.6677	1
	High	cDVDIRK	8	195	32	Q964E0;P17304;H9LJA3;Q7YZD7;A0A1K0K0S6;Q5J7U6;F1ADJ2;Q5UB47;Q9NC38;Q9NC14;A4D0I0;Q9NC53;V4BC69;A0EJG4;Q9NC24;A0A0P0LDM5;Q6YMS6;K1RWD4;K1Q0U8;Q9NC54;Q9NC19;D3GBA8;A0A182ZGQ5;Q9NC09;Q86GJ1;A0A0B6Y3K1;Q9NBY3;A0A194AMJ0;Q6SQM0;J7LKN4;K1RBG6;A0A182YVV4	C1(Carbamidomethyl)	0	0.000566	0.0149032	32.94	0.0516036	2	905.449	-2.15704	16.1827	1
	High	IIAPPER	40	139	20	Q964E0;P17304;Q7YZD7;Q9NC14;Q9NC53;V4BC69;F1ADJ2;Q9NC24;A0A1K0K0S6;A4D0I0;A0A0P0LDM5;K1RWD4;K1Q0U8;Q5J7U6;A0A194AMJ0;D3GBA8;Q9NBY0;J7LKN4;K1RHJ4;K1RA57		0	0.001333	0.0249324	46.34	0.000934902	2	795.472	-0.643572	28.3942	0
	High	LcYVALDFENEmQTAASSSSLEK	1	2	1	K1RWD4	C2(Carbamidomethyl); M12(Oxidation)	0	0.002468	0.0408255	12.45	1.4648	3	2609.19	7.59693	60.8131	0
	High	IIAPPERK	3	136	19	Q964E0;Q7YZD7;A4D0I0;A0A0P0LDM5;V4BC69;K1RWD4;K1Q0U8;D3GBA8;F1ADJ2;P17304;Q9NC14;Q9NC53;Q9NC24;A0A1K0K0S6;Q5J7U6;A0A194AMJ0;Q9NBY0;J7LKN4;K1RA57		0	0.004393	0.0659206	29.75	0.0239921	2	923.565	-2.80049	16.9297	1
	High	cDVDIR	7	197	32	Q964E0;Q7YZD7;A4D0I0;A0A0P0LDM5;V4BC69;Q6YMS6;K1RWD4;K1Q0U8;D3GBA8;H9LJA3;P17304;A0A1K0K0S6;Q5J7U6;F1ADJ2;Q5UB47;Q9NC38;Q9NC14;Q9NC53;A0EJG4;Q9NC24;Q9NC54;Q9NC19;A0A182ZGQ5;Q9NC09;Q86GJ1;A0A0B6Y3K1;Q9NBY3;A0A194AMJ0;Q6SQM0;J7LKN4;K1RBG6;A0A182YVV4	C1(Carbamidomethyl)	0	0.004835	0.0736031	49.66	0.00076133	2	777.355	-1.41416	18.2287	0
K1R278	Tubulin beta chain OS=Crassostrea gigas GN=CGI_10019835 PE=3 SV=1 - [K1R278_CRAGI]	1347.95	63.45	16	4	22	725	446	49.987	4.85596
	A2	Sequence	# PSMs	# Proteins	# Protein Groups	Protein Group Accessions	Modifications	ΔCn	q-Value	PEP	IonScore	Exp Value	Charge	MH+ [Da]	ΔM [ppm]	RT [min]	# Missed Cleavages
	High	GHYTEGAELVDSVLDVVR	56	57	9	G9K382;B3XZN3;A0A076FIR9;A4D0I1;V3ZD21;A0A194AQ74;K1PN21;V4AK06;A0A0G2R2A9		0	0	4.90185e-14	122.85	2.93381e-11	2	1958.98	1.11031	58.8739	0
	High	GHYTEGAELVDSVLDVVRK	19	57	9	G9K382;B3XZN3;A0A076FIR9;A4D0I1;V3ZD21;A0A194AQ74;K1PN21;V4AK06;A0A0G2R2A9		0	0	1.29498e-15	99.58	5.24883e-09	2	2087.09	5.5461	56.8226	1
	High	LTTPTYGDLNHLVSATMSGVTTcLR	15	62	13	A0A0B7B670;A0A076FIR9;G9K382;B3XZN3;A0A194AQ74;G3ET86;A4D0I1;V3YY74;V3ZD21;V4ALC4;V4AK06;A0A0G2R2A9;V4B045	C23(Carbamidomethyl)	0	0	6.05513e-13	95.95	9.59217e-09	3	2708.33	-1.31607	57.7847	0
	High	SGPFGQIFRPDNFVFGQSGAGNNWAK	16	72	10	A0A0B7B670;G9K382;B3XZN3;K1R278;A4D0I1;A0A076FIR9;V3ZD21;K1PN21;V4AK06;V4ALC4		0	0	1.32652e-18	95.53	1.03982e-08	2	2798.34	-0.333914	56.972	0
	High	IMNTFSVVPSPK	12	47	11	A0A0B7B670;A0A076FIR9;G9K382;B3XZN3;K1R278;A4D0I1;V4ANA6;A0A194AQ74;V4ALC4;K1PN21;A0A0G2R2A9		0	0	9.76597e-08	94.37	2.07841e-08	2	1319.7	0.89095	40.6216	0
	High	ImNTFSVVPSPK	29	47	11	A0A0B7B670;A0A076FIR9;G9K382;B3XZN3;K1R278;A4D0I1;V4ANA6;A0A194AQ74;V4ALC4;K1PN21;A0A0G2R2A9	M2(Oxidation)	0	0	1.29043e-06	91.57	2.02718e-07	2	1335.7	-0.247815	34.5129	0
	High	ISEQFTAMFR	72	63	16	P35394;A0A0B7B670;A0A076FIR9;V3YY74;A0A194AQ74;G3ET72;G9K382;B3XZN3;A4D0I1;G3ET86;V4ANA6;V4ALC4;K1PN21;V4AK06;A0A1D8KD44;V4B045		0	0	4.77712e-07	88.43	7.12003e-08	2	1229.6	0.938194	58.9364	0
	High	INVYYNEATGGK	47	52	8	G9K382;B3XZN3;A0A076FIR9;K1R278;V3ZD21;K1PN21;V4AK06;A0A0G2R2A9		0	0	1.51219e-07	88.23	8.07187e-08	2	1328.65	0.258758	26.2621	0
	High	LAVNmVPFPR	54	83	20	A0A0L8I033;K1R278;P35394;A0A0B7B670;G3ET84;A0A076FIR9;G9K382;B3XZN3;A0A194AQ74;G3ET86;A4D0I1;V3YY74;V3ZD21;A0A1C7D016;V4ALC4;K1PN21;V4AK06;A0A1D8KD44;A0A0G2R2A9;V4A0A3	M5(Oxidation)	0	0	2.28286e-06	85.79	1.92979e-07	2	1159.63	1.81002	39.9897	0
	High	mSMKEVDEQMLNVQNK	2	70	16	G9K382;B3XZN3;A0A076FIR9;A4D0I1;V3YY74;V3ZD21;A0A0B7B670;G3ET84;A0A194AQ74;G3ET86;K1R278;A0A182ZT25;A0A1C7D016;K1PN21;A0A1D8KD44;V4B045	M1(Oxidation)	0	0	4.38995e-09	85.45	1.04062e-07	2	1939.89	0.605145	29.7726	1
	High	mSmKEVDEQMLNVQNK	13	70	16	G9K382;B3XZN3;A0A076FIR9;A4D0I1;V3YY74;V3ZD21;A0A0B7B670;G3ET84;A0A194AQ74;G3ET86;K1R278;A0A182ZT25;A0A1C7D016;K1PN21;A0A1D8KD44;V4B045	M1(Oxidation); M3(Oxidation)	0	0	8.40403e-10	85.4	9.83455e-08	2	1955.88	-3.04114	25.2083	1
	High	LTTPTYGDLNHLVSATmSGVTTcLR	15	62	13	A0A0B7B670;A0A076FIR9;G9K382;B3XZN3;A0A194AQ74;G3ET86;A4D0I1;V3YY74;V3ZD21;V4ALC4;V4AK06;A0A0G2R2A9;V4B045	M17(Oxidation); C23(Carbamidomethyl)	0	0	3.63108e-08	80.56	3.26557e-07	2	2724.34	3.43077	55.1894	0
	High	ALTVPELTQQMFDAK	13	63	12	A0A182ZT25;A0A0B7B670;G3ET84;A0A076FIR9;G9K382;B3XZN3;A0A194AQ74;V3YY74;V3ZD21;V4AK06;A0A1D8KD44;A0A0G2R2A9		0	0	2.23812e-08	80.14	5.35458e-07	2	1691.87	-0.585562	56.4956	0
	High	AVLVDLEPGTMDSVR	22	56	8	G3ET72;A0A0B7B670;G9K382;A0A076FIR9;V3ZD21;A0A194AQ74;A0A182ZT25;V4AK06		0	0	1.09882e-09	79.19	7.88696e-07	2	1601.82	0.260379	46.7466	0
	High	KLAVNmVPFPR	19	83	20	P35394;A0A0B7B670;G3ET84;A0A076FIR9;G9K382;B3XZN3;A0A194AQ74;G3ET86;A4D0I1;V3YY74;V3ZD21;K1R278;A0A1C7D016;V4ALC4;K1PN21;V4AK06;A0A1D8KD44;A0A0G2R2A9;V4A0A3;A0A0L8I033	M6(Oxidation)	0	0	6.82553e-08	77.54	7.52364e-07	2	1287.72	-0.739367	34.1753	1
	High	mSSTFIGNSTAIQEIFK	3	4	1	G9K382	M1(Oxidation)	0	0	1.89205e-10	76.09	1.16252e-06	2	1889.93	-1.41157	57.5068	0
	High	FPGQLNADLR	90	86	22	P35394;A0A0B7B670;G3ET84;A0A076FIR9;G9K382;B3XZN3;A0A194AQ74;G3ET86;K1R278;A4D0I1;V3YY74;V4ANA6;V3ZD21;A0A1C7D016;V4ALC4;K1PN21;V4AK06;A0A1D8KD44;A0A0G2R2A9;G3ET66;V4A0A3;V4B045		0	0	4.48602e-06	75.9	2.13471e-06	2	1130.6	0.68604	34.0398	0
	High	KLAVNMVPFPR	29	83	20	A0A0L8I033;K1R278;P35394;A0A0B7B670;G3ET84;A0A076FIR9;G9K382;B3XZN3;A0A194AQ74;G3ET86;A4D0I1;V3YY74;V3ZD21;A0A1C7D016;V4ALC4;K1PN21;V4AK06;A0A1D8KD44;A0A0G2R2A9;V4A0A3		0	0	6.5867e-08	74.56	1.16882e-06	2	1271.73	0.436175	42.2398	1
	High	LHFFmPGFAPLTSR	41	77	17	P35394;A0A0L8I033;A0A0B7B670;G3ET84;A0A076FIR9;G9K382;B3XZN3;A0A194AQ74;K1R278;A4D0I1;V3ZD21;V4ALC4;K1PN21;V4AK06;A0A1D8KD44;A0A0G2R2A9;V4A0A3	M5(Oxidation)	0	0	8.13493e-08	71.5	3.90078e-06	3	1636.83	-0.924138	53.8544	0
	High	LAVNMVPFPR	33	83	20	A0A0L8I033;K1R278;P35394;A0A0B7B670;G3ET84;A0A076FIR9;G9K382;B3XZN3;A0A194AQ74;G3ET86;A4D0I1;V3YY74;V3ZD21;A0A1C7D016;V4ALC4;K1PN21;V4AK06;A0A1D8KD44;A0A0G2R2A9;V4A0A3		0	0	1.32458e-05	69.95	5.74577e-06	2	1143.63	0.484415	47.8349	0
	High	ISEQFTAmFR	72	63	16	P35394;A0A0B7B670;A0A076FIR9;V3YY74;A0A194AQ74;G3ET72;G9K382;B3XZN3;A4D0I1;G3ET86;V4ANA6;V4ALC4;K1PN21;V4AK06;A0A1D8KD44;V4B045	M8(Oxidation)	0	0	3.97275e-06	68.49	6.70378e-06	2	1245.59	-0.381556	38.0975	0
	High	mSmKEVDEQmLNVQNK	12	70	16	G9K382;B3XZN3;A0A076FIR9;A4D0I1;V3YY74;V3ZD21;A0A0B7B670;G3ET84;A0A194AQ74;G3ET86;K1R278;A0A182ZT25;A0A1C7D016;K1PN21;A0A1D8KD44;V4B045	M1(Oxidation); M3(Oxidation); M10(Oxidation)	0	0	4.24815e-09	68.25	4.03984e-06	2	1971.88	-1.98535	19.0308	1
	High	FPGQLNADLRK	37	86	22	P35394;A0A0B7B670;G3ET84;A0A076FIR9;G9K382;B3XZN3;A0A194AQ74;G3ET86;K1R278;A4D0I1;V3YY74;V4ANA6;V3ZD21;A0A1C7D016;V4ALC4;K1PN21;V4AK06;A0A1D8KD44;A0A0G2R2A9;G3ET66;V4A0A3;V4B045		0	0	8.83346e-07	67	1.31089e-05	2	1258.69	-0.45002	28.6368	1
	High	mSSTFIGNSTAIQEIFKR	2	4	1	G9K382	M1(Oxidation)	0	0	1.95496e-08	65.2	1.41787e-05	2	2046.04	3.62568	56.4788	1
	High	LHFFMPGFAPLTSR	12	77	17	P35394;A0A0L8I033;A0A0B7B670;G3ET84;A0A076FIR9;G9K382;B3XZN3;A0A194AQ74;K1R278;A4D0I1;V3ZD21;V4ALC4;K1PN21;V4AK06;A0A1D8KD44;A0A0G2R2A9;V4A0A3		0	0	4.68661e-08	64.97	1.83728e-05	3	1620.83	-0.417837	57.1173	0
	High	ALTVPELTQQmFDAK	37	63	12	A0A182ZT25;A0A0B7B670;G3ET84;A0A076FIR9;G9K382;B3XZN3;A0A194AQ74;V3YY74;V3ZD21;V4AK06;A0A1D8KD44;A0A0G2R2A9	M11(Oxidation)	0	0	1.22545e-07	61.4	4.07133e-05	2	1707.86	-0.747594	45.0375	0
	High	KEAEScDcLQGFQLTHSLGGGTGSGMGTLLISK	3	43	7	B3XZN3;G9K382;A0A076FIR9;A4D0I1;V3ZD21;V4AK06;A0A0G2R2A9	C6(Carbamidomethyl); C8(Carbamidomethyl)	0	0	1.21219e-13	60.8	2.00455e-05	3	3439.62	-3.29288	54.276	1
	High	EVDEQmLNVQNK	32	72	17	G3ET72;G9K382;B3XZN3;A0A076FIR9;A4D0I1;V3YY74;V3ZD21;A0A0B7B670;G3ET84;A0A194AQ74;G3ET86;K1R278;A0A182ZT25;A0A1C7D016;K1PN21;A0A1D8KD44;V4B045	M6(Oxidation)	0	0	1.4615e-06	59.62	5.44629e-05	2	1462.68	-1.37263	19.7378	0
	High	EVDEQMLNVQNK	19	72	17	G3ET72;G9K382;B3XZN3;A0A076FIR9;A4D0I1;V3YY74;V3ZD21;A0A0B7B670;G3ET84;A0A194AQ74;G3ET86;K1R278;A0A182ZT25;A0A1C7D016;K1PN21;A0A1D8KD44;V4B045		0	0	3.71394e-06	58.9	7.00808e-05	2	1446.69	-0.768154	27.1107	0
	High	EAEScDcLQGFQLTHSLGGGTGSGMGTLLISK	6	43	7	B3XZN3;G9K382;A0A076FIR9;A4D0I1;V3ZD21;V4AK06;A0A0G2R2A9	C5(Carbamidomethyl); C7(Carbamidomethyl)	0	0	4.1797e-07	54.32	7.87734e-05	2	3311.53	-1.25996	55.6778	0
	High	NSSYFVEWIPNNVK	12	73	14	A0A0L8I033;G3ET72;G9K382;B3XZN3;A0A076FIR9;A4D0I1;V3YY74;V3ZD21;A0A0B7B670;G3ET84;A0A194AQ74;G3ET86;K1R278;K1PN21		0	0	2.38374e-06	53.27	0.000287532	2	1696.83	-2.19826	55.2736	0
	High	AVLVDLEPGTmDSVR	31	56	8	G3ET72;A0A0B7B670;G9K382;A0A076FIR9;V3ZD21;A0A194AQ74;A0A182ZT25;V4AK06	M11(Oxidation)	0	0	4.83065e-05	44.97	0.00208247	2	1617.82	0.609141	39.4689	0
	High	EAEScDcLQGFQLTHSLGGGTGSGmGTLLISK	7	43	7	G9K382;B3XZN3;A0A076FIR9;A4D0I1;V3ZD21;V4AK06;A0A0G2R2A9	C5(Carbamidomethyl); C7(Carbamidomethyl); M25(Oxidation)	0	0	3.10855e-08	43.21	0.000897755	3	3327.53	-0.665252	51.6759	0
	High	TAVcDIPPR	80	80	16	A0A0B7B670;A0A076FIR9;V3YY74;A0A194AQ74;A0A0L8I033;G3ET72;G9K382;B3XZN3;A4D0I1;V3ZD21;G3ET84;G3ET86;K1R278;V4ANA6;A0A1C7D016;A0A182ZT25	C4(Carbamidomethyl)	0	2.9e-05	0.000431114	48.76	0.000695828	2	1028.52	-2.19526	25.3739	0
	High	KEAEScDcLQGFQLTHSLGGGTGSGmGTLLISK	1	43	7	B3XZN3;G9K382;A0A076FIR9;A4D0I1;V3ZD21;V4AK06;A0A0G2R2A9	C6(Carbamidomethyl); C8(Carbamidomethyl); M26(Oxidation)	0	0.000105	0.00123905	10.89	1.94714	3	3455.62	-0.393112	48.6644	1
	High	YLTVAAmFR	3	48	11	G9K382;B3XZN3;A0A076FIR9;A4D0I1;V3YY74;V3ZD21;V4ANA6;V4AK06;A0A1D8KD44;A0A0G2R2A9;V4B045	M7(Oxidation)	0	0.000122	0.00191535	19.87	0.785154	2	1087.56	1.40959	37.2551	0
	High	IREEYPDR	17	77	16	G3ET72;A0A0B7B670;G9K382;B3XZN3;A0A076FIR9;K1R278;A4D0I1;V4ANA6;V3ZD21;A0A194AQ74;V4ALC4;K1PN21;V4AK06;A0A0G2R2A9;G3ETA5;V4A0A3		0	0.000232	0.00516845	34.44	0.0270891	3	1077.53	-0.546015	16.5831	1
	High	RISEQFTAMFR	2	63	16	P35394;A0A0B7B670;A0A076FIR9;V3YY74;A0A194AQ74;G3ET72;G9K382;B3XZN3;A4D0I1;G3ET86;V4ANA6;V4ALC4;K1PN21;V4AK06;A0A1D8KD44;V4B045		0	0.000292	0.0063654	21	0.466668	2	1385.7	-0.610019	45.2071	1
	High	NMmAAcDPR	2	86	20	A0A0L8I033;G9K382;B3XZN3;A0A076FIR9;A4D0I1;V3YY74;V3ZD21;A0A0B7B670;G3ET84;A0A194AQ74;G3ET86;K1R278;V4ANA6;A0A182ZT25;A0A1C7D016;V4ALC4;K1PN21;V4AK06;A0A1D8KD44;A0A0G2R2A9	M3(Oxidation); C6(Carbamidomethyl)	0	0.002183	0.0334625	56.46	2.28203e-05	2	1081.42	-1.81478	16.0763	0
V4ALC4	Tubulin beta chain OS=Lottia gigantea GN=LOTGIDRAFT_239523 PE=3 SV=1 - [V4ALC4_LOTGI]	1326.15	50.55	11	2	19	671	451	50.4762	4.81787
	A2	Sequence	# PSMs	# Proteins	# Protein Groups	Protein Group Accessions	Modifications	ΔCn	q-Value	PEP	IonScore	Exp Value	Charge	MH+ [Da]	ΔM [ppm]	RT [min]	# Missed Cleavages
	High	AGTQIENIEEDFR	10	1	1	K1RH58		0	0	3.06336e-07	98.17	7.42214e-09	2	1521.72	-0.873288	45.5458	0
	High	LASDLLEWIR	9	6	2	K1RH58;A0A0B7B7H5		0	0	3.48379e-07	90.77	5.23037e-08	2	1215.67	-0.900375	57.8186	0
	High	ETADTDTAEQVMQSFK	8	6	2	K1RH58;A0A0B7B7H5		0	0	2.0367e-11	87.94	6.17869e-08	2	1800.8	0.328159	46.7229	0
	High	NINEVENQILTR	22	7	2	K1RH58;A0A0B7B7H5		0	0	1.13074e-07	84.51	1.69742e-07	2	1442.76	2.85723	40.0749	0
	High	MVSDIANAWK	7	3	2	K1RH58;A0A0B7B7H5		0	0	1.31285e-06	82.54	3.81115e-07	2	1134.56	-0.0585907	38.1986	0
	High	VGWEQLLTAIAR	23	8	3	K1RH58;A0A0B7B7H5;V3ZQ63		0	0	2.99681e-08	81.76	2.61388e-07	2	1356.77	1.16523	59.1021	0
	High	LENSFNTLQTR	15	7	2	K1RH58;A0A0B7B7H5		0	0	8.24654e-07	80.82	4.57024e-07	2	1322.67	1.58268	27.7681	0
	High	GFEEWLLSELQR	13	7	3	K1RH58;A0A0B7B7H5;V3ZQ63		0	0	1.65684e-07	78.35	9.50415e-07	2	1506.76	-1.50919	59.2054	0
	High	DGLAFcALIHR	13	9	3	K1RH58;A0A0B7B7H5;V3ZQ63	C6(Carbamidomethyl)	0	0	2.58627e-05	74.82	1.86724e-06	2	1272.65	-1.17797	47.4755	0
	High	mTLGmIWTIILR	6	7	3	K1RH58;A0A0B7B7H5;V3ZQ63	M1(Oxidation); M5(Oxidation)	0	0	3.49052e-06	74.61	1.11565e-06	2	1479.81	1.09313	59.3022	0
	High	ILAGDKPYITAQILR	31	2	1	K1RH58		0	0	4.70731e-09	73.01	4.05028e-07	2	1671.98	-0.508467	43.7597	0
	High	FAIQDITVEELTAK	11	7	3	K1RH58;A0A0B7B7H5;V3ZQ63		0	0	3.05605e-08	70.36	4.60225e-06	2	1577.84	-1.45766	55.5114	0
	High	SVMAYVSSYYHAFSGAQQAETAANR	2	6	3	K1RH58;A0A0B7B7H5;V3ZQ63		0	0	6.44112e-12	70.36	2.42078e-06	3	2709.23	-4.15675	56.318	0
	High	ETADTDTAEQVmQSFK	17	6	2	K1RH58;A0A0B7B7H5	M12(Oxidation)	0	0	2.16314e-08	69.66	2.82795e-06	2	1816.79	-0.369723	31.1891	0
	High	TTDNTLPGTQR	10	6	2	K1RH58;A0A0B7B7H5		0	0	4.43158e-05	69.65	6.49272e-06	2	1203.59	-1.29202	17.6316	0
	High	QELPPDQAEYcIQR	21	6	3	K1RH58;A0A0B7B7H5;V3ZQ63	C11(Carbamidomethyl)	0	0	0.000106104	61.58	2.84612e-05	2	1746.82	3.53289	30.1595	0
	High	KAGTQIENIEEDFR	4	1	1	K1RH58		0	0	5.44384e-08	57.91	9.37677e-05	2	1649.82	2.30253	40.4861	1
	High	AAPFNNWLDGAK	5	1	1	K1RH58		0	0	9.2513e-06	56.57	0.000181741	2	1303.64	-1.5284	47.3044	0
	High	AcLVSLGYNIR	10	2	2	K1RH58;V3ZQ63	C2(Carbamidomethyl)	0	0	5.70941e-06	56.43	0.000111366	2	1265.67	1.00126	43.7176	0
	High	SVmAYVSSYYHAFSGAQQAETAANR	6	6	3	K1RH58;A0A0B7B7H5;V3ZQ63	M3(Oxidation)	0	0	2.03733e-07	48.47	0.000332825	3	2725.22	-2.28884	50.0795	0
	High	TFTAWcNSHLR	6	5	3	K1RH58;A0A0B7B7H5;V3ZQ63	C6(Carbamidomethyl)	0	0	6.24308e-06	48.05	0.000683887	2	1392.65	1.56151	33.2406	0
	High	mVSDIANAWK	12	3	2	K1RH58;A0A0B7B7H5	M1(Oxidation)	0	0	6.58889e-05	43.78	0.00208769	2	1150.55	-2.74667	32.8216	0
	High	LASDLLEWIRK	1	1	1	K1RH58		0	0	1.9142e-05	40.12	0.00313711	2	1343.77	-1.6316	55.6981	1
	High	NVNVQNFHLSFK	1	4	2	K1RH58;V3ZQ63		0	0	1.89555e-05	34.03	0.0277152	2	1446.75	3.00682	44.5165	0
	High	KTTPWLENR	4	2	1	K1RH58		0	5.4e-05	0.00103797	50.79	0.000560651	2	1144.61	-0.295295	23.3974	1
	High	VSFNHFDKNR	1	1	1	K1RH58		0	0.000105	0.00131586	42.37	0.00369676	2	1263.62	-1.42444	19.9179	1
	High	EGLLLWcQR	18	7	3	K1RH58;A0A0B7B7H5;V3ZQ63	C7(Carbamidomethyl)	0	0.000122	0.00149434	38.4	0.00925081	2	1174.6	-0.613277	49.9597	0
	High	VSFNHFDK	8	1	1	K1RH58		0	0.00021	0.00453292	37.2	0.0182638	2	993.48	0.898485	22.3041	0
	High	LGTLTAQR	12	1	1	K1RH58		0	0.000275	0.00577412	49.75	0.000996758	2	859.499	-1.29096	19.0353	0
	High	LmEEYER	4	6	2	K1RH58;A0A0B7B7H5	M2(Oxidation)	0	0.000275	0.00598078	41.26	0.00163101	2	985.428	-1.93459	17.0299	0
	High	IcDQWDR	2	1	1	K1RH58	C2(Carbamidomethyl)	0	0.000355	0.00803879	23.12	0.0689853	2	992.426	0.0386658	22.3456	0
	High	EGLLDPAWEK	4	5	3	K1RH58;A0A0B7B7H5;V3ZQ63		0	0.00041	0.0105698	26.42	0.116868	2	1157.58	-0.310714	43.0381	0
	High	QGDADFQR	1	1	1	K1RH58		0	0.001746	0.0291949	41.39	0.00246876	2	936.415	-1.81597	16.5564	0
	High	TTPWLENR	1	2	1	K1RH58		0	0.007443	0.106218	30.01	0.0569188	2	1016.52	-0.0329808	28.8636	0
Q6YMS6	Beta actin (Fragment) OS=Littorina littorea PE=2 SV=1 - [Q6YMS6_LITLI]	1323.14	61.37	37	2	19	2492	321	35.907	5.8335
	A2	Sequence	# PSMs	# Proteins	# Protein Groups	Protein Group Accessions	Modifications	ΔCn	q-Value	PEP	IonScore	Exp Value	Charge	MH+ [Da]	ΔM [ppm]	RT [min]	# Missed Cleavages
	High	LTTPTYGDLNHLVSATMSGVTTcLR	15	62	13	A0A0B7B670;A0A076FIR9;G9K382;B3XZN3;A0A194AQ74;G3ET86;A4D0I1;V3YY74;V3ZD21;V4ALC4;V4AK06;A0A0G2R2A9;V4B045	C23(Carbamidomethyl)	0	0	6.05513e-13	95.95	9.59217e-09	3	2708.33	-1.31607	57.7847	0
	High	SGPFGQIFRPDNFVFGQSGAGNNWAK	16	72	10	A0A0B7B670;G9K382;B3XZN3;K1R278;A4D0I1;A0A076FIR9;V3ZD21;K1PN21;V4AK06;V4ALC4		0	0	1.32652e-18	95.53	1.03982e-08	2	2798.34	-0.333914	56.972	0
	High	IMNTFSVVPSPK	12	47	11	A0A0B7B670;A0A076FIR9;G9K382;B3XZN3;K1R278;A4D0I1;V4ANA6;A0A194AQ74;V4ALC4;K1PN21;A0A0G2R2A9		0	0	9.76597e-08	94.37	2.07841e-08	2	1319.7	0.89095	40.6216	0
	High	ImNTFSVVPSPK	29	47	11	A0A0B7B670;A0A076FIR9;G9K382;B3XZN3;K1R278;A4D0I1;V4ANA6;A0A194AQ74;V4ALC4;K1PN21;A0A0G2R2A9	M2(Oxidation)	0	0	1.29043e-06	91.57	2.02718e-07	2	1335.7	-0.247815	34.5129	0
	High	mSATFIGNSTAIQELFKR	7	27	7	V3YY74;V4A0A3;A0A0B7B670;A0A076FIR9;A0A194AQ74;K1PN21;V4AK06	M1(Oxidation)	0	0	1.72003e-12	89.01	6.0729e-08	3	2030.04	-0.0322785	56.0927	1
	High	ISEQFTAMFR	72	63	16	P35394;A0A0B7B670;A0A076FIR9;V3YY74;A0A194AQ74;G3ET72;G9K382;B3XZN3;A4D0I1;G3ET86;V4ANA6;V4ALC4;K1PN21;V4AK06;A0A1D8KD44;V4B045		0	0	4.77712e-07	88.43	7.12003e-08	2	1229.6	0.938194	58.9364	0
	High	LAVNmVPFPR	54	83	20	A0A0L8I033;K1R278;P35394;A0A0B7B670;G3ET84;A0A076FIR9;G9K382;B3XZN3;A0A194AQ74;G3ET86;A4D0I1;V3YY74;V3ZD21;A0A1C7D016;V4ALC4;K1PN21;V4AK06;A0A1D8KD44;A0A0G2R2A9;V4A0A3	M5(Oxidation)	0	0	2.28286e-06	85.79	1.92979e-07	2	1159.63	1.81002	39.9897	0
	High	mSMKEVDEQMLNVQNK	2	70	16	G9K382;B3XZN3;A0A076FIR9;A4D0I1;V3YY74;V3ZD21;A0A0B7B670;G3ET84;A0A194AQ74;G3ET86;K1R278;A0A182ZT25;A0A1C7D016;K1PN21;A0A1D8KD44;V4B045	M1(Oxidation)	0	0	4.38995e-09	85.45	1.04062e-07	2	1939.89	0.605145	29.7726	1
	High	mSmKEVDEQMLNVQNK	13	70	16	G9K382;B3XZN3;A0A076FIR9;A4D0I1;V3YY74;V3ZD21;A0A0B7B670;G3ET84;A0A194AQ74;G3ET86;K1R278;A0A182ZT25;A0A1C7D016;K1PN21;A0A1D8KD44;V4B045	M1(Oxidation); M3(Oxidation)	0	0	8.40403e-10	85.4	9.83455e-08	2	1955.88	-3.04114	25.2083	1
	High	mSATFIGNSTAIQELFK	10	27	7	A0A0B7B670;A0A076FIR9;V3YY74;A0A194AQ74;K1PN21;V4AK06;V4A0A3	M1(Oxidation)	0	0	3.14483e-10	82.49	2.71673e-07	2	1873.93	-3.87927	57.2764	0
	High	INVYYNEASGGK	13	5	1	A0A0B7B670		0	0	3.21408e-07	81.37	3.72753e-07	2	1314.63	-0.0908866	24.0442	0
	High	EIVHLQAGQcGNQIGAK	27	15	3	A0A0B7B670;V4ALC4;B3XZN3	C10(Carbamidomethyl)	0	0	7.9344e-11	81.15	3.71787e-07	2	1822.92	-2.55898	25.1553	0
	High	LTTPTYGDLNHLVSATmSGVTTcLR	15	62	13	A0A0B7B670;A0A076FIR9;G9K382;B3XZN3;A0A194AQ74;G3ET86;A4D0I1;V3YY74;V3ZD21;V4ALC4;V4AK06;A0A0G2R2A9;V4B045	M17(Oxidation); C23(Carbamidomethyl)	0	0	3.63108e-08	80.56	3.26557e-07	2	2724.34	3.43077	55.1894	0
	High	ALTVPELTQQMFDAK	13	63	12	A0A182ZT25;A0A0B7B670;G3ET84;A0A076FIR9;G9K382;B3XZN3;A0A194AQ74;V3YY74;V3ZD21;V4AK06;A0A1D8KD44;A0A0G2R2A9		0	0	2.23812e-08	80.14	5.35458e-07	2	1691.87	-0.585562	56.4956	0
	High	AVLVDLEPGTMDSVR	22	56	8	G3ET72;A0A0B7B670;G9K382;A0A076FIR9;V3ZD21;A0A194AQ74;A0A182ZT25;V4AK06		0	0	1.09882e-09	79.19	7.88696e-07	2	1601.82	0.260379	46.7466	0
	High	KLAVNmVPFPR	19	83	20	P35394;A0A0B7B670;G3ET84;A0A076FIR9;G9K382;B3XZN3;A0A194AQ74;G3ET86;A4D0I1;V3YY74;V3ZD21;K1R278;A0A1C7D016;V4ALC4;K1PN21;V4AK06;A0A1D8KD44;A0A0G2R2A9;V4A0A3;A0A0L8I033	M6(Oxidation)	0	0	6.82553e-08	77.54	7.52364e-07	2	1287.72	-0.739367	34.1753	1
	High	FPGQLNADLR	90	86	22	P35394;A0A0B7B670;G3ET84;A0A076FIR9;G9K382;B3XZN3;A0A194AQ74;G3ET86;K1R278;A4D0I1;V3YY74;V4ANA6;V3ZD21;A0A1C7D016;V4ALC4;K1PN21;V4AK06;A0A1D8KD44;A0A0G2R2A9;G3ET66;V4A0A3;V4B045		0	0	4.48602e-06	75.9	2.13471e-06	2	1130.6	0.68604	34.0398	0
	High	KLAVNMVPFPR	29	83	20	A0A0L8I033;K1R278;P35394;A0A0B7B670;G3ET84;A0A076FIR9;G9K382;B3XZN3;A0A194AQ74;G3ET86;A4D0I1;V3YY74;V3ZD21;A0A1C7D016;V4ALC4;K1PN21;V4AK06;A0A1D8KD44;A0A0G2R2A9;V4A0A3		0	0	6.5867e-08	74.56	1.16882e-06	2	1271.73	0.436175	42.2398	1
	High	LHFFmPGFAPLTSR	41	77	17	P35394;A0A0L8I033;A0A0B7B670;G3ET84;A0A076FIR9;G9K382;B3XZN3;A0A194AQ74;K1R278;A4D0I1;V3ZD21;V4ALC4;K1PN21;V4AK06;A0A1D8KD44;A0A0G2R2A9;V4A0A3	M5(Oxidation)	0	0	8.13493e-08	71.5	3.90078e-06	3	1636.83	-0.924138	53.8544	0
	High	MSATFIGNSTAIQELFK	11	27	7	A0A0B7B670;A0A076FIR9;V3YY74;A0A194AQ74;K1PN21;V4AK06;V4A0A3		0	0	1.31575e-10	70.65	3.93474e-06	2	1857.94	0.446252	57.7748	0
	High	LAVNMVPFPR	33	83	20	A0A0L8I033;K1R278;P35394;A0A0B7B670;G3ET84;A0A076FIR9;G9K382;B3XZN3;A0A194AQ74;G3ET86;A4D0I1;V3YY74;V3ZD21;A0A1C7D016;V4ALC4;K1PN21;V4AK06;A0A1D8KD44;A0A0G2R2A9;V4A0A3		0	0	1.32458e-05	69.95	5.74577e-06	2	1143.63	0.484415	47.8349	0
	High	FWEVISDEHGIDPTGTYHGDSDLQLER	101	59	10	A0A182ZT25;A0A0B7B670;B3XZN3;A0A076FIR9;K1R278;A4D0I1;V3ZD21;K1PN21;V4AK06;A0A0G2R2A9		0	0	1.92646e-18	69.45	2.4119e-06	3	3116.42	-1.8045	51.1053	0
	High	ISEQFTAmFR	72	63	16	P35394;A0A0B7B670;A0A076FIR9;V3YY74;A0A194AQ74;G3ET72;G9K382;B3XZN3;A4D0I1;G3ET86;V4ANA6;V4ALC4;K1PN21;V4AK06;A0A1D8KD44;V4B045	M8(Oxidation)	0	0	3.97275e-06	68.49	6.70378e-06	2	1245.59	-0.381556	38.0975	0
	High	mSmKEVDEQmLNVQNK	12	70	16	G9K382;B3XZN3;A0A076FIR9;A4D0I1;V3YY74;V3ZD21;A0A0B7B670;G3ET84;A0A194AQ74;G3ET86;K1R278;A0A182ZT25;A0A1C7D016;K1PN21;A0A1D8KD44;V4B045	M1(Oxidation); M3(Oxidation); M10(Oxidation)	0	0	4.24815e-09	68.25	4.03984e-06	2	1971.88	-1.98535	19.0308	1
	High	FPGQLNADLRK	37	86	22	P35394;A0A0B7B670;G3ET84;A0A076FIR9;G9K382;B3XZN3;A0A194AQ74;G3ET86;K1R278;A4D0I1;V3YY74;V4ANA6;V3ZD21;A0A1C7D016;V4ALC4;K1PN21;V4AK06;A0A1D8KD44;A0A0G2R2A9;G3ET66;V4A0A3;V4B045		0	0	8.83346e-07	67	1.31089e-05	2	1258.69	-0.45002	28.6368	1
	High	mREIVHLQAGQcGNQIGAK	9	15	3	A0A0B7B670;V4ALC4;B3XZN3	M1(Oxidation); C12(Carbamidomethyl)	0	0	3.96243e-10	66.45	1.1561e-05	3	2126.06	-0.391521	23.2644	1
	High	LHFFMPGFAPLTSR	12	77	17	P35394;A0A0L8I033;A0A0B7B670;G3ET84;A0A076FIR9;G9K382;B3XZN3;A0A194AQ74;K1R278;A4D0I1;V3ZD21;V4ALC4;K1PN21;V4AK06;A0A1D8KD44;A0A0G2R2A9;V4A0A3		0	0	4.68661e-08	64.97	1.83728e-05	3	1620.83	-0.417837	57.1173	0
	High	ALTVPELTQQmFDAK	37	63	12	A0A182ZT25;A0A0B7B670;G3ET84;A0A076FIR9;G9K382;B3XZN3;A0A194AQ74;V3YY74;V3ZD21;V4AK06;A0A1D8KD44;A0A0G2R2A9	M11(Oxidation)	0	0	1.22545e-07	61.4	4.07133e-05	2	1707.86	-0.747594	45.0375	0
	High	EVDEQmLNVQNK	32	72	17	G3ET72;G9K382;B3XZN3;A0A076FIR9;A4D0I1;V3YY74;V3ZD21;A0A0B7B670;G3ET84;A0A194AQ74;G3ET86;K1R278;A0A182ZT25;A0A1C7D016;K1PN21;A0A1D8KD44;V4B045	M6(Oxidation)	0	0	1.4615e-06	59.62	5.44629e-05	2	1462.68	-1.37263	19.7378	0
	High	EVDEQMLNVQNK	19	72	17	G3ET72;G9K382;B3XZN3;A0A076FIR9;A4D0I1;V3YY74;V3ZD21;A0A0B7B670;G3ET84;A0A194AQ74;G3ET86;K1R278;A0A182ZT25;A0A1C7D016;K1PN21;A0A1D8KD44;V4B045		0	0	3.71394e-06	58.9	7.00808e-05	2	1446.69	-0.768154	27.1107	0
	High	MREIVHLQAGQcGNQIGAK	9	15	3	A0A0B7B670;V4ALC4;B3XZN3	C12(Carbamidomethyl)	0	0	1.59498e-13	58.06	7.86263e-05	3	2110.06	-0.953122	27.7378	1
	High	YLTVAAIFR	14	15	4	A0A0B7B670;A0A194AQ74;V4ALC4;K1PN21		0	0	7.32596e-05	57.3	4.30142e-05	2	1053.61	0.692457	56.3369	0
	High	MSATFIGNSTAIQELFKR	8	27	7	V3YY74;V4A0A3;A0A0B7B670;A0A076FIR9;A0A194AQ74;K1PN21;V4AK06		0	0	3.3447e-06	56.22	0.000103392	2	2014.05	1.29808	56.9604	1
	High	NSSYFVEWIPNNVK	12	73	14	A0A0L8I033;G3ET72;G9K382;B3XZN3;A0A076FIR9;A4D0I1;V3YY74;V3ZD21;A0A0B7B670;G3ET84;A0A194AQ74;G3ET86;K1R278;K1PN21		0	0	2.38374e-06	53.27	0.000287532	2	1696.83	-2.19826	55.2736	0
	High	AVLVDLEPGTmDSVR	31	56	8	G3ET72;A0A0B7B670;G9K382;A0A076FIR9;V3ZD21;A0A194AQ74;A0A182ZT25;V4AK06	M11(Oxidation)	0	0	4.83065e-05	44.97	0.00208247	2	1617.82	0.609141	39.4689	0
	High	TAVcDIPPR	80	80	16	A0A0B7B670;A0A076FIR9;V3YY74;A0A194AQ74;A0A0L8I033;G3ET72;G9K382;B3XZN3;A4D0I1;V3ZD21;G3ET84;G3ET86;K1R278;V4ANA6;A0A1C7D016;A0A182ZT25	C4(Carbamidomethyl)	0	2.9e-05	0.000431114	48.76	0.000695828	2	1028.52	-2.19526	25.3739	0
	High	IREEYPDR	17	77	16	G3ET72;A0A0B7B670;G9K382;B3XZN3;A0A076FIR9;K1R278;A4D0I1;V4ANA6;V3ZD21;A0A194AQ74;V4ALC4;K1PN21;V4AK06;A0A0G2R2A9;G3ETA5;V4A0A3		0	0.000232	0.00516845	34.44	0.0270891	3	1077.53	-0.546015	16.5831	1
	High	RISEQFTAMFR	2	63	16	P35394;A0A0B7B670;A0A076FIR9;V3YY74;A0A194AQ74;G3ET72;G9K382;B3XZN3;A4D0I1;G3ET86;V4ANA6;V4ALC4;K1PN21;V4AK06;A0A1D8KD44;V4B045		0	0.000292	0.0063654	21	0.466668	2	1385.7	-0.610019	45.2071	1
	High	NMmAAcDPR	2	86	20	A0A0L8I033;G9K382;B3XZN3;A0A076FIR9;A4D0I1;V3YY74;V3ZD21;A0A0B7B670;G3ET84;A0A194AQ74;G3ET86;K1R278;V4ANA6;A0A182ZT25;A0A1C7D016;V4ALC4;K1PN21;V4AK06;A0A1D8KD44;A0A0G2R2A9	M3(Oxidation); C6(Carbamidomethyl)	0	0.002183	0.0334625	56.46	2.28203e-05	2	1081.42	-1.81478	16.0763	0
Q9NC53	Actin (Fragment) OS=Stoloteuthis leucoptera PE=3 SV=1 - [Q9NC53_9MOLL]	1299.17	64.37	24	2	18	1853	261	28.9386	5.23682
	A2	Sequence	# PSMs	# Proteins	# Protein Groups	Protein Group Accessions	Modifications	ΔCn	q-Value	PEP	IonScore	Exp Value	Charge	MH+ [Da]	ΔM [ppm]	RT [min]	# Missed Cleavages
	High	SYELPDGQVITIGNER	169	275	48	Q3BCD6;Q964E0;P17304;H9LJA3;Q7YZD7;K1RWD4;A0A1K0K0S6;Q9NC14;Q9NC53;A4D0I0;A0A0P0LDM5;V4BC69;K1Q0U8;Q5J7U6;A0A194AMJ0;D3GBA8;F1ADJ2;Q9NBY0;Q5UB47;Q9NC38;A0A0B6Y3K1;Q9NBY3;A0EJG4;Q6YMS6;Q6SQM0;A0A1B2G3B9;E7DSB3;E7DS71;E7DS55;E7DS68;E7DS72;E7DS49;E7DSC0;E7DS88;E7DS66;E7DSA3;Q6RYC7;Q3BCF0;Q3BCF4;Q3BCD8;Q3BCF7;Q460Y1;Q3BCE5;Q460Y6;E7DS41;Q3BCE4;Q3BCE7;Q3BCE3		0	0	3.23053e-12	121.18	5.36123e-11	2	1790.89	-1.89509	49.885	0
	High	FRcPESLFQPSFLGMESAGIHETTYNSIMK	9	40	6	Q5UB47;A0A1K0K0S6;F1ADJ2;Q9NBY3;A0EJG4;D3GBA8	C3(Carbamidomethyl)	0	0	2.51539e-24	104.24	9.86964e-10	3	3477.63	0.185697	56.8182	1
	High	DLTDYLMKILTER	4	297	53	Q3BCE4;Q3BCD6;Q964E0;Q7YZD7;A4D0I0;A0A0P0LDM5;V4BC69;Q6YMS6;K1RWD4;K1Q0U8;D3GBA8;H9LJA3;Q52T80;Q3BCD8;Q3BCF7;Q3BCE7;Q460Y1;Q3BCE5;Q460Y6;Q9NC14;Q9NC53;Q9NC54;Q9NC19;F1ADJ2;Q9NC24;E7DSB3;A0A1K0K0S6;Q5J7U6;A0EJG4;A0A182ZGQ5;A0A194AMJ0;Q6SQM0;Q9NBY0;A0A0L8G4I0;A0A1B2G3B9;E7DS71;E7DS55;E7DS68;E7DS72;E7DS49;E7DSC0;E7DS88;E7DS66;E7DSA3;Q6RYC7;E7DS87;E7DS41;Q3BCF0;Q3BCF4;E7DSA2;E7DS48;E7DS67;E7DSA1		0	0	6.14838e-08	96.32	1.56225e-08	2	1610.85	3.01971	60.1913	1
	High	QEYDESGPSIVHR	174	86	17	Q964E0;P17304;H9LJA3;Q7YZD7;A0A182ZGQ5;A4D0I0;A0A1K0K0S6;F1ADJ2;K1Q0U8;D3GBA8;A0A0P0LDM5;Q6YMS6;K1RWD4;A0A194AMJ0;A0A182YVV4;K1RA57;A0A182YXP1		0	0	7.51602e-09	93.77	1.55521e-08	2	1516.7	-0.0177902	21.6669	0
	High	FRcPESLFQPSFLGmESAGIHETTYNSIMK	15	40	6	Q5UB47;A0A1K0K0S6;F1ADJ2;Q9NBY3;A0EJG4;D3GBA8	C3(Carbamidomethyl); M15(Oxidation)	0	0	1.41545e-19	88.89	3.16349e-08	3	3493.63	1.46565	55.9151	1
	High	qEYDESGPSIVHR	70	86	17	Q964E0;P17304;H9LJA3;Q7YZD7;A0A182ZGQ5;A4D0I0;A0A1K0K0S6;F1ADJ2;K1Q0U8;D3GBA8;A0A0P0LDM5;Q6YMS6;K1RWD4;A0A194AMJ0;A0A182YVV4;K1RA57;A0A182YXP1	N-Term(Gln->pyro-Glu)	0	0	5.31303e-07	85.52	1.00435e-07	2	1499.67	-0.873532	26.7041	0
	High	FRcPESLFQPSFLGmESAGIHETTYNSImK	6	40	6	Q5UB47;A0A1K0K0S6;F1ADJ2;Q9NBY3;A0EJG4;D3GBA8	C3(Carbamidomethyl); M15(Oxidation); M29(Oxidation)	0	0	2.84019e-14	84.65	7.43806e-08	3	3509.61	-0.965414	54.4716	1
	High	HQGVMVGMGQKDSYVGDEAQSK	1	103	15	Q964E0;P17304;H9LJA3;Q7YZD7;A4D0I0;A0A0P0LDM5;V4BC69;K1RWD4;K1Q0U8;D3GBA8;F1ADJ2;A0A0B7BBH4;A0A0L8G4I0;O17477;Q52T80		0	0	9.35236e-09	83.26	1.42563e-07	3	2351.07	-2.76742	24.1051	1
	High	VAPEEHPVLLTEAPLNPK	208	285	51	E7DS71;O17477;E7DS48;Q3BCE5;A0A182YXP1;Q964E0;H9LJA3;Q7YZD7;Q9NC14;Q9NC53;V4BC69;F1ADJ2;Q9NC24;A4D0I0;A0A0P0LDM5;Q6YMS6;K1RWD4;K1Q0U8;Q9NC54;Q9NC19;D3GBA8;A0A182ZGQ5;Q86GJ1;K1RBG6;A0A182YVV4;A0A0B7BBH4;A0A0L8G4I0;G3ET61;V3ZNH0;E7DSB3;E7DS55;E7DS68;E7DS72;E7DS49;E7DSC0;E7DS88;E7DS66;E7DSA3;E7DS87;E7DS41;Q3BCF4;Q3BCD8;E7DSA2;Q3BCD6;Q3BCF7;Q460Y1;Q460Y6;E7DS67;Q3BCE4;E7DSA1;Q3BCE3		0	0	2.35617e-10	82.73	2.61067e-07	2	1954.07	1.06169	40.4105	0
	High	cPESLFQPSFLGMESAGIHETTYNSIMK	59	44	7	Q5UB47;A0A1K0K0S6;F1ADJ2;Q9NBY3;A0EJG4;D3GBA8;Q9NC24	C1(Carbamidomethyl)	0	0	4.10574e-17	77.9	4.33834e-07	2	3174.45	-1.58538	57.1516	0
	High	DLTDYLmKILTER	3	297	53	Q3BCE4;Q3BCD6;Q964E0;Q7YZD7;A4D0I0;A0A0P0LDM5;V4BC69;Q6YMS6;K1RWD4;K1Q0U8;D3GBA8;H9LJA3;Q52T80;Q3BCD8;Q3BCF7;Q3BCE7;Q460Y1;Q3BCE5;Q460Y6;Q9NC14;Q9NC53;Q9NC54;Q9NC19;F1ADJ2;Q9NC24;E7DSB3;A0A1K0K0S6;Q5J7U6;A0EJG4;A0A182ZGQ5;A0A194AMJ0;Q6SQM0;Q9NBY0;A0A0L8G4I0;A0A1B2G3B9;E7DS71;E7DS55;E7DS68;E7DS72;E7DS49;E7DSC0;E7DS88;E7DS66;E7DSA3;Q6RYC7;E7DS87;E7DS41;Q3BCF0;Q3BCF4;E7DSA2;E7DS48;E7DS67;E7DSA1	M7(Oxidation)	0	0	8.14582e-08	77.17	1.3306e-06	2	1626.84	1.3885	58.5819	1
	High	HQGVMVGMGQK	52	109	15	Q964E0;P17304;H9LJA3;Q7YZD7;A4D0I0;A0A0P0LDM5;V4BC69;K1RWD4;K1Q0U8;D3GBA8;F1ADJ2;A0A0B7BBH4;A0A0L8G4I0;O17477;Q52T80		0	0	9.77053e-07	77.11	9.4739e-07	2	1171.57	-0.866651	19.1674	0
	High	TTGIVLDSGDGVTHTVPIYEGYALPHAILR	136	51	7	E7DS71;P17304;Q9NC14;F1ADJ2;Q6YMS6;D3GBA8;A0EJG4		0	0	8.82058e-12	76.33	5.92499e-07	4	3165.65	-1.35962	55.5515	0
	High	VAPEEHPVLLTEAPLNPKANR	10	277	50	E7DSA2;Q460Y1;Q964E0;H9LJA3;Q7YZD7;Q9NC14;Q9NC53;V4BC69;F1ADJ2;Q9NC24;A4D0I0;A0A0P0LDM5;Q6YMS6;K1RWD4;K1Q0U8;Q9NC54;Q9NC19;D3GBA8;A0A182ZGQ5;Q86GJ1;K1RBG6;A0A182YVV4;A0A0B7BBH4;A0A0L8G4I0;G3ET61;V3ZNH0;E7DSB3;E7DS71;E7DS55;E7DS68;E7DS72;E7DS49;E7DSC0;E7DS88;E7DS66;E7DSA3;E7DS87;E7DS41;Q3BCF4;Q3BCD8;Q3BCD6;Q3BCF7;Q3BCE5;Q460Y6;E7DS67;Q3BCE4;E7DSA1;Q3BCE3;Q3BCE7;O17477		0	0	7.17427e-11	74.55	1.24342e-06	2	2295.24	-0.965256	35.3852	1
	High	QEYDESGPSIVHRK	19	85	17	Q964E0;P17304;H9LJA3;Q7YZD7;A0A182ZGQ5;A4D0I0;A0A1K0K0S6;F1ADJ2;K1Q0U8;D3GBA8;A0A0P0LDM5;Q6YMS6;K1RWD4;A0A194AMJ0;A0A182YVV4;K1RA57;A0A182YXP1		0	0	3.87609e-06	70.55	4.72242e-06	2	1644.8	-1.12922	18.563	1
	High	MQKEITALAPSTmK	3	45	11	A0A1K0K0S6;Q5J7U6;F1ADJ2;Q86GJ1;A0A0P0LDM5;Q6YMS6;K1RWD4;K1Q0U8;A0A194AMJ0;D3GBA8;Q6RYC7	M13(Oxidation)	0	0	6.33696e-08	70.25	6.33937e-06	2	1564.81	-0.855331	23.4762	1
	High	qEYDESGPSIVHRK	7	85	17	Q964E0;P17304;H9LJA3;Q7YZD7;A0A182ZGQ5;A4D0I0;A0A1K0K0S6;F1ADJ2;K1Q0U8;D3GBA8;A0A0P0LDM5;Q6YMS6;K1RWD4;A0A194AMJ0;A0A182YVV4;K1RA57;A0A182YXP1	N-Term(Gln->pyro-Glu)	0	0	1.19423e-06	67.75	8.22614e-06	2	1627.77	-3.27911	22.0478	1
	High	HQGVmVGMGQK	46	109	15	Q964E0;P17304;H9LJA3;Q7YZD7;A4D0I0;A0A0P0LDM5;V4BC69;K1RWD4;K1Q0U8;D3GBA8;F1ADJ2;A0A0B7BBH4;A0A0L8G4I0;O17477;Q52T80	M5(Oxidation)	0	0	1.72833e-06	65.43	1.41204e-05	2	1187.56	-1.09589	16.8492	0
	High	DSYVGDEAQSKR	67	118	19	Q964E0;P17304;H9LJA3;Q7YZD7;A4D0I0;A0A0P0LDM5;V4BC69;K1RWD4;K1Q0U8;D3GBA8;F1ADJ2;K1RHJ4;K1RA57;A0A0B7BBH4;A0A0L8G4I0;O17477;Q52T80;G3ET57;G3ET37		0	0	5.69609e-07	64.87	1.37992e-05	2	1354.62	-2.1189	16.7136	1
	High	AGFAGDDAPR	180	121	21	Q964E0;P17304;H9LJA3;Q7YZD7;A0A182ZGQ5;A4D0I0;A0A0P0LDM5;V4BC69;K1RWD4;K1Q0U8;A0A182YVV4;D3GBA8;F1ADJ2;K1RA57;O17477;A0A0B7BBH4;A0A0L8G4I0;G3ET33;A0A182YXP1;V3ZNH0;G3ET37		0	0	3.3454e-06	63.49	2.28781e-05	2	976.447	-1.37565	18.7593	0
	High	cPESLFQPSFLGmESAGIHETTYNSIMK	60	44	7	Q5UB47;A0A1K0K0S6;F1ADJ2;Q9NBY3;A0EJG4;D3GBA8;Q9NC24	C1(Carbamidomethyl); M13(Oxidation)	0	0	5.8367e-15	63.46	1.00307e-05	3	3190.45	-0.23652	56.3664	0
	High	AVFPSIVGRPR	167	109	17	Q964E0;P17304;H9LJA3;Q7YZD7;A0A182ZGQ5;A4D0I0;A0A0P0LDM5;V4BC69;K1RWD4;K1Q0U8;D3GBA8;F1ADJ2;A0A0B7BBH4;A0A0L8G4I0;O17477;G3ET61;G3ET57		0	0	2.1465e-05	60.71	2.46262e-05	2	1198.7	-1.79741	36.8029	0
	High	IWHHTFYNELR	412	156	29	Q460Y6;Q964E0;P17304;H9LJA3;Q7YZD7;A0A182ZGQ5;A4D0I0;A0A0P0LDM5;V4BC69;Q6YMS6;K1RWD4;K1Q0U8;D3GBA8;A0A182YVV4;K1RA57;A0A0B7BBH4;A0A0L8G4I0;Q52T80;G3ET61;V3ZNH0;Q3BCF4;Q3BCD8;Q3BCD6;Q3BCF7;Q460Y1;Q3BCE5;Q3BCE4;Q3BCE7;Q3BCE3		0	0	3.71162e-06	57.43	0.000105991	3	1515.75	-0.148615	41.6125	0
	High	EITALAPSTMK	84	46	12	K1RVE3;A0A1K0K0S6;Q5J7U6;F1ADJ2;Q86GJ1;A0A0P0LDM5;Q6YMS6;K1RWD4;K1Q0U8;A0A194AMJ0;D3GBA8;Q6RYC7		0	0	5.41549e-06	56.96	0.000153949	2	1161.62	-0.836816	30.7113	0
	High	DSYVGDEAQSK	80	119	19	Q964E0;P17304;H9LJA3;Q7YZD7;A4D0I0;A0A0P0LDM5;V4BC69;K1RWD4;K1Q0U8;D3GBA8;F1ADJ2;K1RHJ4;K1RA57;A0A0B7BBH4;A0A0L8G4I0;O17477;Q52T80;G3ET57;G3ET37		0	0	2.14392e-06	54.86	8.13204e-05	2	1198.52	-1.33817	18.0293	0
	High	HQGVmVGmGQKDSYVGDEAQSK	1	103	15	Q964E0;P17304;H9LJA3;Q7YZD7;A4D0I0;A0A0P0LDM5;V4BC69;K1RWD4;K1Q0U8;D3GBA8;F1ADJ2;A0A0B7BBH4;A0A0L8G4I0;O17477;Q52T80	M5(Oxidation); M8(Oxidation)	0	0	6.52448e-11	54.68	8.90167e-05	3	2383.06	-1.35681	17.8907	1
	High	EITALAPSTmK	116	46	12	K1RVE3;A0A1K0K0S6;Q5J7U6;F1ADJ2;Q86GJ1;A0A0P0LDM5;Q6YMS6;K1RWD4;K1Q0U8;A0A194AMJ0;D3GBA8;Q6RYC7	M10(Oxidation)	0	0	5.66513e-05	53.25	0.000374499	2	1177.61	-2.83061	24.0067	0
	High	LcYVALEFEQEmATAASSSSLEK	1	1	1	D3GBA8	C2(Carbamidomethyl); M12(Oxidation)	0	0	0.000167411	46.73	0.000768614	3	2580.21	10.7996	59.5216	0
	High	cPESLFQPSFLGmESAGIHETTYNSImK	29	44	7	Q5UB47;A0A1K0K0S6;F1ADJ2;Q9NBY3;A0EJG4;D3GBA8;Q9NC24	C1(Carbamidomethyl); M13(Oxidation); M27(Oxidation)	0	0	1.5583e-10	44.19	0.000720214	3	3206.44	-2.26615	54.9768	0
	High	HQGVmVGmGQK	9	109	15	Q964E0;P17304;H9LJA3;Q7YZD7;A4D0I0;A0A0P0LDM5;V4BC69;K1RWD4;K1Q0U8;D3GBA8;F1ADJ2;A0A0B7BBH4;A0A0L8G4I0;O17477;Q52T80	M5(Oxidation); M8(Oxidation)	0	0	1.75554e-05	42.75	0.00220848	2	1203.56	-4.4632	15.2518	0
	High	EITALAPSTMKIK	4	45	11	K1RVE3;A0A1K0K0S6;Q5J7U6;F1ADJ2;Q86GJ1;A0A0P0LDM5;K1RWD4;K1Q0U8;A0A194AMJ0;D3GBA8;Q6RYC7		0	0	9.57658e-07	41.04	0.00281369	2	1402.8	-1.62368	33.4881	1
	High	GYSFTTTAER	215	321	57	Q3BCE5;Q964E0;E7DSB3;E7DS71;E7DS55;E7DS68;E7DS72;E7DS49;E7DSC0;E7DS88;E7DS66;E7DSA3;Q3BCE4;A0A1B2G3B9;Q6RYC7;P17304;H9LJA3;Q7YZD7;K1RWD4;Q9NC14;Q9NC53;V4BC69;F1ADJ2;Q9NC24;A0A1K0K0S6;A4D0I0;A0A0P0LDM5;K1Q0U8;Q5J7U6;A0A194AMJ0;D3GBA8;Q9NBY0;A0EJG4;Q6YMS6;Q9NC54;Q9NC19;Q86GJ1;A0A0B6Y3K1;Q6SQM0;K1RBG6;A0A182YVV4;Q52T80;A0A0L8G4I0;E7DS87;E7DS41;Q3BCF0;Q3BCF4;Q3BCD8;E7DSA2;E7DS48;Q3BCD6;Q3BCF7;Q460Y1;…		0	0	0.000132734	40.54	0.0048172	2	1132.52	-2.74607	31.9507	0
	High	MQKEITALAPSTMK	1	45	11	A0A1K0K0S6;Q5J7U6;F1ADJ2;Q86GJ1;A0A0P0LDM5;Q6YMS6;K1RWD4;K1Q0U8;A0A194AMJ0;D3GBA8;Q6RYC7		0	0	2.42256e-06	39.73	0.00591131	2	1548.81	-1.38879	29.2466	1
	High	mQKEITALAPSTmK	1	45	11	A0A1K0K0S6;Q5J7U6;F1ADJ2;Q86GJ1;A0A0P0LDM5;Q6YMS6;K1RWD4;K1Q0U8;A0A194AMJ0;D3GBA8;Q6RYC7	M1(Oxidation); M13(Oxidation)	0	0.000105	0.00138975	48.3	0.00102724	2	1580.79	-10.3714	20.8731	1
	High	DLTDYLMK	53	303	55	Q9NC38;Q964E0;Q7YZD7;A0A182ZGQ5;A4D0I0;A0A0P0LDM5;V4BC69;Q6YMS6;K1RWD4;K1Q0U8;D3GBA8;H9LJA3;Q3BCD8;Q3BCD6;Q3BCF7;Q460Y1;Q3BCE5;Q460Y6;Q9NC14;A0A1K0K0S6;Q9NC53;Q5J7U6;A0EJG4;F1ADJ2;Q9NC24;Q9NC54;Q9NC19;A0A194AMJ0;Q6SQM0;Q9NBY0;Q52T80;A0A0L8G4I0;A0A1B2G3B9;E7DSB3;E7DS71;E7DS55;E7DS68;E7DS72;E7DS49;E7DSC0;E7DS88;E7DS66;E7DSA3;Q6RYC7;E7DS87;E7DS41;Q3BCF0;Q3BCF4;E7DSA2;E7DS48;E7DS67;Q3BCE4;E7DSA1;Q3BC…		0	0.000122	0.00291078	47.1	0.0015355	2	998.487	0.513482	48.6179	0
	High	HQGVMVGmGQKDSYVGDEAQSK	1	103	15	Q964E0;P17304;H9LJA3;Q7YZD7;A4D0I0;A0A0P0LDM5;V4BC69;K1RWD4;K1Q0U8;D3GBA8;F1ADJ2;A0A0B7BBH4;A0A0L8G4I0;O17477;Q52T80	M8(Oxidation)	0	0.000122	0.00172143	27.03	0.047953	3	2367.06	-5.6544	19.4748	1
	High	DLTDYLmK	120	303	55	Q9NC14;D3GBA8;F1ADJ2;E7DSB3;Q964E0;H9LJA3;Q7YZD7;A4D0I0;A0A1K0K0S6;Q9NC53;V4BC69;Q5J7U6;A0EJG4;Q9NC24;A0A0P0LDM5;Q6YMS6;K1RWD4;K1Q0U8;Q9NC54;Q9NC19;A0A182ZGQ5;A0A194AMJ0;Q6SQM0;Q9NBY0;Q52T80;A0A0L8G4I0;A0A1B2G3B9;E7DS71;E7DS55;E7DS68;E7DS72;E7DS49;E7DSC0;E7DS88;E7DS66;E7DSA3;Q6RYC7;E7DS87;E7DS41;Q3BCF0;Q3BCF4;Q3BCD8;E7DSA2;E7DS48;Q3BCD6;Q3BCF7;Q460Y1;Q3BCE5;Q460Y6;E7DS67;Q3BCE4;E7DSA1;Q3BCE7;Q3BC…	M7(Oxidation)	0	0.00021	0.00436049	36.33	0.014085	2	1014.48	0.28354	37.7136	0
	High	EITALAPSTmKIK	2	45	11	K1RVE3;A0A1K0K0S6;Q5J7U6;F1ADJ2;Q86GJ1;A0A0P0LDM5;K1RWD4;K1Q0U8;A0A194AMJ0;D3GBA8;Q6RYC7	M10(Oxidation)	0	0.000371	0.00886373	15.32	1.05902	2	1418.79	0.516015	24.8934	1
	High	DLYANTVLSGGSTmFPGIADR	2	42	5	Q964E0;Q7YZD7;A4D0I0;K1Q0U8;D3GBA8	M14(Oxidation)	0	0.00041	0.0106759	43.33	0.00201832	2	2201.04	-5.95579	52.2688	0
	High	LDLAGRDLTDYLMK	1	284	49	Q9NC14;D3GBA8;F1ADJ2;Q6YMS6;A0EJG4;A0A1K0K0S6;Q5J7U6;E7DS66;E7DS71;Q3BCD8;Q964E0;E7DSB3;E7DS55;E7DS68;E7DS72;E7DS49;E7DSC0;E7DS88;E7DSA3;E7DS87;E7DSA2;H9LJA3;Q7YZD7;A4D0I0;Q9NC53;A0A0P0LDM5;V4BC69;K1RWD4;K1Q0U8;Q9NC54;Q9NC19;Q9NC24;A0A182ZGQ5;A0A194AMJ0;Q6SQM0;Q9NBY0;Q52T80;A0A1B2G3B9;Q6RYC7;E7DS41;Q3BCF0;E7DS48;Q3BCD6;Q3BCF7;Q460Y1;Q3BCE5;Q460Y6;E7DS67;Q3BCE7		0	0.000507	0.0131606	20.23	0.699459	2	1623.83	-5.73741	53.6677	1
	High	cDVDIRK	8	195	32	Q964E0;P17304;H9LJA3;Q7YZD7;A0A1K0K0S6;Q5J7U6;F1ADJ2;Q5UB47;Q9NC38;Q9NC14;A4D0I0;Q9NC53;V4BC69;A0EJG4;Q9NC24;A0A0P0LDM5;Q6YMS6;K1RWD4;K1Q0U8;Q9NC54;Q9NC19;D3GBA8;A0A182ZGQ5;Q9NC09;Q86GJ1;A0A0B6Y3K1;Q9NBY3;A0A194AMJ0;Q6SQM0;J7LKN4;K1RBG6;A0A182YVV4	C1(Carbamidomethyl)	0	0.000566	0.0149032	32.94	0.0516036	2	905.449	-2.15704	16.1827	1
	High	IIAPPER	40	139	20	Q964E0;P17304;Q7YZD7;Q9NC14;Q9NC53;V4BC69;F1ADJ2;Q9NC24;A0A1K0K0S6;A4D0I0;A0A0P0LDM5;K1RWD4;K1Q0U8;Q5J7U6;A0A194AMJ0;D3GBA8;Q9NBY0;J7LKN4;K1RHJ4;K1RA57		0	0.001333	0.0249324	46.34	0.000934902	2	795.472	-0.643572	28.3942	0
	High	IIAPPERK	3	136	19	Q964E0;Q7YZD7;A4D0I0;A0A0P0LDM5;V4BC69;K1RWD4;K1Q0U8;D3GBA8;F1ADJ2;P17304;Q9NC14;Q9NC53;Q9NC24;A0A1K0K0S6;Q5J7U6;A0A194AMJ0;Q9NBY0;J7LKN4;K1RA57		0	0.004393	0.0659206	29.75	0.0239921	2	923.565	-2.80049	16.9297	1
	High	cDVDIR	7	197	32	Q964E0;Q7YZD7;A4D0I0;A0A0P0LDM5;V4BC69;Q6YMS6;K1RWD4;K1Q0U8;D3GBA8;H9LJA3;P17304;A0A1K0K0S6;Q5J7U6;F1ADJ2;Q5UB47;Q9NC38;Q9NC14;Q9NC53;A0EJG4;Q9NC24;Q9NC54;Q9NC19;A0A182ZGQ5;Q9NC09;Q86GJ1;A0A0B6Y3K1;Q9NBY3;A0A194AMJ0;Q6SQM0;J7LKN4;K1RBG6;A0A182YVV4	C1(Carbamidomethyl)	0	0.004835	0.0736031	49.66	0.00076133	2	777.355	-1.41416	18.2287	0
Q3LF65	Heat shock cognate 71 OS=Mytilus galloprovincialis GN=hsc71 PE=3 SV=1 - [Q3LF65_MYTGA]	1279.62	31.19	79	4	18	267	654	71.2803	5.41455
	A2	Sequence	# PSMs	# Proteins	# Protein Groups	Protein Group Accessions	Modifications	ΔCn	q-Value	PEP	IonScore	Exp Value	Charge	MH+ [Da]	ΔM [ppm]	RT [min]	# Missed Cleavages
	High	GHYTEGAELVDSVLDVVR	56	57	9	G9K382;B3XZN3;A0A076FIR9;A4D0I1;V3ZD21;A0A194AQ74;K1PN21;V4AK06;A0A0G2R2A9		0	0	4.90185e-14	122.85	2.93381e-11	2	1958.98	1.11031	58.8739	0
	High	GHYTEGAELVDSVLDVVRK	19	57	9	G9K382;B3XZN3;A0A076FIR9;A4D0I1;V3ZD21;A0A194AQ74;K1PN21;V4AK06;A0A0G2R2A9		0	0	1.29498e-15	99.58	5.24883e-09	2	2087.09	5.5461	56.8226	1
	High	LTTPTYGDLNHLVSATMSGVTTcLR	15	62	13	A0A0B7B670;A0A076FIR9;G9K382;B3XZN3;A0A194AQ74;G3ET86;A4D0I1;V3YY74;V3ZD21;V4ALC4;V4AK06;A0A0G2R2A9;V4B045	C23(Carbamidomethyl)	0	0	6.05513e-13	95.95	9.59217e-09	3	2708.33	-1.31607	57.7847	0
	High	SGPFGQIFRPDNFVFGQSGAGNNWAK	16	72	10	A0A0B7B670;G9K382;B3XZN3;K1R278;A4D0I1;A0A076FIR9;V3ZD21;K1PN21;V4AK06;V4ALC4		0	0	1.32652e-18	95.53	1.03982e-08	2	2798.34	-0.333914	56.972	0
	High	mSATFIGNSTAIQELFKR	7	27	7	V3YY74;V4A0A3;A0A0B7B670;A0A076FIR9;A0A194AQ74;K1PN21;V4AK06	M1(Oxidation)	0	0	1.72003e-12	89.01	6.0729e-08	3	2030.04	-0.0322785	56.0927	1
	High	ISEQFTAMFR	72	63	16	P35394;A0A0B7B670;A0A076FIR9;V3YY74;A0A194AQ74;G3ET72;G9K382;B3XZN3;A4D0I1;G3ET86;V4ANA6;V4ALC4;K1PN21;V4AK06;A0A1D8KD44;V4B045		0	0	4.77712e-07	88.43	7.12003e-08	2	1229.6	0.938194	58.9364	0
	High	INVYYNEATGGK	47	52	8	G9K382;B3XZN3;A0A076FIR9;K1R278;V3ZD21;K1PN21;V4AK06;A0A0G2R2A9		0	0	1.51219e-07	88.23	8.07187e-08	2	1328.65	0.258758	26.2621	0
	High	LAVNmVPFPR	54	83	20	A0A0L8I033;K1R278;P35394;A0A0B7B670;G3ET84;A0A076FIR9;G9K382;B3XZN3;A0A194AQ74;G3ET86;A4D0I1;V3YY74;V3ZD21;A0A1C7D016;V4ALC4;K1PN21;V4AK06;A0A1D8KD44;A0A0G2R2A9;V4A0A3	M5(Oxidation)	0	0	2.28286e-06	85.79	1.92979e-07	2	1159.63	1.81002	39.9897	0
	High	mSATFIGNSTAIQELFK	10	27	7	A0A0B7B670;A0A076FIR9;V3YY74;A0A194AQ74;K1PN21;V4AK06;V4A0A3	M1(Oxidation)	0	0	3.14483e-10	82.49	2.71673e-07	2	1873.93	-3.87927	57.2764	0
	High	LTTPTYGDLNHLVSATmSGVTTcLR	15	62	13	A0A0B7B670;A0A076FIR9;G9K382;B3XZN3;A0A194AQ74;G3ET86;A4D0I1;V3YY74;V3ZD21;V4ALC4;V4AK06;A0A0G2R2A9;V4B045	M17(Oxidation); C23(Carbamidomethyl)	0	0	3.63108e-08	80.56	3.26557e-07	2	2724.34	3.43077	55.1894	0
	High	ALTVPELTQQMFDAK	13	63	12	A0A182ZT25;A0A0B7B670;G3ET84;A0A076FIR9;G9K382;B3XZN3;A0A194AQ74;V3YY74;V3ZD21;V4AK06;A0A1D8KD44;A0A0G2R2A9		0	0	2.23812e-08	80.14	5.35458e-07	2	1691.87	-0.585562	56.4956	0
	High	AVLVDLEPGTMDSVR	22	56	8	G3ET72;A0A0B7B670;G9K382;A0A076FIR9;V3ZD21;A0A194AQ74;A0A182ZT25;V4AK06		0	0	1.09882e-09	79.19	7.88696e-07	2	1601.82	0.260379	46.7466	0
	High	KLAVNmVPFPR	19	83	20	P35394;A0A0B7B670;G3ET84;A0A076FIR9;G9K382;B3XZN3;A0A194AQ74;G3ET86;A4D0I1;V3YY74;V3ZD21;K1R278;A0A1C7D016;V4ALC4;K1PN21;V4AK06;A0A1D8KD44;A0A0G2R2A9;V4A0A3;A0A0L8I033	M6(Oxidation)	0	0	6.82553e-08	77.54	7.52364e-07	2	1287.72	-0.739367	34.1753	1
	High	FPGQLNADLR	90	86	22	P35394;A0A0B7B670;G3ET84;A0A076FIR9;G9K382;B3XZN3;A0A194AQ74;G3ET86;K1R278;A4D0I1;V3YY74;V4ANA6;V3ZD21;A0A1C7D016;V4ALC4;K1PN21;V4AK06;A0A1D8KD44;A0A0G2R2A9;G3ET66;V4A0A3;V4B045		0	0	4.48602e-06	75.9	2.13471e-06	2	1130.6	0.68604	34.0398	0
	High	KLAVNMVPFPR	29	83	20	A0A0L8I033;K1R278;P35394;A0A0B7B670;G3ET84;A0A076FIR9;G9K382;B3XZN3;A0A194AQ74;G3ET86;A4D0I1;V3YY74;V3ZD21;A0A1C7D016;V4ALC4;K1PN21;V4AK06;A0A1D8KD44;A0A0G2R2A9;V4A0A3		0	0	6.5867e-08	74.56	1.16882e-06	2	1271.73	0.436175	42.2398	1
	High	LHFFmPGFAPLTSR	41	77	17	P35394;A0A0L8I033;A0A0B7B670;G3ET84;A0A076FIR9;G9K382;B3XZN3;A0A194AQ74;K1R278;A4D0I1;V3ZD21;V4ALC4;K1PN21;V4AK06;A0A1D8KD44;A0A0G2R2A9;V4A0A3	M5(Oxidation)	0	0	8.13493e-08	71.5	3.90078e-06	3	1636.83	-0.924138	53.8544	0
	High	MSATFIGNSTAIQELFK	11	27	7	A0A0B7B670;A0A076FIR9;V3YY74;A0A194AQ74;K1PN21;V4AK06;V4A0A3		0	0	1.31575e-10	70.65	3.93474e-06	2	1857.94	0.446252	57.7748	0
	High	LAVNMVPFPR	33	83	20	A0A0L8I033;K1R278;P35394;A0A0B7B670;G3ET84;A0A076FIR9;G9K382;B3XZN3;A0A194AQ74;G3ET86;A4D0I1;V3YY74;V3ZD21;A0A1C7D016;V4ALC4;K1PN21;V4AK06;A0A1D8KD44;A0A0G2R2A9;V4A0A3		0	0	1.32458e-05	69.95	5.74577e-06	2	1143.63	0.484415	47.8349	0
	High	FWEVISDEHGIDPTGTYHGDSDLQLER	101	59	10	A0A182ZT25;A0A0B7B670;B3XZN3;A0A076FIR9;K1R278;A4D0I1;V3ZD21;K1PN21;V4AK06;A0A0G2R2A9		0	0	1.92646e-18	69.45	2.4119e-06	3	3116.42	-1.8045	51.1053	0
	High	ISEQFTAmFR	72	63	16	P35394;A0A0B7B670;A0A076FIR9;V3YY74;A0A194AQ74;G3ET72;G9K382;B3XZN3;A4D0I1;G3ET86;V4ANA6;V4ALC4;K1PN21;V4AK06;A0A1D8KD44;V4B045	M8(Oxidation)	0	0	3.97275e-06	68.49	6.70378e-06	2	1245.59	-0.381556	38.0975	0
	High	FPGQLNADLRK	37	86	22	P35394;A0A0B7B670;G3ET84;A0A076FIR9;G9K382;B3XZN3;A0A194AQ74;G3ET86;K1R278;A4D0I1;V3YY74;V4ANA6;V3ZD21;A0A1C7D016;V4ALC4;K1PN21;V4AK06;A0A1D8KD44;A0A0G2R2A9;G3ET66;V4A0A3;V4B045		0	0	8.83346e-07	67	1.31089e-05	2	1258.69	-0.45002	28.6368	1
	High	LHFFMPGFAPLTSR	12	77	17	P35394;A0A0L8I033;A0A0B7B670;G3ET84;A0A076FIR9;G9K382;B3XZN3;A0A194AQ74;K1R278;A4D0I1;V3ZD21;V4ALC4;K1PN21;V4AK06;A0A1D8KD44;A0A0G2R2A9;V4A0A3		0	0	4.68661e-08	64.97	1.83728e-05	3	1620.83	-0.417837	57.1173	0
	High	ALTVPELTQQmFDAK	37	63	12	A0A182ZT25;A0A0B7B670;G3ET84;A0A076FIR9;G9K382;B3XZN3;A0A194AQ74;V3YY74;V3ZD21;V4AK06;A0A1D8KD44;A0A0G2R2A9	M11(Oxidation)	0	0	1.22545e-07	61.4	4.07133e-05	2	1707.86	-0.747594	45.0375	0
	High	KEAEScDcLQGFQLTHSLGGGTGSGMGTLLISK	3	43	7	B3XZN3;G9K382;A0A076FIR9;A4D0I1;V3ZD21;V4AK06;A0A0G2R2A9	C6(Carbamidomethyl); C8(Carbamidomethyl)	0	0	1.21219e-13	60.8	2.00455e-05	3	3439.62	-3.29288	54.276	1
	High	MSATFIGNSTAIQELFKR	8	27	7	V3YY74;V4A0A3;A0A0B7B670;A0A076FIR9;A0A194AQ74;K1PN21;V4AK06		0	0	3.3447e-06	56.22	0.000103392	2	2014.05	1.29808	56.9604	1
	High	EAEScDcLQGFQLTHSLGGGTGSGMGTLLISK	6	43	7	B3XZN3;G9K382;A0A076FIR9;A4D0I1;V3ZD21;V4AK06;A0A0G2R2A9	C5(Carbamidomethyl); C7(Carbamidomethyl)	0	0	4.1797e-07	54.32	7.87734e-05	2	3311.53	-1.25996	55.6778	0
	High	EVDEQmLNIQNK	1	2	1	V4AK06	M6(Oxidation)	0	0	5.52863e-05	51.46	0.000312949	2	1476.7	-0.54989	23.5223	0
	High	mSmKEVDEQMLNIQNK	2	1	1	V4AK06	M1(Oxidation); M3(Oxidation)	0	0	4.4953e-06	48.37	0.000472296	2	1969.9	-0.491513	34.0363	1
	High	MSMKEVDEQMLNIQNK	3	1	1	V4AK06		0	0	7.23004e-06	48.28	0.000561684	2	1937.91	-3.22793	52.8876	1
	High	EVDEQMLNIQNK	6	2	1	V4AK06		0	0	7.65685e-06	46.11	0.00122698	2	1460.71	0.559213	36.9556	0
	High	AVLVDLEPGTmDSVR	31	56	8	G3ET72;A0A0B7B670;G9K382;A0A076FIR9;V3ZD21;A0A194AQ74;A0A182ZT25;V4AK06	M11(Oxidation)	0	0	4.83065e-05	44.97	0.00208247	2	1617.82	0.609141	39.4689	0
	High	EAEScDcLQGFQLTHSLGGGTGSGmGTLLISK	7	43	7	G9K382;B3XZN3;A0A076FIR9;A4D0I1;V3ZD21;V4AK06;A0A0G2R2A9	C5(Carbamidomethyl); C7(Carbamidomethyl); M25(Oxidation)	0	0	3.10855e-08	43.21	0.000897755	3	3327.53	-0.665252	51.6759	0
	High	KEAEScDcLQGFQLTHSLGGGTGSGmGTLLISK	1	43	7	B3XZN3;G9K382;A0A076FIR9;A4D0I1;V3ZD21;V4AK06;A0A0G2R2A9	C6(Carbamidomethyl); C8(Carbamidomethyl); M26(Oxidation)	0	0.000105	0.00123905	10.89	1.94714	3	3455.62	-0.393112	48.6644	1
	High	YLTVAAmFR	3	48	11	G9K382;B3XZN3;A0A076FIR9;A4D0I1;V3YY74;V3ZD21;V4ANA6;V4AK06;A0A1D8KD44;A0A0G2R2A9;V4B045	M7(Oxidation)	0	0.000122	0.00191535	19.87	0.785154	2	1087.56	1.40959	37.2551	0
	High	mSmKEVDEQmLNIQNK	2	1	1	V4AK06	M1(Oxidation); M3(Oxidation); M10(Oxidation)	0	0.000189	0.00420319	18.64	0.339197	3	1985.9	-0.177373	21.3823	1
	High	IREEYPDR	17	77	16	G3ET72;A0A0B7B670;G9K382;B3XZN3;A0A076FIR9;K1R278;A4D0I1;V4ANA6;V3ZD21;A0A194AQ74;V4ALC4;K1PN21;V4AK06;A0A0G2R2A9;G3ETA5;V4A0A3		0	0.000232	0.00516845	34.44	0.0270891	3	1077.53	-0.546015	16.5831	1
	High	RISEQFTAMFR	2	63	16	P35394;A0A0B7B670;A0A076FIR9;V3YY74;A0A194AQ74;G3ET72;G9K382;B3XZN3;A4D0I1;G3ET86;V4ANA6;V4ALC4;K1PN21;V4AK06;A0A1D8KD44;V4B045		0	0.000292	0.0063654	21	0.466668	2	1385.7	-0.610019	45.2071	1
	High	NMmAAcDPR	2	86	20	A0A0L8I033;G9K382;B3XZN3;A0A076FIR9;A4D0I1;V3YY74;V3ZD21;A0A0B7B670;G3ET84;A0A194AQ74;G3ET86;K1R278;V4ANA6;A0A182ZT25;A0A1C7D016;V4ALC4;K1PN21;V4AK06;A0A1D8KD44;A0A0G2R2A9	M3(Oxidation); C6(Carbamidomethyl)	0	0.002183	0.0334625	56.46	2.28203e-05	2	1081.42	-1.81478	16.0763	0
A0A193DU97	Byssal HSP-like protein 1 OS=Mytilus coruscus PE=2 SV=1 - [A0A193DU97_MYTCO]	1110.22	30.24	12	12	18	258	658	72.3012	5.08447
	A2	Sequence	# PSMs	# Proteins	# Protein Groups	Protein Group Accessions	Modifications	ΔCn	q-Value	PEP	IonScore	Exp Value	Charge	MH+ [Da]	ΔM [ppm]	RT [min]	# Missed Cleavages
	High	DLYANTVLSGGSTmYPGIADR	49	28	3	A0A0P0LDM5;K1RWD4;A0A194AMJ0	M14(Oxidation)	0	0	9.16162e-13	131.53	3.12164e-12	2	2217.05	1.45307	46.6765	0
	High	DLYANTVLSGGSTMYPGIADR	42	28	3	A0A0P0LDM5;K1RWD4;A0A194AMJ0		0	0	7.9822e-13	129.49	5.2744e-12	2	2201.06	0.484413	51.1304	0
	High	SYELPDGQVITIGNER	169	275	48	Q3BCD6;Q964E0;P17304;H9LJA3;Q7YZD7;K1RWD4;A0A1K0K0S6;Q9NC14;Q9NC53;A4D0I0;A0A0P0LDM5;V4BC69;K1Q0U8;Q5J7U6;A0A194AMJ0;D3GBA8;F1ADJ2;Q9NBY0;Q5UB47;Q9NC38;A0A0B6Y3K1;Q9NBY3;A0EJG4;Q6YMS6;Q6SQM0;A0A1B2G3B9;E7DSB3;E7DS71;E7DS55;E7DS68;E7DS72;E7DS49;E7DSC0;E7DS88;E7DS66;E7DSA3;Q6RYC7;Q3BCF0;Q3BCF4;Q3BCD8;Q3BCF7;Q460Y1;Q3BCE5;Q460Y6;E7DS41;Q3BCE4;Q3BCE7;Q3BCE3		0	0	3.23053e-12	121.18	5.36123e-11	2	1790.89	-1.89509	49.885	0
	High	KDLYANTVLSGGSTMYPGIADR	6	28	3	A0A0P0LDM5;K1RWD4;A0A194AMJ0		0	0	6.6986e-16	116.94	9.58911e-11	2	2329.15	0.772533	44.6987	1
	High	KDLYANTVLSGGSTmYPGIADR	12	28	3	A0A0P0LDM5;K1RWD4;A0A194AMJ0	M15(Oxidation)	0	0	7.47652e-14	105.71	1.1735e-09	2	2345.14	0.124747	40.2066	1
	High	DLTDYLMKILTER	4	297	53	Q3BCE4;Q3BCD6;Q964E0;Q7YZD7;A4D0I0;A0A0P0LDM5;V4BC69;Q6YMS6;K1RWD4;K1Q0U8;D3GBA8;H9LJA3;Q52T80;Q3BCD8;Q3BCF7;Q3BCE7;Q460Y1;Q3BCE5;Q460Y6;Q9NC14;Q9NC53;Q9NC54;Q9NC19;F1ADJ2;Q9NC24;E7DSB3;A0A1K0K0S6;Q5J7U6;A0EJG4;A0A182ZGQ5;A0A194AMJ0;Q6SQM0;Q9NBY0;A0A0L8G4I0;A0A1B2G3B9;E7DS71;E7DS55;E7DS68;E7DS72;E7DS49;E7DSC0;E7DS88;E7DS66;E7DSA3;Q6RYC7;E7DS87;E7DS41;Q3BCF0;Q3BCF4;E7DSA2;E7DS48;E7DS67;E7DSA1		0	0	6.14838e-08	96.32	1.56225e-08	2	1610.85	3.01971	60.1913	1
	High	QEYDESGPSIVHR	174	86	17	Q964E0;P17304;H9LJA3;Q7YZD7;A0A182ZGQ5;A4D0I0;A0A1K0K0S6;F1ADJ2;K1Q0U8;D3GBA8;A0A0P0LDM5;Q6YMS6;K1RWD4;A0A194AMJ0;A0A182YVV4;K1RA57;A0A182YXP1		0	0	7.51602e-09	93.77	1.55521e-08	2	1516.7	-0.0177902	21.6669	0
	High	qEYDESGPSIVHR	70	86	17	Q964E0;P17304;H9LJA3;Q7YZD7;A0A182ZGQ5;A4D0I0;A0A1K0K0S6;F1ADJ2;K1Q0U8;D3GBA8;A0A0P0LDM5;Q6YMS6;K1RWD4;A0A194AMJ0;A0A182YVV4;K1RA57;A0A182YXP1	N-Term(Gln->pyro-Glu)	0	0	5.31303e-07	85.52	1.00435e-07	2	1499.67	-0.873532	26.7041	0
	High	HQGVMVGMGQKDSYVGDEAQSK	1	103	15	Q964E0;P17304;H9LJA3;Q7YZD7;A4D0I0;A0A0P0LDM5;V4BC69;K1RWD4;K1Q0U8;D3GBA8;F1ADJ2;A0A0B7BBH4;A0A0L8G4I0;O17477;Q52T80		0	0	9.35236e-09	83.26	1.42563e-07	3	2351.07	-2.76742	24.1051	1
	High	VAPEEHPVLLTEAPLNPK	208	285	51	E7DS71;O17477;E7DS48;Q3BCE5;A0A182YXP1;Q964E0;H9LJA3;Q7YZD7;Q9NC14;Q9NC53;V4BC69;F1ADJ2;Q9NC24;A4D0I0;A0A0P0LDM5;Q6YMS6;K1RWD4;K1Q0U8;Q9NC54;Q9NC19;D3GBA8;A0A182ZGQ5;Q86GJ1;K1RBG6;A0A182YVV4;A0A0B7BBH4;A0A0L8G4I0;G3ET61;V3ZNH0;E7DSB3;E7DS55;E7DS68;E7DS72;E7DS49;E7DSC0;E7DS88;E7DS66;E7DSA3;E7DS87;E7DS41;Q3BCF4;Q3BCD8;E7DSA2;Q3BCD6;Q3BCF7;Q460Y1;Q460Y6;E7DS67;Q3BCE4;E7DSA1;Q3BCE3		0	0	2.35617e-10	82.73	2.61067e-07	2	1954.07	1.06169	40.4105	0
	High	DLTDYLmKILTER	3	297	53	Q3BCE4;Q3BCD6;Q964E0;Q7YZD7;A4D0I0;A0A0P0LDM5;V4BC69;Q6YMS6;K1RWD4;K1Q0U8;D3GBA8;H9LJA3;Q52T80;Q3BCD8;Q3BCF7;Q3BCE7;Q460Y1;Q3BCE5;Q460Y6;Q9NC14;Q9NC53;Q9NC54;Q9NC19;F1ADJ2;Q9NC24;E7DSB3;A0A1K0K0S6;Q5J7U6;A0EJG4;A0A182ZGQ5;A0A194AMJ0;Q6SQM0;Q9NBY0;A0A0L8G4I0;A0A1B2G3B9;E7DS71;E7DS55;E7DS68;E7DS72;E7DS49;E7DSC0;E7DS88;E7DS66;E7DSA3;Q6RYC7;E7DS87;E7DS41;Q3BCF0;Q3BCF4;E7DSA2;E7DS48;E7DS67;E7DSA1	M7(Oxidation)	0	0	8.14582e-08	77.17	1.3306e-06	2	1626.84	1.3885	58.5819	1
	High	HQGVMVGMGQK	52	109	15	Q964E0;P17304;H9LJA3;Q7YZD7;A4D0I0;A0A0P0LDM5;V4BC69;K1RWD4;K1Q0U8;D3GBA8;F1ADJ2;A0A0B7BBH4;A0A0L8G4I0;O17477;Q52T80		0	0	9.77053e-07	77.11	9.4739e-07	2	1171.57	-0.866651	19.1674	0
	High	VAPEEHPVLLTEAPLNPKANR	10	277	50	E7DSA2;Q460Y1;Q964E0;H9LJA3;Q7YZD7;Q9NC14;Q9NC53;V4BC69;F1ADJ2;Q9NC24;A4D0I0;A0A0P0LDM5;Q6YMS6;K1RWD4;K1Q0U8;Q9NC54;Q9NC19;D3GBA8;A0A182ZGQ5;Q86GJ1;K1RBG6;A0A182YVV4;A0A0B7BBH4;A0A0L8G4I0;G3ET61;V3ZNH0;E7DSB3;E7DS71;E7DS55;E7DS68;E7DS72;E7DS49;E7DSC0;E7DS88;E7DS66;E7DSA3;E7DS87;E7DS41;Q3BCF4;Q3BCD8;Q3BCD6;Q3BCF7;Q3BCE5;Q460Y6;E7DS67;Q3BCE4;E7DSA1;Q3BCE3;Q3BCE7;O17477		0	0	7.17427e-11	74.55	1.24342e-06	2	2295.24	-0.965256	35.3852	1
	High	QEYDESGPSIVHRK	19	85	17	Q964E0;P17304;H9LJA3;Q7YZD7;A0A182ZGQ5;A4D0I0;A0A1K0K0S6;F1ADJ2;K1Q0U8;D3GBA8;A0A0P0LDM5;Q6YMS6;K1RWD4;A0A194AMJ0;A0A182YVV4;K1RA57;A0A182YXP1		0	0	3.87609e-06	70.55	4.72242e-06	2	1644.8	-1.12922	18.563	1
	High	MQKEITALAPSTmK	3	45	11	A0A1K0K0S6;Q5J7U6;F1ADJ2;Q86GJ1;A0A0P0LDM5;Q6YMS6;K1RWD4;K1Q0U8;A0A194AMJ0;D3GBA8;Q6RYC7	M13(Oxidation)	0	0	6.33696e-08	70.25	6.33937e-06	2	1564.81	-0.855331	23.4762	1
	High	qEYDESGPSIVHRK	7	85	17	Q964E0;P17304;H9LJA3;Q7YZD7;A0A182ZGQ5;A4D0I0;A0A1K0K0S6;F1ADJ2;K1Q0U8;D3GBA8;A0A0P0LDM5;Q6YMS6;K1RWD4;A0A194AMJ0;A0A182YVV4;K1RA57;A0A182YXP1	N-Term(Gln->pyro-Glu)	0	0	1.19423e-06	67.75	8.22614e-06	2	1627.77	-3.27911	22.0478	1
	High	HQGVmVGMGQK	46	109	15	Q964E0;P17304;H9LJA3;Q7YZD7;A4D0I0;A0A0P0LDM5;V4BC69;K1RWD4;K1Q0U8;D3GBA8;F1ADJ2;A0A0B7BBH4;A0A0L8G4I0;O17477;Q52T80	M5(Oxidation)	0	0	1.72833e-06	65.43	1.41204e-05	2	1187.56	-1.09589	16.8492	0
	High	DSYVGDEAQSKR	67	118	19	Q964E0;P17304;H9LJA3;Q7YZD7;A4D0I0;A0A0P0LDM5;V4BC69;K1RWD4;K1Q0U8;D3GBA8;F1ADJ2;K1RHJ4;K1RA57;A0A0B7BBH4;A0A0L8G4I0;O17477;Q52T80;G3ET57;G3ET37		0	0	5.69609e-07	64.87	1.37992e-05	2	1354.62	-2.1189	16.7136	1
	High	AGFAGDDAPR	180	121	21	Q964E0;P17304;H9LJA3;Q7YZD7;A0A182ZGQ5;A4D0I0;A0A0P0LDM5;V4BC69;K1RWD4;K1Q0U8;A0A182YVV4;D3GBA8;F1ADJ2;K1RA57;O17477;A0A0B7BBH4;A0A0L8G4I0;G3ET33;A0A182YXP1;V3ZNH0;G3ET37		0	0	3.3454e-06	63.49	2.28781e-05	2	976.447	-1.37565	18.7593	0
	High	AVFPSIVGRPR	167	109	17	Q964E0;P17304;H9LJA3;Q7YZD7;A0A182ZGQ5;A4D0I0;A0A0P0LDM5;V4BC69;K1RWD4;K1Q0U8;D3GBA8;F1ADJ2;A0A0B7BBH4;A0A0L8G4I0;O17477;G3ET61;G3ET57		0	0	2.1465e-05	60.71	2.46262e-05	2	1198.7	-1.79741	36.8029	0
	High	IWHHTFYNELR	412	156	29	Q460Y6;Q964E0;P17304;H9LJA3;Q7YZD7;A0A182ZGQ5;A4D0I0;A0A0P0LDM5;V4BC69;Q6YMS6;K1RWD4;K1Q0U8;D3GBA8;A0A182YVV4;K1RA57;A0A0B7BBH4;A0A0L8G4I0;Q52T80;G3ET61;V3ZNH0;Q3BCF4;Q3BCD8;Q3BCD6;Q3BCF7;Q460Y1;Q3BCE5;Q3BCE4;Q3BCE7;Q3BCE3		0	0	3.71162e-06	57.43	0.000105991	3	1515.75	-0.148615	41.6125	0
	High	EITALAPSTMK	84	46	12	K1RVE3;A0A1K0K0S6;Q5J7U6;F1ADJ2;Q86GJ1;A0A0P0LDM5;Q6YMS6;K1RWD4;K1Q0U8;A0A194AMJ0;D3GBA8;Q6RYC7		0	0	5.41549e-06	56.96	0.000153949	2	1161.62	-0.836816	30.7113	0
	High	DSYVGDEAQSK	80	119	19	Q964E0;P17304;H9LJA3;Q7YZD7;A4D0I0;A0A0P0LDM5;V4BC69;K1RWD4;K1Q0U8;D3GBA8;F1ADJ2;K1RHJ4;K1RA57;A0A0B7BBH4;A0A0L8G4I0;O17477;Q52T80;G3ET57;G3ET37		0	0	2.14392e-06	54.86	8.13204e-05	2	1198.52	-1.33817	18.0293	0
	High	HQGVmVGmGQKDSYVGDEAQSK	1	103	15	Q964E0;P17304;H9LJA3;Q7YZD7;A4D0I0;A0A0P0LDM5;V4BC69;K1RWD4;K1Q0U8;D3GBA8;F1ADJ2;A0A0B7BBH4;A0A0L8G4I0;O17477;Q52T80	M5(Oxidation); M8(Oxidation)	0	0	6.52448e-11	54.68	8.90167e-05	3	2383.06	-1.35681	17.8907	1
	High	TTGIVLDSGDGVSHTVPIYEGYALPHAIMR	4	24	3	H9LJA3;A0A0P0LDM5;K1RWD4		0	0	8.92548e-15	54.08	0.000102596	3	3169.6	0.365157	54.4006	0
	High	EITALAPSTmK	116	46	12	K1RVE3;A0A1K0K0S6;Q5J7U6;F1ADJ2;Q86GJ1;A0A0P0LDM5;Q6YMS6;K1RWD4;K1Q0U8;A0A194AMJ0;D3GBA8;Q6RYC7	M10(Oxidation)	0	0	5.66513e-05	53.25	0.000374499	2	1177.61	-2.83061	24.0067	0
	High	HQGVmVGmGQK	9	109	15	Q964E0;P17304;H9LJA3;Q7YZD7;A4D0I0;A0A0P0LDM5;V4BC69;K1RWD4;K1Q0U8;D3GBA8;F1ADJ2;A0A0B7BBH4;A0A0L8G4I0;O17477;Q52T80	M5(Oxidation); M8(Oxidation)	0	0	1.75554e-05	42.75	0.00220848	2	1203.56	-4.4632	15.2518	0
	High	EITALAPSTMKIK	4	45	11	K1RVE3;A0A1K0K0S6;Q5J7U6;F1ADJ2;Q86GJ1;A0A0P0LDM5;K1RWD4;K1Q0U8;A0A194AMJ0;D3GBA8;Q6RYC7		0	0	9.57658e-07	41.04	0.00281369	2	1402.8	-1.62368	33.4881	1
	High	GYSFTTTAER	215	321	57	Q3BCE5;Q964E0;E7DSB3;E7DS71;E7DS55;E7DS68;E7DS72;E7DS49;E7DSC0;E7DS88;E7DS66;E7DSA3;Q3BCE4;A0A1B2G3B9;Q6RYC7;P17304;H9LJA3;Q7YZD7;K1RWD4;Q9NC14;Q9NC53;V4BC69;F1ADJ2;Q9NC24;A0A1K0K0S6;A4D0I0;A0A0P0LDM5;K1Q0U8;Q5J7U6;A0A194AMJ0;D3GBA8;Q9NBY0;A0EJG4;Q6YMS6;Q9NC54;Q9NC19;Q86GJ1;A0A0B6Y3K1;Q6SQM0;K1RBG6;A0A182YVV4;Q52T80;A0A0L8G4I0;E7DS87;E7DS41;Q3BCF0;Q3BCF4;Q3BCD8;E7DSA2;E7DS48;Q3BCD6;Q3BCF7;Q460Y1;…		0	0	0.000132734	40.54	0.0048172	2	1132.52	-2.74607	31.9507	0
	High	MQKEITALAPSTMK	1	45	11	A0A1K0K0S6;Q5J7U6;F1ADJ2;Q86GJ1;A0A0P0LDM5;Q6YMS6;K1RWD4;K1Q0U8;A0A194AMJ0;D3GBA8;Q6RYC7		0	0	2.42256e-06	39.73	0.00591131	2	1548.81	-1.38879	29.2466	1
	High	TTGIVLDSGDGVSHTVPIYEGYALPHAImR	5	24	3	H9LJA3;A0A0P0LDM5;K1RWD4	M29(Oxidation)	0	0	4.02953e-09	28.72	0.0389402	3	3185.59	0.388474	50.8733	0
	High	mQKEITALAPSTmK	1	45	11	A0A1K0K0S6;Q5J7U6;F1ADJ2;Q86GJ1;A0A0P0LDM5;Q6YMS6;K1RWD4;K1Q0U8;A0A194AMJ0;D3GBA8;Q6RYC7	M1(Oxidation); M13(Oxidation)	0	0.000105	0.00138975	48.3	0.00102724	2	1580.79	-10.3714	20.8731	1
	High	DLTDYLMK	53	303	55	Q9NC38;Q964E0;Q7YZD7;A0A182ZGQ5;A4D0I0;A0A0P0LDM5;V4BC69;Q6YMS6;K1RWD4;K1Q0U8;D3GBA8;H9LJA3;Q3BCD8;Q3BCD6;Q3BCF7;Q460Y1;Q3BCE5;Q460Y6;Q9NC14;A0A1K0K0S6;Q9NC53;Q5J7U6;A0EJG4;F1ADJ2;Q9NC24;Q9NC54;Q9NC19;A0A194AMJ0;Q6SQM0;Q9NBY0;Q52T80;A0A0L8G4I0;A0A1B2G3B9;E7DSB3;E7DS71;E7DS55;E7DS68;E7DS72;E7DS49;E7DSC0;E7DS88;E7DS66;E7DSA3;Q6RYC7;E7DS87;E7DS41;Q3BCF0;Q3BCF4;E7DSA2;E7DS48;E7DS67;Q3BCE4;E7DSA1;Q3BC…		0	0.000122	0.00291078	47.1	0.0015355	2	998.487	0.513482	48.6179	0
	High	HQGVMVGmGQKDSYVGDEAQSK	1	103	15	Q964E0;P17304;H9LJA3;Q7YZD7;A4D0I0;A0A0P0LDM5;V4BC69;K1RWD4;K1Q0U8;D3GBA8;F1ADJ2;A0A0B7BBH4;A0A0L8G4I0;O17477;Q52T80	M8(Oxidation)	0	0.000122	0.00172143	27.03	0.047953	3	2367.06	-5.6544	19.4748	1
	High	DLTDYLmK	120	303	55	Q9NC14;D3GBA8;F1ADJ2;E7DSB3;Q964E0;H9LJA3;Q7YZD7;A4D0I0;A0A1K0K0S6;Q9NC53;V4BC69;Q5J7U6;A0EJG4;Q9NC24;A0A0P0LDM5;Q6YMS6;K1RWD4;K1Q0U8;Q9NC54;Q9NC19;A0A182ZGQ5;A0A194AMJ0;Q6SQM0;Q9NBY0;Q52T80;A0A0L8G4I0;A0A1B2G3B9;E7DS71;E7DS55;E7DS68;E7DS72;E7DS49;E7DSC0;E7DS88;E7DS66;E7DSA3;Q6RYC7;E7DS87;E7DS41;Q3BCF0;Q3BCF4;Q3BCD8;E7DSA2;E7DS48;Q3BCD6;Q3BCF7;Q460Y1;Q3BCE5;Q460Y6;E7DS67;Q3BCE4;E7DSA1;Q3BCE7;Q3BC…	M7(Oxidation)	0	0.00021	0.00436049	36.33	0.014085	2	1014.48	0.28354	37.7136	0
	High	EITALAPSTmKIK	2	45	11	K1RVE3;A0A1K0K0S6;Q5J7U6;F1ADJ2;Q86GJ1;A0A0P0LDM5;K1RWD4;K1Q0U8;A0A194AMJ0;D3GBA8;Q6RYC7	M10(Oxidation)	0	0.000371	0.00886373	15.32	1.05902	2	1418.79	0.516015	24.8934	1
	High	LDLAGRDLTDYLMK	1	284	49	Q9NC14;D3GBA8;F1ADJ2;Q6YMS6;A0EJG4;A0A1K0K0S6;Q5J7U6;E7DS66;E7DS71;Q3BCD8;Q964E0;E7DSB3;E7DS55;E7DS68;E7DS72;E7DS49;E7DSC0;E7DS88;E7DSA3;E7DS87;E7DSA2;H9LJA3;Q7YZD7;A4D0I0;Q9NC53;A0A0P0LDM5;V4BC69;K1RWD4;K1Q0U8;Q9NC54;Q9NC19;Q9NC24;A0A182ZGQ5;A0A194AMJ0;Q6SQM0;Q9NBY0;Q52T80;A0A1B2G3B9;Q6RYC7;E7DS41;Q3BCF0;E7DS48;Q3BCD6;Q3BCF7;Q460Y1;Q3BCE5;Q460Y6;E7DS67;Q3BCE7		0	0.000507	0.0131606	20.23	0.699459	2	1623.83	-5.73741	53.6677	1
	High	cDVDIRK	8	195	32	Q964E0;P17304;H9LJA3;Q7YZD7;A0A1K0K0S6;Q5J7U6;F1ADJ2;Q5UB47;Q9NC38;Q9NC14;A4D0I0;Q9NC53;V4BC69;A0EJG4;Q9NC24;A0A0P0LDM5;Q6YMS6;K1RWD4;K1Q0U8;Q9NC54;Q9NC19;D3GBA8;A0A182ZGQ5;Q9NC09;Q86GJ1;A0A0B6Y3K1;Q9NBY3;A0A194AMJ0;Q6SQM0;J7LKN4;K1RBG6;A0A182YVV4	C1(Carbamidomethyl)	0	0.000566	0.0149032	32.94	0.0516036	2	905.449	-2.15704	16.1827	1
	High	IIAPPER	40	139	20	Q964E0;P17304;Q7YZD7;Q9NC14;Q9NC53;V4BC69;F1ADJ2;Q9NC24;A0A1K0K0S6;A4D0I0;A0A0P0LDM5;K1RWD4;K1Q0U8;Q5J7U6;A0A194AMJ0;D3GBA8;Q9NBY0;J7LKN4;K1RHJ4;K1RA57		0	0.001333	0.0249324	46.34	0.000934902	2	795.472	-0.643572	28.3942	0
	High	LNYVALDFEQEmQTAASSSSLEK	1	2	1	A0A0P0LDM5	M12(Oxidation)	0	0.002192	0.0360178	17.05	0.572003	3	2577.21	2.01828	59.1612	0
	High	IIAPPERK	3	136	19	Q964E0;Q7YZD7;A4D0I0;A0A0P0LDM5;V4BC69;K1RWD4;K1Q0U8;D3GBA8;F1ADJ2;P17304;Q9NC14;Q9NC53;Q9NC24;A0A1K0K0S6;Q5J7U6;A0A194AMJ0;Q9NBY0;J7LKN4;K1RA57		0	0.004393	0.0659206	29.75	0.0239921	2	923.565	-2.80049	16.9297	1
	High	cDVDIR	7	197	32	Q964E0;Q7YZD7;A4D0I0;A0A0P0LDM5;V4BC69;Q6YMS6;K1RWD4;K1Q0U8;D3GBA8;H9LJA3;P17304;A0A1K0K0S6;Q5J7U6;F1ADJ2;Q5UB47;Q9NC38;Q9NC14;Q9NC53;A0EJG4;Q9NC24;Q9NC54;Q9NC19;A0A182ZGQ5;Q9NC09;Q86GJ1;A0A0B6Y3K1;Q9NBY3;A0A194AMJ0;Q6SQM0;J7LKN4;K1RBG6;A0A182YVV4	C1(Carbamidomethyl)	0	0.004835	0.0736031	49.66	0.00076133	2	777.355	-1.41416	18.2287	0
A0A0L8G4I0	Uncharacterized protein OS=Octopus bimaculoides GN=OCBIM_22000256mg PE=3 SV=1 - [A0A0L8G4I0_OCTBM]	1103.16	44.8	43	2	16	1653	375	41.6826	5.30029
	A2	Sequence	# PSMs	# Proteins	# Protein Groups	Protein Group Accessions	Modifications	ΔCn	q-Value	PEP	IonScore	Exp Value	Charge	MH+ [Da]	ΔM [ppm]	RT [min]	# Missed Cleavages
	High	GHYTEGAELVDSVLDVVR	56	57	9	G9K382;B3XZN3;A0A076FIR9;A4D0I1;V3ZD21;A0A194AQ74;K1PN21;V4AK06;A0A0G2R2A9		0	0	4.90185e-14	122.85	2.93381e-11	2	1958.98	1.11031	58.8739	0
	High	GHYTEGAELVDSVLDVVRK	19	57	9	G9K382;B3XZN3;A0A076FIR9;A4D0I1;V3ZD21;A0A194AQ74;K1PN21;V4AK06;A0A0G2R2A9		0	0	1.29498e-15	99.58	5.24883e-09	2	2087.09	5.5461	56.8226	1
	High	LTTPTYGDLNHLVSATMSGVTTcLR	15	62	13	A0A0B7B670;A0A076FIR9;G9K382;B3XZN3;A0A194AQ74;G3ET86;A4D0I1;V3YY74;V3ZD21;V4ALC4;V4AK06;A0A0G2R2A9;V4B045	C23(Carbamidomethyl)	0	0	6.05513e-13	95.95	9.59217e-09	3	2708.33	-1.31607	57.7847	0
	High	IMNTFSVVPSPK	12	47	11	A0A0B7B670;A0A076FIR9;G9K382;B3XZN3;K1R278;A4D0I1;V4ANA6;A0A194AQ74;V4ALC4;K1PN21;A0A0G2R2A9		0	0	9.76597e-08	94.37	2.07841e-08	2	1319.7	0.89095	40.6216	0
	High	ImNTFSVVPSPK	29	47	11	A0A0B7B670;A0A076FIR9;G9K382;B3XZN3;K1R278;A4D0I1;V4ANA6;A0A194AQ74;V4ALC4;K1PN21;A0A0G2R2A9	M2(Oxidation)	0	0	1.29043e-06	91.57	2.02718e-07	2	1335.7	-0.247815	34.5129	0
	High	mSATFIGNSTAIQELFKR	7	27	7	V3YY74;V4A0A3;A0A0B7B670;A0A076FIR9;A0A194AQ74;K1PN21;V4AK06	M1(Oxidation)	0	0	1.72003e-12	89.01	6.0729e-08	3	2030.04	-0.0322785	56.0927	1
	High	ISEQFTAMFR	72	63	16	P35394;A0A0B7B670;A0A076FIR9;V3YY74;A0A194AQ74;G3ET72;G9K382;B3XZN3;A4D0I1;G3ET86;V4ANA6;V4ALC4;K1PN21;V4AK06;A0A1D8KD44;V4B045		0	0	4.77712e-07	88.43	7.12003e-08	2	1229.6	0.938194	58.9364	0
	High	LAVNmVPFPR	54	83	20	A0A0L8I033;K1R278;P35394;A0A0B7B670;G3ET84;A0A076FIR9;G9K382;B3XZN3;A0A194AQ74;G3ET86;A4D0I1;V3YY74;V3ZD21;A0A1C7D016;V4ALC4;K1PN21;V4AK06;A0A1D8KD44;A0A0G2R2A9;V4A0A3	M5(Oxidation)	0	0	2.28286e-06	85.79	1.92979e-07	2	1159.63	1.81002	39.9897	0
	High	mSMKEVDEQMLNVQNK	2	70	16	G9K382;B3XZN3;A0A076FIR9;A4D0I1;V3YY74;V3ZD21;A0A0B7B670;G3ET84;A0A194AQ74;G3ET86;K1R278;A0A182ZT25;A0A1C7D016;K1PN21;A0A1D8KD44;V4B045	M1(Oxidation)	0	0	4.38995e-09	85.45	1.04062e-07	2	1939.89	0.605145	29.7726	1
	High	mSmKEVDEQMLNVQNK	13	70	16	G9K382;B3XZN3;A0A076FIR9;A4D0I1;V3YY74;V3ZD21;A0A0B7B670;G3ET84;A0A194AQ74;G3ET86;K1R278;A0A182ZT25;A0A1C7D016;K1PN21;A0A1D8KD44;V4B045	M1(Oxidation); M3(Oxidation)	0	0	8.40403e-10	85.4	9.83455e-08	2	1955.88	-3.04114	25.2083	1
	High	mSATFIGNSTAIQELFK	10	27	7	A0A0B7B670;A0A076FIR9;V3YY74;A0A194AQ74;K1PN21;V4AK06;V4A0A3	M1(Oxidation)	0	0	3.14483e-10	82.49	2.71673e-07	2	1873.93	-3.87927	57.2764	0
	High	LTTPTYGDLNHLVSATmSGVTTcLR	15	62	13	A0A0B7B670;A0A076FIR9;G9K382;B3XZN3;A0A194AQ74;G3ET86;A4D0I1;V3YY74;V3ZD21;V4ALC4;V4AK06;A0A0G2R2A9;V4B045	M17(Oxidation); C23(Carbamidomethyl)	0	0	3.63108e-08	80.56	3.26557e-07	2	2724.34	3.43077	55.1894	0
	High	ALTVPELTQQMFDAK	13	63	12	A0A182ZT25;A0A0B7B670;G3ET84;A0A076FIR9;G9K382;B3XZN3;A0A194AQ74;V3YY74;V3ZD21;V4AK06;A0A1D8KD44;A0A0G2R2A9		0	0	2.23812e-08	80.14	5.35458e-07	2	1691.87	-0.585562	56.4956	0
	High	AVLVDLEPGTMDSVR	22	56	8	G3ET72;A0A0B7B670;G9K382;A0A076FIR9;V3ZD21;A0A194AQ74;A0A182ZT25;V4AK06		0	0	1.09882e-09	79.19	7.88696e-07	2	1601.82	0.260379	46.7466	0
	High	KLAVNmVPFPR	19	83	20	P35394;A0A0B7B670;G3ET84;A0A076FIR9;G9K382;B3XZN3;A0A194AQ74;G3ET86;A4D0I1;V3YY74;V3ZD21;K1R278;A0A1C7D016;V4ALC4;K1PN21;V4AK06;A0A1D8KD44;A0A0G2R2A9;V4A0A3;A0A0L8I033	M6(Oxidation)	0	0	6.82553e-08	77.54	7.52364e-07	2	1287.72	-0.739367	34.1753	1
	High	FPGQLNADLR	90	86	22	P35394;A0A0B7B670;G3ET84;A0A076FIR9;G9K382;B3XZN3;A0A194AQ74;G3ET86;K1R278;A4D0I1;V3YY74;V4ANA6;V3ZD21;A0A1C7D016;V4ALC4;K1PN21;V4AK06;A0A1D8KD44;A0A0G2R2A9;G3ET66;V4A0A3;V4B045		0	0	4.48602e-06	75.9	2.13471e-06	2	1130.6	0.68604	34.0398	0
	High	KLAVNMVPFPR	29	83	20	A0A0L8I033;K1R278;P35394;A0A0B7B670;G3ET84;A0A076FIR9;G9K382;B3XZN3;A0A194AQ74;G3ET86;A4D0I1;V3YY74;V3ZD21;A0A1C7D016;V4ALC4;K1PN21;V4AK06;A0A1D8KD44;A0A0G2R2A9;V4A0A3		0	0	6.5867e-08	74.56	1.16882e-06	2	1271.73	0.436175	42.2398	1
	High	LHFFmPGFAPLTSR	41	77	17	P35394;A0A0L8I033;A0A0B7B670;G3ET84;A0A076FIR9;G9K382;B3XZN3;A0A194AQ74;K1R278;A4D0I1;V3ZD21;V4ALC4;K1PN21;V4AK06;A0A1D8KD44;A0A0G2R2A9;V4A0A3	M5(Oxidation)	0	0	8.13493e-08	71.5	3.90078e-06	3	1636.83	-0.924138	53.8544	0
	High	MSATFIGNSTAIQELFK	11	27	7	A0A0B7B670;A0A076FIR9;V3YY74;A0A194AQ74;K1PN21;V4AK06;V4A0A3		0	0	1.31575e-10	70.65	3.93474e-06	2	1857.94	0.446252	57.7748	0
	High	LAVNMVPFPR	33	83	20	A0A0L8I033;K1R278;P35394;A0A0B7B670;G3ET84;A0A076FIR9;G9K382;B3XZN3;A0A194AQ74;G3ET86;A4D0I1;V3YY74;V3ZD21;A0A1C7D016;V4ALC4;K1PN21;V4AK06;A0A1D8KD44;A0A0G2R2A9;V4A0A3		0	0	1.32458e-05	69.95	5.74577e-06	2	1143.63	0.484415	47.8349	0
	High	ISEQFTAmFR	72	63	16	P35394;A0A0B7B670;A0A076FIR9;V3YY74;A0A194AQ74;G3ET72;G9K382;B3XZN3;A4D0I1;G3ET86;V4ANA6;V4ALC4;K1PN21;V4AK06;A0A1D8KD44;V4B045	M8(Oxidation)	0	0	3.97275e-06	68.49	6.70378e-06	2	1245.59	-0.381556	38.0975	0
	High	mSmKEVDEQmLNVQNK	12	70	16	G9K382;B3XZN3;A0A076FIR9;A4D0I1;V3YY74;V3ZD21;A0A0B7B670;G3ET84;A0A194AQ74;G3ET86;K1R278;A0A182ZT25;A0A1C7D016;K1PN21;A0A1D8KD44;V4B045	M1(Oxidation); M3(Oxidation); M10(Oxidation)	0	0	4.24815e-09	68.25	4.03984e-06	2	1971.88	-1.98535	19.0308	1
	High	FPGQLNADLRK	37	86	22	P35394;A0A0B7B670;G3ET84;A0A076FIR9;G9K382;B3XZN3;A0A194AQ74;G3ET86;K1R278;A4D0I1;V3YY74;V4ANA6;V3ZD21;A0A1C7D016;V4ALC4;K1PN21;V4AK06;A0A1D8KD44;A0A0G2R2A9;G3ET66;V4A0A3;V4B045		0	0	8.83346e-07	67	1.31089e-05	2	1258.69	-0.45002	28.6368	1
	High	LHFFMPGFAPLTSR	12	77	17	P35394;A0A0L8I033;A0A0B7B670;G3ET84;A0A076FIR9;G9K382;B3XZN3;A0A194AQ74;K1R278;A4D0I1;V3ZD21;V4ALC4;K1PN21;V4AK06;A0A1D8KD44;A0A0G2R2A9;V4A0A3		0	0	4.68661e-08	64.97	1.83728e-05	3	1620.83	-0.417837	57.1173	0
	High	ALTVPELTQQmFDAK	37	63	12	A0A182ZT25;A0A0B7B670;G3ET84;A0A076FIR9;G9K382;B3XZN3;A0A194AQ74;V3YY74;V3ZD21;V4AK06;A0A1D8KD44;A0A0G2R2A9	M11(Oxidation)	0	0	1.22545e-07	61.4	4.07133e-05	2	1707.86	-0.747594	45.0375	0
	High	EVDEQmLNVQNK	32	72	17	G3ET72;G9K382;B3XZN3;A0A076FIR9;A4D0I1;V3YY74;V3ZD21;A0A0B7B670;G3ET84;A0A194AQ74;G3ET86;K1R278;A0A182ZT25;A0A1C7D016;K1PN21;A0A1D8KD44;V4B045	M6(Oxidation)	0	0	1.4615e-06	59.62	5.44629e-05	2	1462.68	-1.37263	19.7378	0
	High	EVDEQMLNVQNK	19	72	17	G3ET72;G9K382;B3XZN3;A0A076FIR9;A4D0I1;V3YY74;V3ZD21;A0A0B7B670;G3ET84;A0A194AQ74;G3ET86;K1R278;A0A182ZT25;A0A1C7D016;K1PN21;A0A1D8KD44;V4B045		0	0	3.71394e-06	58.9	7.00808e-05	2	1446.69	-0.768154	27.1107	0
	High	YLTVAAIFR	14	15	4	A0A0B7B670;A0A194AQ74;V4ALC4;K1PN21		0	0	7.32596e-05	57.3	4.30142e-05	2	1053.61	0.692457	56.3369	0
	High	MSATFIGNSTAIQELFKR	8	27	7	V3YY74;V4A0A3;A0A0B7B670;A0A076FIR9;A0A194AQ74;K1PN21;V4AK06		0	0	3.3447e-06	56.22	0.000103392	2	2014.05	1.29808	56.9604	1
	High	NSSYFVEWIPNNVK	12	73	14	A0A0L8I033;G3ET72;G9K382;B3XZN3;A0A076FIR9;A4D0I1;V3YY74;V3ZD21;A0A0B7B670;G3ET84;A0A194AQ74;G3ET86;K1R278;K1PN21		0	0	2.38374e-06	53.27	0.000287532	2	1696.83	-2.19826	55.2736	0
	High	ESEScDcLQGFQLTHSLGGGTGSGMGTLLISK	3	5	1	A0A194AQ74	C5(Carbamidomethyl); C7(Carbamidomethyl)	0	0	1.01476e-08	46.59	0.000411151	3	3327.53	-0.883859	53.0229	0
	High	AVLVDLEPGTmDSVR	31	56	8	G3ET72;A0A0B7B670;G9K382;A0A076FIR9;V3ZD21;A0A194AQ74;A0A182ZT25;V4AK06	M11(Oxidation)	0	0	4.83065e-05	44.97	0.00208247	2	1617.82	0.609141	39.4689	0
	High	SGPFGQVFRPDNFVFGQSGAGNNWAK	1	1	1	A0A194AQ74		0	0	1.12459e-05	33.01	0.0156511	2	2784.32	-2.6064	56.5094	0
	High	ESEScDcLQGFQLTHSLGGGTGSGmGTLLISK	2	5	1	A0A194AQ74	C5(Carbamidomethyl); C7(Carbamidomethyl); M25(Oxidation)	0	0	0.00017236	21.31	0.11168	3	3343.52	-2.4986	47.2473	0
	High	TAVcDIPPR	80	80	16	A0A0B7B670;A0A076FIR9;V3YY74;A0A194AQ74;A0A0L8I033;G3ET72;G9K382;B3XZN3;A4D0I1;V3ZD21;G3ET84;G3ET86;K1R278;V4ANA6;A0A1C7D016;A0A182ZT25	C4(Carbamidomethyl)	0	2.9e-05	0.000431114	48.76	0.000695828	2	1028.52	-2.19526	25.3739	0
	High	IREEYPDR	17	77	16	G3ET72;A0A0B7B670;G9K382;B3XZN3;A0A076FIR9;K1R278;A4D0I1;V4ANA6;V3ZD21;A0A194AQ74;V4ALC4;K1PN21;V4AK06;A0A0G2R2A9;G3ETA5;V4A0A3		0	0.000232	0.00516845	34.44	0.0270891	3	1077.53	-0.546015	16.5831	1
	High	RISEQFTAMFR	2	63	16	P35394;A0A0B7B670;A0A076FIR9;V3YY74;A0A194AQ74;G3ET72;G9K382;B3XZN3;A4D0I1;G3ET86;V4ANA6;V4ALC4;K1PN21;V4AK06;A0A1D8KD44;V4B045		0	0.000292	0.0063654	21	0.466668	2	1385.7	-0.610019	45.2071	1
	High	NMmAAcDPR	2	86	20	A0A0L8I033;G9K382;B3XZN3;A0A076FIR9;A4D0I1;V3YY74;V3ZD21;A0A0B7B670;G3ET84;A0A194AQ74;G3ET86;K1R278;V4ANA6;A0A182ZT25;A0A1C7D016;V4ALC4;K1PN21;V4AK06;A0A1D8KD44;A0A0G2R2A9	M3(Oxidation); C6(Carbamidomethyl)	0	0.002183	0.0334625	56.46	2.28203e-05	2	1081.42	-1.81478	16.0763	0
Q9NC24	Actin (Fragment) OS=Cycloteuthis sirventi PE=3 SV=1 - [Q9NC24_9MOLL]	1008.6	57.47	14	2	16	1153	261	28.9266	5.35107
	A2	Sequence	# PSMs	# Proteins	# Protein Groups	Protein Group Accessions	Modifications	ΔCn	q-Value	PEP	IonScore	Exp Value	Charge	MH+ [Da]	ΔM [ppm]	RT [min]	# Missed Cleavages
	High	GHYTEGAELVDSVLDVVR	56	57	9	G9K382;B3XZN3;A0A076FIR9;A4D0I1;V3ZD21;A0A194AQ74;K1PN21;V4AK06;A0A0G2R2A9		0	0	4.90185e-14	122.85	2.93381e-11	2	1958.98	1.11031	58.8739	0
	High	GHYTEGAELVDSVLDVVRK	19	57	9	G9K382;B3XZN3;A0A076FIR9;A4D0I1;V3ZD21;A0A194AQ74;K1PN21;V4AK06;A0A0G2R2A9		0	0	1.29498e-15	99.58	5.24883e-09	2	2087.09	5.5461	56.8226	1
	High	SGPFGQIFRPDNFVFGQSGAGNNWAK	16	72	10	A0A0B7B670;G9K382;B3XZN3;K1R278;A4D0I1;A0A076FIR9;V3ZD21;K1PN21;V4AK06;V4ALC4		0	0	1.32652e-18	95.53	1.03982e-08	2	2798.34	-0.333914	56.972	0
	High	IMNTFSVVPSPK	12	47	11	A0A0B7B670;A0A076FIR9;G9K382;B3XZN3;K1R278;A4D0I1;V4ANA6;A0A194AQ74;V4ALC4;K1PN21;A0A0G2R2A9		0	0	9.76597e-08	94.37	2.07841e-08	2	1319.7	0.89095	40.6216	0
	High	ImNTFSVVPSPK	29	47	11	A0A0B7B670;A0A076FIR9;G9K382;B3XZN3;K1R278;A4D0I1;V4ANA6;A0A194AQ74;V4ALC4;K1PN21;A0A0G2R2A9	M2(Oxidation)	0	0	1.29043e-06	91.57	2.02718e-07	2	1335.7	-0.247815	34.5129	0
	High	AILVDLEPGTMDSVR	16	10	5	V4A0A3;B3XZN3;A4D0I1;V4ALC4;K1PN21		0	0	1.93764e-10	90.2	5.00416e-08	2	1615.84	-0.361722	49.9475	0
	High	mSATFIGNSTAIQELFKR	7	27	7	V3YY74;V4A0A3;A0A0B7B670;A0A076FIR9;A0A194AQ74;K1PN21;V4AK06	M1(Oxidation)	0	0	1.72003e-12	89.01	6.0729e-08	3	2030.04	-0.0322785	56.0927	1
	High	ISEQFTAMFR	72	63	16	P35394;A0A0B7B670;A0A076FIR9;V3YY74;A0A194AQ74;G3ET72;G9K382;B3XZN3;A4D0I1;G3ET86;V4ANA6;V4ALC4;K1PN21;V4AK06;A0A1D8KD44;V4B045		0	0	4.77712e-07	88.43	7.12003e-08	2	1229.6	0.938194	58.9364	0
	High	INVYYNEATGGK	47	52	8	G9K382;B3XZN3;A0A076FIR9;K1R278;V3ZD21;K1PN21;V4AK06;A0A0G2R2A9		0	0	1.51219e-07	88.23	8.07187e-08	2	1328.65	0.258758	26.2621	0
	High	LAVNmVPFPR	54	83	20	A0A0L8I033;K1R278;P35394;A0A0B7B670;G3ET84;A0A076FIR9;G9K382;B3XZN3;A0A194AQ74;G3ET86;A4D0I1;V3YY74;V3ZD21;A0A1C7D016;V4ALC4;K1PN21;V4AK06;A0A1D8KD44;A0A0G2R2A9;V4A0A3	M5(Oxidation)	0	0	2.28286e-06	85.79	1.92979e-07	2	1159.63	1.81002	39.9897	0
	High	mSMKEVDEQMLNVQNK	2	70	16	G9K382;B3XZN3;A0A076FIR9;A4D0I1;V3YY74;V3ZD21;A0A0B7B670;G3ET84;A0A194AQ74;G3ET86;K1R278;A0A182ZT25;A0A1C7D016;K1PN21;A0A1D8KD44;V4B045	M1(Oxidation)	0	0	4.38995e-09	85.45	1.04062e-07	2	1939.89	0.605145	29.7726	1
	High	mSmKEVDEQMLNVQNK	13	70	16	G9K382;B3XZN3;A0A076FIR9;A4D0I1;V3YY74;V3ZD21;A0A0B7B670;G3ET84;A0A194AQ74;G3ET86;K1R278;A0A182ZT25;A0A1C7D016;K1PN21;A0A1D8KD44;V4B045	M1(Oxidation); M3(Oxidation)	0	0	8.40403e-10	85.4	9.83455e-08	2	1955.88	-3.04114	25.2083	1
	High	mSATFIGNSTAIQELFK	10	27	7	A0A0B7B670;A0A076FIR9;V3YY74;A0A194AQ74;K1PN21;V4AK06;V4A0A3	M1(Oxidation)	0	0	3.14483e-10	82.49	2.71673e-07	2	1873.93	-3.87927	57.2764	0
	High	KLAVNmVPFPR	19	83	20	P35394;A0A0B7B670;G3ET84;A0A076FIR9;G9K382;B3XZN3;A0A194AQ74;G3ET86;A4D0I1;V3YY74;V3ZD21;K1R278;A0A1C7D016;V4ALC4;K1PN21;V4AK06;A0A1D8KD44;A0A0G2R2A9;V4A0A3;A0A0L8I033	M6(Oxidation)	0	0	6.82553e-08	77.54	7.52364e-07	2	1287.72	-0.739367	34.1753	1
	High	FPGQLNADLR	90	86	22	P35394;A0A0B7B670;G3ET84;A0A076FIR9;G9K382;B3XZN3;A0A194AQ74;G3ET86;K1R278;A4D0I1;V3YY74;V4ANA6;V3ZD21;A0A1C7D016;V4ALC4;K1PN21;V4AK06;A0A1D8KD44;A0A0G2R2A9;G3ET66;V4A0A3;V4B045		0	0	4.48602e-06	75.9	2.13471e-06	2	1130.6	0.68604	34.0398	0
	High	KLAVNMVPFPR	29	83	20	A0A0L8I033;K1R278;P35394;A0A0B7B670;G3ET84;A0A076FIR9;G9K382;B3XZN3;A0A194AQ74;G3ET86;A4D0I1;V3YY74;V3ZD21;A0A1C7D016;V4ALC4;K1PN21;V4AK06;A0A1D8KD44;A0A0G2R2A9;V4A0A3		0	0	6.5867e-08	74.56	1.16882e-06	2	1271.73	0.436175	42.2398	1
	High	LHFFmPGFAPLTSR	41	77	17	P35394;A0A0L8I033;A0A0B7B670;G3ET84;A0A076FIR9;G9K382;B3XZN3;A0A194AQ74;K1R278;A4D0I1;V3ZD21;V4ALC4;K1PN21;V4AK06;A0A1D8KD44;A0A0G2R2A9;V4A0A3	M5(Oxidation)	0	0	8.13493e-08	71.5	3.90078e-06	3	1636.83	-0.924138	53.8544	0
	High	MSATFIGNSTAIQELFK	11	27	7	A0A0B7B670;A0A076FIR9;V3YY74;A0A194AQ74;K1PN21;V4AK06;V4A0A3		0	0	1.31575e-10	70.65	3.93474e-06	2	1857.94	0.446252	57.7748	0
	High	LAVNMVPFPR	33	83	20	A0A0L8I033;K1R278;P35394;A0A0B7B670;G3ET84;A0A076FIR9;G9K382;B3XZN3;A0A194AQ74;G3ET86;A4D0I1;V3YY74;V3ZD21;A0A1C7D016;V4ALC4;K1PN21;V4AK06;A0A1D8KD44;A0A0G2R2A9;V4A0A3		0	0	1.32458e-05	69.95	5.74577e-06	2	1143.63	0.484415	47.8349	0
	High	FWEVISDEHGIDPTGTYHGDSDLQLER	101	59	10	A0A182ZT25;A0A0B7B670;B3XZN3;A0A076FIR9;K1R278;A4D0I1;V3ZD21;K1PN21;V4AK06;A0A0G2R2A9		0	0	1.92646e-18	69.45	2.4119e-06	3	3116.42	-1.8045	51.1053	0
	High	ISEQFTAmFR	72	63	16	P35394;A0A0B7B670;A0A076FIR9;V3YY74;A0A194AQ74;G3ET72;G9K382;B3XZN3;A4D0I1;G3ET86;V4ANA6;V4ALC4;K1PN21;V4AK06;A0A1D8KD44;V4B045	M8(Oxidation)	0	0	3.97275e-06	68.49	6.70378e-06	2	1245.59	-0.381556	38.0975	0
	High	mSmKEVDEQmLNVQNK	12	70	16	G9K382;B3XZN3;A0A076FIR9;A4D0I1;V3YY74;V3ZD21;A0A0B7B670;G3ET84;A0A194AQ74;G3ET86;K1R278;A0A182ZT25;A0A1C7D016;K1PN21;A0A1D8KD44;V4B045	M1(Oxidation); M3(Oxidation); M10(Oxidation)	0	0	4.24815e-09	68.25	4.03984e-06	2	1971.88	-1.98535	19.0308	1
	High	AILVDLEPGTmDSVR	18	10	5	B3XZN3;A4D0I1;V4ALC4;K1PN21;V4A0A3	M11(Oxidation)	0	0	9.66815e-08	67.79	9.03233e-06	2	1631.83	-0.0846622	42.9893	0
	High	FPGQLNADLRK	37	86	22	P35394;A0A0B7B670;G3ET84;A0A076FIR9;G9K382;B3XZN3;A0A194AQ74;G3ET86;K1R278;A4D0I1;V3YY74;V4ANA6;V3ZD21;A0A1C7D016;V4ALC4;K1PN21;V4AK06;A0A1D8KD44;A0A0G2R2A9;G3ET66;V4A0A3;V4B045		0	0	8.83346e-07	67	1.31089e-05	2	1258.69	-0.45002	28.6368	1
	High	LHFFMPGFAPLTSR	12	77	17	P35394;A0A0L8I033;A0A0B7B670;G3ET84;A0A076FIR9;G9K382;B3XZN3;A0A194AQ74;K1R278;A4D0I1;V3ZD21;V4ALC4;K1PN21;V4AK06;A0A1D8KD44;A0A0G2R2A9;V4A0A3		0	0	4.68661e-08	64.97	1.83728e-05	3	1620.83	-0.417837	57.1173	0
	High	EVDEQmLNVQNK	32	72	17	G3ET72;G9K382;B3XZN3;A0A076FIR9;A4D0I1;V3YY74;V3ZD21;A0A0B7B670;G3ET84;A0A194AQ74;G3ET86;K1R278;A0A182ZT25;A0A1C7D016;K1PN21;A0A1D8KD44;V4B045	M6(Oxidation)	0	0	1.4615e-06	59.62	5.44629e-05	2	1462.68	-1.37263	19.7378	0
	High	EVDEQMLNVQNK	19	72	17	G3ET72;G9K382;B3XZN3;A0A076FIR9;A4D0I1;V3YY74;V3ZD21;A0A0B7B670;G3ET84;A0A194AQ74;G3ET86;K1R278;A0A182ZT25;A0A1C7D016;K1PN21;A0A1D8KD44;V4B045		0	0	3.71394e-06	58.9	7.00808e-05	2	1446.69	-0.768154	27.1107	0
	High	YLTVAAIFR	14	15	4	A0A0B7B670;A0A194AQ74;V4ALC4;K1PN21		0	0	7.32596e-05	57.3	4.30142e-05	2	1053.61	0.692457	56.3369	0
	High	MSATFIGNSTAIQELFKR	8	27	7	V3YY74;V4A0A3;A0A0B7B670;A0A076FIR9;A0A194AQ74;K1PN21;V4AK06		0	0	3.3447e-06	56.22	0.000103392	2	2014.05	1.29808	56.9604	1
	High	NSSYFVEWIPNNVK	12	73	14	A0A0L8I033;G3ET72;G9K382;B3XZN3;A0A076FIR9;A4D0I1;V3YY74;V3ZD21;A0A0B7B670;G3ET84;A0A194AQ74;G3ET86;K1R278;K1PN21		0	0	2.38374e-06	53.27	0.000287532	2	1696.83	-2.19826	55.2736	0
	High	ALTVPELTQQmFDSK	6	1	1	K1PN21	M11(Oxidation)	0	0	2.93605e-06	41.24	0.00423915	2	1723.85	-1.39941	44.6268	0
	High	IREEYPDR	17	77	16	G3ET72;A0A0B7B670;G9K382;B3XZN3;A0A076FIR9;K1R278;A4D0I1;V4ANA6;V3ZD21;A0A194AQ74;V4ALC4;K1PN21;V4AK06;A0A0G2R2A9;G3ETA5;V4A0A3		0	0.000232	0.00516845	34.44	0.0270891	3	1077.53	-0.546015	16.5831	1
	High	RISEQFTAMFR	2	63	16	P35394;A0A0B7B670;A0A076FIR9;V3YY74;A0A194AQ74;G3ET72;G9K382;B3XZN3;A4D0I1;G3ET86;V4ANA6;V4ALC4;K1PN21;V4AK06;A0A1D8KD44;V4B045		0	0.000292	0.0063654	21	0.466668	2	1385.7	-0.610019	45.2071	1
	High	NMmAAcDPR	2	86	20	A0A0L8I033;G9K382;B3XZN3;A0A076FIR9;A4D0I1;V3YY74;V3ZD21;A0A0B7B670;G3ET84;A0A194AQ74;G3ET86;K1R278;V4ANA6;A0A182ZT25;A0A1C7D016;V4ALC4;K1PN21;V4AK06;A0A1D8KD44;A0A0G2R2A9	M3(Oxidation); C6(Carbamidomethyl)	0	0.002183	0.0334625	56.46	2.28203e-05	2	1081.42	-1.81478	16.0763	0
A0A0K0YAX7	Filament-like protein-2 OS=Mytilus coruscus PE=2 SV=1 - [A0A0K0YAX7_MYTCO]	980.99	38.96	12	14	20	91	521	61.0088	5.46533
	A2	Sequence	# PSMs	# Proteins	# Protein Groups	Protein Group Accessions	Modifications	ΔCn	q-Value	PEP	IonScore	Exp Value	Charge	MH+ [Da]	ΔM [ppm]	RT [min]	# Missed Cleavages
	High	AVcmLSNTTAIAEAWAR	77	90	10	A0A194AM95;V3ZGT0;K1R473;V3ZLQ5;A0A0B7B286;K1QQ68;A0A0B7AVA2;A0A0L8FK19;A0A0L8GCW8;A0A182ZKU8	C3(Carbamidomethyl); M4(Oxidation)	0	0	6.3047e-12	126.62	9.91947e-12	2	1880.89	-2.64423	50.9211	0
	High	AVcMLSNTTAIAEAWAR	48	90	10	A0A194AM95;V3ZGT0;K1R473;V3ZLQ5;A0A0B7B286;K1QQ68;A0A0B7AVA2;A0A0L8FK19;A0A0L8GCW8;A0A182ZKU8	C3(Carbamidomethyl)	0	0	1.64837e-13	120.41	4.55867e-11	2	1864.9	-0.0261439	56.5361	0
	High	FDGALNVDLTEFQTNLVPYPR	24	98	14	A0A194AM95;A0A182Z895;V3ZGT0;K1R473;V3ZLQ5;A0A0B7AVA2;K1PE00;V4CGI5;K1QQ68;A0A0B7B286;A0A0L8FK19;V4B1Y2;A0A0L8GCW8;A0A182ZKU8		0	0	9.45499e-14	111.91	2.76993e-10	2	2409.2	-4.98942	57.8418	0
	High	TIGGGDDSFNTFFSETGAGK	34	49	7	A0A194AM95;V3ZGT0;A0A182Z6F6;K1R473;K1PE00;K1QQ68;G0YGJ3		0	0	1.79633e-09	110.62	2.21509e-10	2	2007.89	-1.89825	52.4475	0
	High	qLFHPEQLVTGKEDAANNYAR	10	9	1	K1QQ68	N-Term(Gln->pyro-Glu)	0	0	4.05761e-15	98.28	5.98089e-09	2	2384.16	-0.473737	46.1277	1
	High	LIGQIVSSITASLR	87	69	10	A0A194AM95;A0A182Z895;V3ZGT0;K1R473;V3ZLQ5;A0A0B7AVA2;K1PE00;V4CGI5;K1QQ68;V4B1Y2		0	0	1.75241e-08	91.57	9.71794e-09	2	1457.87	0.689503	58.5755	0
	High	AVFVDLEPTVVDEVR	75	58	7	A0A194AM95;K1R473;A0A0B7B286;A0A0B7AVA2;V4CGI5;K1QQ68;G0YGJ3		0	0	6.0435e-10	90.56	4.97087e-08	2	1687.89	-1.46834	51.0168	0
	High	IHFPLATYAPVISAEK	150	61	7	A0A194AM95;V3ZGT0;A0A0B7B286;K1PE00;V4CGI5;K1QQ68;A0A0B7AVA2		0	0	1.33134e-07	88.05	4.70809e-08	2	1756.96	-1.10987	53.1831	0
	High	AYHEQLSVAEITNAcFEPANQLVK	36	6	1	K1QQ68	C15(Carbamidomethyl)	0	0	1.62987e-09	83.18	1.69977e-07	3	2732.32	-3.68991	53.5463	0
	High	QLFHPEQLVTGKEDAANNYAR	21	9	1	K1QQ68		0	0	2.34021e-13	77.83	6.16413e-07	2	2401.19	-0.647771	37.5757	1
	High	AFVHWYVGEGMEEGEFSEAR	19	101	14	A0A194AM95;V3ZIE4;V3ZGT0;V4ANQ6;A0A0B7B286;A0A182Z6F6;K1PE00;K1QQ68;K1R473;A0A182ZKU8;A0A0B7AVA2;V4CGI5;V4B1Y2;A0A0L8GCW8		0	0	2.72355e-10	70.13	1.76148e-06	2	2330.02	-1.26301	53.4542	0
	High	NLDIERPTYTNLNR	52	63	8	A0A194AM95;K1PE00;K1QQ68;K1R473;A0A0B7B286;A0A182Z6F6;A0A0B7AVA2;A0A0L8GCW8		0	0	3.08903e-08	64.12	2.43004e-05	2	1718.88	0.169015	32.1687	0
	High	AFVHWYVGEGmEEGEFSEAR	29	101	14	A0A194AM95;V3ZIE4;V3ZGT0;V4ANQ6;A0A0B7B286;A0A182Z6F6;K1PE00;K1QQ68;K1R473;A0A182ZKU8;A0A0B7AVA2;V4CGI5;V4B1Y2;A0A0L8GCW8	M11(Oxidation)	0	0	5.82092e-07	59.21	1.84723e-05	3	2346.01	-2.24063	49.2236	0
	High	QLFHPEQLVTGK	28	9	1	K1QQ68		0	0	7.70694e-06	57.41	6.74464e-05	2	1396.76	0.93778	37.4606	0
	High	YMAccMLYR	5	93	12	A0A182Z895;A0A194AM95;V3ZGT0;V3ZIE4;K1R473;V3ZLQ5;A0A0B7B286;K1QQ68;K1PE00;A0A0L8FK19;V4B1Y2;A0A0L8GCW8	C4(Carbamidomethyl); C5(Carbamidomethyl)	0	0	9.90021e-05	57.4	1.85609e-05	2	1267.51	-2.51859	35.8867	0
	High	LDHKFDLMYAK	41	103	16	V3ZIE4;A0A194AM95;A0A182Z895;V3ZGT0;K1R473;V4ANQ6;A0A0B7AVA2;K1PE00;V4CGI5;K1QQ68;A0A0B7B286;A0A182Z6F6;A0A0L8GCW8;V4B1Y2;V3ZTB1;A0A182ZKU8		0	0	4.74353e-05	57.26	0.000122907	2	1380.7	-0.651951	32.9538	1
	High	DVNAAIATIKTK	3	88	11	A0A194AM95;V3ZGT0;K1R473;K1PE00;K1QQ68;A0A182Z6F6;A0A0B7AVA2;V4CGI5;V4B1Y2;A0A0L8GCW8;A0A182ZKU8		0	0	1.03774e-05	56.44	6.6734e-05	2	1244.72	-1.42803	28.6012	1
	High	GHYTIGKEIVDLVLDR	1	45	7	A0A0B7B286;K1QQ68;K1R473;A0A194AM95;A0A0B7AVA2;K1PE00;A0A0L8GCW8		0	0	5.01628e-08	55.08	0.000108039	2	1828	1.6608	57.6815	1
	High	TIQFVDWcPTGFK	20	82	13	A0A194AM95;V3ZGT0;V3ZIE4;K1R473;V4ANQ6;A0A0B7AVA2;K1PE00;V4CGI5;K1QQ68;A0A182Z6F6;A0A0L8GCW8;V4B1Y2;A0A182ZKU8	C8(Carbamidomethyl)	0	0	2.62134e-07	55.05	0.000159743	2	1598.76	-3.19794	56.3612	0
	High	YMAccmLYR	19	93	12	A0A182Z895;A0A194AM95;V3ZGT0;V3ZIE4;K1R473;V3ZLQ5;A0A0B7B286;K1QQ68;K1PE00;A0A0L8FK19;V4B1Y2;A0A0L8GCW8	C4(Carbamidomethyl); C5(Carbamidomethyl); M6(Oxidation)	0	0	0.000144031	54.62	3.38241e-05	2	1283.51	0.808864	26.2199	0
	High	DVNAAIATIK	35	88	11	A0A194AM95;V3ZGT0;K1R473;K1PE00;K1QQ68;A0A182Z6F6;A0A0B7AVA2;V4CGI5;V4B1Y2;A0A0L8GCW8;A0A182ZKU8		0	0	4.32583e-05	54.6	0.000227113	2	1015.58	2.46737	31.497	0
	High	LDHKFDLmYAK	38	103	16	V3ZIE4;A0A194AM95;A0A182Z895;V3ZGT0;K1R473;V4ANQ6;A0A0B7AVA2;K1PE00;V4CGI5;K1QQ68;A0A0B7B286;A0A182Z6F6;A0A0L8GCW8;V4B1Y2;V3ZTB1;A0A182ZKU8	M8(Oxidation)	0	0	3.63534e-08	53.41	0.000279095	3	1396.69	-0.290851	27.0658	1
	High	VGINYQPPTVVPGGDLAK	50	88	11	A0A194AM95;V3ZIE4;V3ZGT0;V4ANQ6;A0A0B7B286;A0A182Z6F6;K1PE00;K1QQ68;K1R473;A0A182ZKU8;V4CGI5		0	0	1.4162e-07	48.68	0.000490579	2	1824.98	-2.73699	42.7455	0
	High	RNLDIERPTYTNLNR	8	62	8	A0A194AM95;K1PE00;K1QQ68;K1R473;A0A0B7B286;A0A182Z6F6;A0A0B7AVA2;A0A0L8GCW8		0	0	1.56704e-09	44.19	0.00159286	3	1874.98	-0.0394062	27.9925	1
	High	qLFHPEQLVTGK	10	9	1	K1QQ68	N-Term(Gln->pyro-Glu)	0	0	6.86424e-06	42.07	0.00295534	2	1379.73	0.196388	48.219	0
	High	VGINYQPPTVVPGGDLAKVQR	1	81	10	A0A194AM95;V3ZIE4;V3ZGT0;V4ANQ6;A0A0B7B286;A0A182Z6F6;K1PE00;K1QQ68;K1R473;A0A182ZKU8		0	0	1.75991e-08	40.83	0.0015736	3	2208.21	-0.237032	41.5282	1
	High	RTIQFVDWcPTGFK	4	80	12	A0A194AM95;V3ZGT0;V3ZIE4;K1R473;K1PE00;K1QQ68;V4CGI5;A0A182Z6F6;A0A0B7AVA2;A0A0L8GCW8;V4B1Y2;A0A182ZKU8	C9(Carbamidomethyl)	0	0	6.78208e-05	29.97	0.0557337	3	1754.86	-2.21683	51.6348	1
	High	TIGGGDDSFNTFFSETGAGKHVPR	2	49	7	A0A194AM95;V3ZGT0;A0A182Z6F6;K1R473;K1PE00;K1QQ68;G0YGJ3		0	0	5.67245e-05	27.63	0.0579882	3	2497.17	-0.12651	47.3709	1
	High	EIVDLVLDR	24	50	9	K1QQ68;K1R473;A0A194AM95;A0A182Z895;V3ZLQ5;A0A0B7B286;A0A0B7AVA2;K1PE00;A0A0L8GCW8		0	2.9e-05	0.000357033	57.2	0.000112517	2	1071.61	0.710064	48.2694	0
	High	FDLMYAK	2	111	17	A0A194AM95;A0A182Z895;V3ZIE4;V3ZGT0;V4ANQ6;A0A0B7B286;A0A182Z6F6;K1PE00;K1QQ68;K1R473;A0A182ZKU8;A0A0B7AVA2;V4CGI5;A0A0L8FK19;V4B1Y2;A0A0L8GCW8;V3ZTB1		0	0.000189	0.0043113	47.83	0.000797711	2	887.434	0.644689	36.9131	0
	High	LSVDYGKK	27	103	13	A0A194AM95;A0A182Z895;V3ZGT0;V3ZIE4;K1R473;V3ZLQ5;A0A0B7AVA2;K1PE00;V4CGI5;K1QQ68;A0A0B7B286;V4B1Y2;V3ZTB1		0	0.000189	0.00382307	46.19	0.00116852	2	909.502	-2.04229	21.6935	1
	High	YmAccmLYR	14	93	12	A0A182Z895;A0A194AM95;V3ZGT0;V3ZIE4;K1R473;V3ZLQ5;A0A0B7B286;K1QQ68;K1PE00;A0A0L8FK19;V4B1Y2;A0A0L8GCW8	M2(Oxidation); C4(Carbamidomethyl); C5(Carbamidomethyl); M6(Oxidation)	0	0.000355	0.00801294	16.9	0.162318	2	1299.5	1.61205	22.2811	0
	High	FDLmYAK	2	111	17	V3ZIE4;A0A194AM95;A0A182Z895;V3ZGT0;V4ANQ6;A0A0B7B286;A0A182Z6F6;K1PE00;K1QQ68;K1R473;A0A182ZKU8;A0A0B7AVA2;V4CGI5;A0A0L8FK19;V4B1Y2;A0A0L8GCW8;V3ZTB1	M4(Oxidation)	0	0.000824	0.0180266	37.28	0.00950307	2	903.429	0.721956	29.521	0
	High	EDLAALEK	2	105	15	A0A194AM95;V3ZGT0;K1R473;V3ZLQ5;V4ANQ6;A0A0B7AVA2;K1PE00;V4CGI5;K1QQ68;A0A0B7B286;A0A182Z6F6;A0A0L8FK19;A0A0L8GCW8;V3ZTB1;A0A182ZKU8		0	0.008177	0.114532	42.36	0.00624903	2	888.467	-0.765287	24.4178	0
A0A1D8KD44	Tubulin beta chain OS=Lymnaea stagnalis GN=tubb2 PE=2 SV=1 - [A0A1D8KD44_LYMST]	906.57	34.23	6	4	16	603	447	49.903	4.91943
	A2	Sequence	# PSMs	# Proteins	# Protein Groups	Protein Group Accessions	Modifications	ΔCn	q-Value	PEP	IonScore	Exp Value	Charge	MH+ [Da]	ΔM [ppm]	RT [min]	# Missed Cleavages
	High	AVcmLSNTTAIAEAWAR	77	90	10	A0A194AM95;V3ZGT0;K1R473;V3ZLQ5;A0A0B7B286;K1QQ68;A0A0B7AVA2;A0A0L8FK19;A0A0L8GCW8;A0A182ZKU8	C3(Carbamidomethyl); M4(Oxidation)	0	0	6.3047e-12	126.62	9.91947e-12	2	1880.89	-2.64423	50.9211	0
	High	AVcMLSNTTAIAEAWAR	48	90	10	A0A194AM95;V3ZGT0;K1R473;V3ZLQ5;A0A0B7B286;K1QQ68;A0A0B7AVA2;A0A0L8FK19;A0A0L8GCW8;A0A182ZKU8	C3(Carbamidomethyl)	0	0	1.64837e-13	120.41	4.55867e-11	2	1864.9	-0.0261439	56.5361	0
	High	FDGALNVDLTEFQTNLVPYPR	24	98	14	A0A194AM95;A0A182Z895;V3ZGT0;K1R473;V3ZLQ5;A0A0B7AVA2;K1PE00;V4CGI5;K1QQ68;A0A0B7B286;A0A0L8FK19;V4B1Y2;A0A0L8GCW8;A0A182ZKU8		0	0	9.45499e-14	111.91	2.76993e-10	2	2409.2	-4.98942	57.8418	0
	High	TIGGGDDSFNTFFSETGAGK	34	49	7	A0A194AM95;V3ZGT0;A0A182Z6F6;K1R473;K1PE00;K1QQ68;G0YGJ3		0	0	1.79633e-09	110.62	2.21509e-10	2	2007.89	-1.89825	52.4475	0
	High	LIGQIVSSITASLR	87	69	10	A0A194AM95;A0A182Z895;V3ZGT0;K1R473;V3ZLQ5;A0A0B7AVA2;K1PE00;V4CGI5;K1QQ68;V4B1Y2		0	0	1.75241e-08	91.57	9.71794e-09	2	1457.87	0.689503	58.5755	0
	High	AYHEQLSVAEITNAcFEPANQmVK	27	34	3	A0A194AM95;V3ZGT0;K1R473	C15(Carbamidomethyl); M22(Oxidation)	0	0	6.68296e-13	91.21	2.09264e-08	3	2766.28	-1.03746	46.3168	0
	High	qLFHPEQLITGKEDAANNYAR	17	71	10	A0A194AM95;V3ZGT0;V3ZIE4;K1R473;V4ANQ6;A0A0B7B286;A0A0B7AVA2;K1PE00;V4CGI5;A0A0L8GCW8	N-Term(Gln->pyro-Glu)	0	0	4.17637e-16	90.87	3.73629e-08	2	2398.18	-0.684999	49.7637	1
	High	AVFVDLEPTVVDEVR	75	58	7	A0A194AM95;K1R473;A0A0B7B286;A0A0B7AVA2;V4CGI5;K1QQ68;G0YGJ3		0	0	6.0435e-10	90.56	4.97087e-08	2	1687.89	-1.46834	51.0168	0
	High	IHFPLATYAPVISAEK	150	61	7	A0A194AM95;V3ZGT0;A0A0B7B286;K1PE00;V4CGI5;K1QQ68;A0A0B7AVA2		0	0	1.33134e-07	88.05	4.70809e-08	2	1756.96	-1.10987	53.1831	0
	High	QLFHPEQLITGKEDAANNYAR	42	71	10	A0A194AM95;V3ZGT0;V3ZIE4;K1R473;V4ANQ6;A0A0B7B286;A0A0B7AVA2;K1PE00;V4CGI5;A0A0L8GCW8		0	0	2.75179e-10	78.37	6.46224e-07	4	2415.21	-0.00844597	40.9036	1
	High	AFVHWYVGEGMEEGEFSEAR	19	101	14	A0A194AM95;V3ZIE4;V3ZGT0;V4ANQ6;A0A0B7B286;A0A182Z6F6;K1PE00;K1QQ68;K1R473;A0A182ZKU8;A0A0B7AVA2;V4CGI5;V4B1Y2;A0A0L8GCW8		0	0	2.72355e-10	70.13	1.76148e-06	2	2330.02	-1.26301	53.4542	0
	High	AYHEQLSVAEITNAcFEPANQMVK	13	34	3	A0A194AM95;V3ZGT0;K1R473	C15(Carbamidomethyl)	0	0	2.7734e-10	65.92	7.47107e-06	3	2750.29	-1.20578	50.5288	0
	High	NLDIERPTYTNLNR	52	63	8	A0A194AM95;K1PE00;K1QQ68;K1R473;A0A0B7B286;A0A182Z6F6;A0A0B7AVA2;A0A0L8GCW8		0	0	3.08903e-08	64.12	2.43004e-05	2	1718.88	0.169015	32.1687	0
	High	AFVHWYVGEGmEEGEFSEAR	29	101	14	A0A194AM95;V3ZIE4;V3ZGT0;V4ANQ6;A0A0B7B286;A0A182Z6F6;K1PE00;K1QQ68;K1R473;A0A182ZKU8;A0A0B7AVA2;V4CGI5;V4B1Y2;A0A0L8GCW8	M11(Oxidation)	0	0	5.82092e-07	59.21	1.84723e-05	3	2346.01	-2.24063	49.2236	0
	High	YMAccMLYR	5	93	12	A0A182Z895;A0A194AM95;V3ZGT0;V3ZIE4;K1R473;V3ZLQ5;A0A0B7B286;K1QQ68;K1PE00;A0A0L8FK19;V4B1Y2;A0A0L8GCW8	C4(Carbamidomethyl); C5(Carbamidomethyl)	0	0	9.90021e-05	57.4	1.85609e-05	2	1267.51	-2.51859	35.8867	0
	High	LDHKFDLMYAK	41	103	16	V3ZIE4;A0A194AM95;A0A182Z895;V3ZGT0;K1R473;V4ANQ6;A0A0B7AVA2;K1PE00;V4CGI5;K1QQ68;A0A0B7B286;A0A182Z6F6;A0A0L8GCW8;V4B1Y2;V3ZTB1;A0A182ZKU8		0	0	4.74353e-05	57.26	0.000122907	2	1380.7	-0.651951	32.9538	1
	High	QLFHPEQLITGK	39	73	11	A0A194AM95;V3ZGT0;V3ZIE4;K1R473;V4ANQ6;A0A0B7B286;A0A0B7AVA2;K1PE00;V4CGI5;A0A0L8GCW8;G0YGJ3		0	0	3.70354e-07	56.45	9.44357e-05	2	1410.77	-1.7716	42.1341	0
	High	DVNAAIATIKTK	3	88	11	A0A194AM95;V3ZGT0;K1R473;K1PE00;K1QQ68;A0A182Z6F6;A0A0B7AVA2;V4CGI5;V4B1Y2;A0A0L8GCW8;A0A182ZKU8		0	0	1.03774e-05	56.44	6.6734e-05	2	1244.72	-1.42803	28.6012	1
	High	GHYTIGKEIVDLVLDR	1	45	7	A0A0B7B286;K1QQ68;K1R473;A0A194AM95;A0A0B7AVA2;K1PE00;A0A0L8GCW8		0	0	5.01628e-08	55.08	0.000108039	2	1828	1.6608	57.6815	1
	High	TIQFVDWcPTGFK	20	82	13	A0A194AM95;V3ZGT0;V3ZIE4;K1R473;V4ANQ6;A0A0B7AVA2;K1PE00;V4CGI5;K1QQ68;A0A182Z6F6;A0A0L8GCW8;V4B1Y2;A0A182ZKU8	C8(Carbamidomethyl)	0	0	2.62134e-07	55.05	0.000159743	2	1598.76	-3.19794	56.3612	0
	High	YMAccmLYR	19	93	12	A0A182Z895;A0A194AM95;V3ZGT0;V3ZIE4;K1R473;V3ZLQ5;A0A0B7B286;K1QQ68;K1PE00;A0A0L8FK19;V4B1Y2;A0A0L8GCW8	C4(Carbamidomethyl); C5(Carbamidomethyl); M6(Oxidation)	0	0	0.000144031	54.62	3.38241e-05	2	1283.51	0.808864	26.2199	0
	High	DVNAAIATIK	35	88	11	A0A194AM95;V3ZGT0;K1R473;K1PE00;K1QQ68;A0A182Z6F6;A0A0B7AVA2;V4CGI5;V4B1Y2;A0A0L8GCW8;A0A182ZKU8		0	0	4.32583e-05	54.6	0.000227113	2	1015.58	2.46737	31.497	0
	High	LDHKFDLmYAK	38	103	16	V3ZIE4;A0A194AM95;A0A182Z895;V3ZGT0;K1R473;V4ANQ6;A0A0B7AVA2;K1PE00;V4CGI5;K1QQ68;A0A0B7B286;A0A182Z6F6;A0A0L8GCW8;V4B1Y2;V3ZTB1;A0A182ZKU8	M8(Oxidation)	0	0	3.63534e-08	53.41	0.000279095	3	1396.69	-0.290851	27.0658	1
	High	VGINYQPPTVVPGGDLAK	50	88	11	A0A194AM95;V3ZIE4;V3ZGT0;V4ANQ6;A0A0B7B286;A0A182Z6F6;K1PE00;K1QQ68;K1R473;A0A182ZKU8;V4CGI5		0	0	1.4162e-07	48.68	0.000490579	2	1824.98	-2.73699	42.7455	0
	High	RNLDIERPTYTNLNR	8	62	8	A0A194AM95;K1PE00;K1QQ68;K1R473;A0A0B7B286;A0A182Z6F6;A0A0B7AVA2;A0A0L8GCW8		0	0	1.56704e-09	44.19	0.00159286	3	1874.98	-0.0394062	27.9925	1
	High	qLFHPEQLITGK	25	73	11	A0A194AM95;V3ZGT0;V3ZIE4;K1R473;V4ANQ6;A0A0B7B286;A0A0B7AVA2;K1PE00;V4CGI5;A0A0L8GCW8;G0YGJ3	N-Term(Gln->pyro-Glu)	0	0	2.05402e-06	43.39	0.00235714	2	1393.75	-1.22487	53.0698	0
	High	VGINYQPPTVVPGGDLAKVQR	1	81	10	A0A194AM95;V3ZIE4;V3ZGT0;V4ANQ6;A0A0B7B286;A0A182Z6F6;K1PE00;K1QQ68;K1R473;A0A182ZKU8		0	0	1.75991e-08	40.83	0.0015736	3	2208.21	-0.237032	41.5282	1
	High	RTIQFVDWcPTGFK	4	80	12	A0A194AM95;V3ZGT0;V3ZIE4;K1R473;K1PE00;K1QQ68;V4CGI5;A0A182Z6F6;A0A0B7AVA2;A0A0L8GCW8;V4B1Y2;A0A182ZKU8	C9(Carbamidomethyl)	0	0	6.78208e-05	29.97	0.0557337	3	1754.86	-2.21683	51.6348	1
	High	TIGGGDDSFNTFFSETGAGKHVPR	2	49	7	A0A194AM95;V3ZGT0;A0A182Z6F6;K1R473;K1PE00;K1QQ68;G0YGJ3		0	0	5.67245e-05	27.63	0.0579882	3	2497.17	-0.12651	47.3709	1
	High	EIVDLVLDR	24	50	9	K1QQ68;K1R473;A0A194AM95;A0A182Z895;V3ZLQ5;A0A0B7B286;A0A0B7AVA2;K1PE00;A0A0L8GCW8		0	2.9e-05	0.000357033	57.2	0.000112517	2	1071.61	0.710064	48.2694	0
	High	FDLMYAK	2	111	17	A0A194AM95;A0A182Z895;V3ZIE4;V3ZGT0;V4ANQ6;A0A0B7B286;A0A182Z6F6;K1PE00;K1QQ68;K1R473;A0A182ZKU8;A0A0B7AVA2;V4CGI5;A0A0L8FK19;V4B1Y2;A0A0L8GCW8;V3ZTB1		0	0.000189	0.0043113	47.83	0.000797711	2	887.434	0.644689	36.9131	0
	High	LSVDYGKK	27	103	13	A0A194AM95;A0A182Z895;V3ZGT0;V3ZIE4;K1R473;V3ZLQ5;A0A0B7AVA2;K1PE00;V4CGI5;K1QQ68;A0A0B7B286;V4B1Y2;V3ZTB1		0	0.000189	0.00382307	46.19	0.00116852	2	909.502	-2.04229	21.6935	1
	High	YmAccmLYR	14	93	12	A0A182Z895;A0A194AM95;V3ZGT0;V3ZIE4;K1R473;V3ZLQ5;A0A0B7B286;K1QQ68;K1PE00;A0A0L8FK19;V4B1Y2;A0A0L8GCW8	M2(Oxidation); C4(Carbamidomethyl); C5(Carbamidomethyl); M6(Oxidation)	0	0.000355	0.00801294	16.9	0.162318	2	1299.5	1.61205	22.2811	0
	High	FDLmYAK	2	111	17	V3ZIE4;A0A194AM95;A0A182Z895;V3ZGT0;V4ANQ6;A0A0B7B286;A0A182Z6F6;K1PE00;K1QQ68;K1R473;A0A182ZKU8;A0A0B7AVA2;V4CGI5;A0A0L8FK19;V4B1Y2;A0A0L8GCW8;V3ZTB1	M4(Oxidation)	0	0.000824	0.0180266	37.28	0.00950307	2	903.429	0.721956	29.521	0
	High	EDLAALEK	2	105	15	A0A194AM95;V3ZGT0;K1R473;V3ZLQ5;V4ANQ6;A0A0B7AVA2;K1PE00;V4CGI5;K1QQ68;A0A0B7B286;A0A182Z6F6;A0A0L8FK19;A0A0L8GCW8;V3ZTB1;A0A182ZKU8		0	0.008177	0.114532	42.36	0.00624903	2	888.467	-0.765287	24.4178	0
A0A182Z895	Tubulin alpha chain OS=Biomphalaria glabrata GN=106061376 PE=3 SV=1 - [A0A182Z895_BIOGL]	802.71	31.8	4	2	13	320	456	50.9469	5.13525
	A2	Sequence	# PSMs	# Proteins	# Protein Groups	Protein Group Accessions	Modifications	ΔCn	q-Value	PEP	IonScore	Exp Value	Charge	MH+ [Da]	ΔM [ppm]	RT [min]	# Missed Cleavages
	High	AVcmLSNTTAIAEAWAR	77	90	10	A0A194AM95;V3ZGT0;K1R473;V3ZLQ5;A0A0B7B286;K1QQ68;A0A0B7AVA2;A0A0L8FK19;A0A0L8GCW8;A0A182ZKU8	C3(Carbamidomethyl); M4(Oxidation)	0	0	6.3047e-12	126.62	9.91947e-12	2	1880.89	-2.64423	50.9211	0
	High	AVcMLSNTTAIAEAWAR	48	90	10	A0A194AM95;V3ZGT0;K1R473;V3ZLQ5;A0A0B7B286;K1QQ68;A0A0B7AVA2;A0A0L8FK19;A0A0L8GCW8;A0A182ZKU8	C3(Carbamidomethyl)	0	0	1.64837e-13	120.41	4.55867e-11	2	1864.9	-0.0261439	56.5361	0
	High	FDGALNVDLTEFQTNLVPYPR	24	98	14	A0A194AM95;A0A182Z895;V3ZGT0;K1R473;V3ZLQ5;A0A0B7AVA2;K1PE00;V4CGI5;K1QQ68;A0A0B7B286;A0A0L8FK19;V4B1Y2;A0A0L8GCW8;A0A182ZKU8		0	0	9.45499e-14	111.91	2.76993e-10	2	2409.2	-4.98942	57.8418	0
	High	TIGGGDDSFNTFFSETGAGK	34	49	7	A0A194AM95;V3ZGT0;A0A182Z6F6;K1R473;K1PE00;K1QQ68;G0YGJ3		0	0	1.79633e-09	110.62	2.21509e-10	2	2007.89	-1.89825	52.4475	0
	High	LIGQIVSSITASLR	87	69	10	A0A194AM95;A0A182Z895;V3ZGT0;K1R473;V3ZLQ5;A0A0B7AVA2;K1PE00;V4CGI5;K1QQ68;V4B1Y2		0	0	1.75241e-08	91.57	9.71794e-09	2	1457.87	0.689503	58.5755	0
	High	AYHEQLSVAEITNAcFEPANQmVK	27	34	3	A0A194AM95;V3ZGT0;K1R473	C15(Carbamidomethyl); M22(Oxidation)	0	0	6.68296e-13	91.21	2.09264e-08	3	2766.28	-1.03746	46.3168	0
	High	qLFHPEQLITGKEDAANNYAR	17	71	10	A0A194AM95;V3ZGT0;V3ZIE4;K1R473;V4ANQ6;A0A0B7B286;A0A0B7AVA2;K1PE00;V4CGI5;A0A0L8GCW8	N-Term(Gln->pyro-Glu)	0	0	4.17637e-16	90.87	3.73629e-08	2	2398.18	-0.684999	49.7637	1
	High	AVFVDLEPTVVDEVR	75	58	7	A0A194AM95;K1R473;A0A0B7B286;A0A0B7AVA2;V4CGI5;K1QQ68;G0YGJ3		0	0	6.0435e-10	90.56	4.97087e-08	2	1687.89	-1.46834	51.0168	0
	High	QLFHPEQLITGKEDAANNYAR	42	71	10	A0A194AM95;V3ZGT0;V3ZIE4;K1R473;V4ANQ6;A0A0B7B286;A0A0B7AVA2;K1PE00;V4CGI5;A0A0L8GCW8		0	0	2.75179e-10	78.37	6.46224e-07	4	2415.21	-0.00844597	40.9036	1
	High	IHFPLVTYAPVISAEK	13	6	2	K1R473;A0A182ZKU8		0	0	2.07457e-10	75.89	5.26858e-07	2	1784.99	-0.163029	54.6606	0
	High	AFVHWYVGEGMEEGEFSEAR	19	101	14	A0A194AM95;V3ZIE4;V3ZGT0;V4ANQ6;A0A0B7B286;A0A182Z6F6;K1PE00;K1QQ68;K1R473;A0A182ZKU8;A0A0B7AVA2;V4CGI5;V4B1Y2;A0A0L8GCW8		0	0	2.72355e-10	70.13	1.76148e-06	2	2330.02	-1.26301	53.4542	0
	High	AYHEQLSVAEITNAcFEPANQMVK	13	34	3	A0A194AM95;V3ZGT0;K1R473	C15(Carbamidomethyl)	0	0	2.7734e-10	65.92	7.47107e-06	3	2750.29	-1.20578	50.5288	0
	High	NLDIERPTYTNLNR	52	63	8	A0A194AM95;K1PE00;K1QQ68;K1R473;A0A0B7B286;A0A182Z6F6;A0A0B7AVA2;A0A0L8GCW8		0	0	3.08903e-08	64.12	2.43004e-05	2	1718.88	0.169015	32.1687	0
	High	AFVHWYVGEGmEEGEFSEAR	29	101	14	A0A194AM95;V3ZIE4;V3ZGT0;V4ANQ6;A0A0B7B286;A0A182Z6F6;K1PE00;K1QQ68;K1R473;A0A182ZKU8;A0A0B7AVA2;V4CGI5;V4B1Y2;A0A0L8GCW8	M11(Oxidation)	0	0	5.82092e-07	59.21	1.84723e-05	3	2346.01	-2.24063	49.2236	0
	High	YMAccMLYR	5	93	12	A0A182Z895;A0A194AM95;V3ZGT0;V3ZIE4;K1R473;V3ZLQ5;A0A0B7B286;K1QQ68;K1PE00;A0A0L8FK19;V4B1Y2;A0A0L8GCW8	C4(Carbamidomethyl); C5(Carbamidomethyl)	0	0	9.90021e-05	57.4	1.85609e-05	2	1267.51	-2.51859	35.8867	0
	High	LDHKFDLMYAK	41	103	16	V3ZIE4;A0A194AM95;A0A182Z895;V3ZGT0;K1R473;V4ANQ6;A0A0B7AVA2;K1PE00;V4CGI5;K1QQ68;A0A0B7B286;A0A182Z6F6;A0A0L8GCW8;V4B1Y2;V3ZTB1;A0A182ZKU8		0	0	4.74353e-05	57.26	0.000122907	2	1380.7	-0.651951	32.9538	1
	High	QLFHPEQLITGK	39	73	11	A0A194AM95;V3ZGT0;V3ZIE4;K1R473;V4ANQ6;A0A0B7B286;A0A0B7AVA2;K1PE00;V4CGI5;A0A0L8GCW8;G0YGJ3		0	0	3.70354e-07	56.45	9.44357e-05	2	1410.77	-1.7716	42.1341	0
	High	DVNAAIATIKTK	3	88	11	A0A194AM95;V3ZGT0;K1R473;K1PE00;K1QQ68;A0A182Z6F6;A0A0B7AVA2;V4CGI5;V4B1Y2;A0A0L8GCW8;A0A182ZKU8		0	0	1.03774e-05	56.44	6.6734e-05	2	1244.72	-1.42803	28.6012	1
	High	GHYTIGKEIVDLVLDR	1	45	7	A0A0B7B286;K1QQ68;K1R473;A0A194AM95;A0A0B7AVA2;K1PE00;A0A0L8GCW8		0	0	5.01628e-08	55.08	0.000108039	2	1828	1.6608	57.6815	1
	High	TIQFVDWcPTGFK	20	82	13	A0A194AM95;V3ZGT0;V3ZIE4;K1R473;V4ANQ6;A0A0B7AVA2;K1PE00;V4CGI5;K1QQ68;A0A182Z6F6;A0A0L8GCW8;V4B1Y2;A0A182ZKU8	C8(Carbamidomethyl)	0	0	2.62134e-07	55.05	0.000159743	2	1598.76	-3.19794	56.3612	0
	High	YMAccmLYR	19	93	12	A0A182Z895;A0A194AM95;V3ZGT0;V3ZIE4;K1R473;V3ZLQ5;A0A0B7B286;K1QQ68;K1PE00;A0A0L8FK19;V4B1Y2;A0A0L8GCW8	C4(Carbamidomethyl); C5(Carbamidomethyl); M6(Oxidation)	0	0	0.000144031	54.62	3.38241e-05	2	1283.51	0.808864	26.2199	0
	High	DVNAAIATIK	35	88	11	A0A194AM95;V3ZGT0;K1R473;K1PE00;K1QQ68;A0A182Z6F6;A0A0B7AVA2;V4CGI5;V4B1Y2;A0A0L8GCW8;A0A182ZKU8		0	0	4.32583e-05	54.6	0.000227113	2	1015.58	2.46737	31.497	0
	High	LDHKFDLmYAK	38	103	16	V3ZIE4;A0A194AM95;A0A182Z895;V3ZGT0;K1R473;V4ANQ6;A0A0B7AVA2;K1PE00;V4CGI5;K1QQ68;A0A0B7B286;A0A182Z6F6;A0A0L8GCW8;V4B1Y2;V3ZTB1;A0A182ZKU8	M8(Oxidation)	0	0	3.63534e-08	53.41	0.000279095	3	1396.69	-0.290851	27.0658	1
	High	VGINYQPPTVVPGGDLAK	50	88	11	A0A194AM95;V3ZIE4;V3ZGT0;V4ANQ6;A0A0B7B286;A0A182Z6F6;K1PE00;K1QQ68;K1R473;A0A182ZKU8;V4CGI5		0	0	1.4162e-07	48.68	0.000490579	2	1824.98	-2.73699	42.7455	0
	High	RNLDIERPTYTNLNR	8	62	8	A0A194AM95;K1PE00;K1QQ68;K1R473;A0A0B7B286;A0A182Z6F6;A0A0B7AVA2;A0A0L8GCW8		0	0	1.56704e-09	44.19	0.00159286	3	1874.98	-0.0394062	27.9925	1
	High	qLFHPEQLITGK	25	73	11	A0A194AM95;V3ZGT0;V3ZIE4;K1R473;V4ANQ6;A0A0B7B286;A0A0B7AVA2;K1PE00;V4CGI5;A0A0L8GCW8;G0YGJ3	N-Term(Gln->pyro-Glu)	0	0	2.05402e-06	43.39	0.00235714	2	1393.75	-1.22487	53.0698	0
	High	VGINYQPPTVVPGGDLAKVQR	1	81	10	A0A194AM95;V3ZIE4;V3ZGT0;V4ANQ6;A0A0B7B286;A0A182Z6F6;K1PE00;K1QQ68;K1R473;A0A182ZKU8		0	0	1.75991e-08	40.83	0.0015736	3	2208.21	-0.237032	41.5282	1
	High	RTIQFVDWcPTGFK	4	80	12	A0A194AM95;V3ZGT0;V3ZIE4;K1R473;K1PE00;K1QQ68;V4CGI5;A0A182Z6F6;A0A0B7AVA2;A0A0L8GCW8;V4B1Y2;A0A182ZKU8	C9(Carbamidomethyl)	0	0	6.78208e-05	29.97	0.0557337	3	1754.86	-2.21683	51.6348	1
	High	TIGGGDDSFNTFFSETGAGKHVPR	2	49	7	A0A194AM95;V3ZGT0;A0A182Z6F6;K1R473;K1PE00;K1QQ68;G0YGJ3		0	0	5.67245e-05	27.63	0.0579882	3	2497.17	-0.12651	47.3709	1
	High	EIVDLVLDR	24	50	9	K1QQ68;K1R473;A0A194AM95;A0A182Z895;V3ZLQ5;A0A0B7B286;A0A0B7AVA2;K1PE00;A0A0L8GCW8		0	2.9e-05	0.000357033	57.2	0.000112517	2	1071.61	0.710064	48.2694	0
	High	FDLMYAK	2	111	17	A0A194AM95;A0A182Z895;V3ZIE4;V3ZGT0;V4ANQ6;A0A0B7B286;A0A182Z6F6;K1PE00;K1QQ68;K1R473;A0A182ZKU8;A0A0B7AVA2;V4CGI5;A0A0L8FK19;V4B1Y2;A0A0L8GCW8;V3ZTB1		0	0.000189	0.0043113	47.83	0.000797711	2	887.434	0.644689	36.9131	0
	High	LSVDYGKK	27	103	13	A0A194AM95;A0A182Z895;V3ZGT0;V3ZIE4;K1R473;V3ZLQ5;A0A0B7AVA2;K1PE00;V4CGI5;K1QQ68;A0A0B7B286;V4B1Y2;V3ZTB1		0	0.000189	0.00382307	46.19	0.00116852	2	909.502	-2.04229	21.6935	1
	High	YmAccmLYR	14	93	12	A0A182Z895;A0A194AM95;V3ZGT0;V3ZIE4;K1R473;V3ZLQ5;A0A0B7B286;K1QQ68;K1PE00;A0A0L8FK19;V4B1Y2;A0A0L8GCW8	M2(Oxidation); C4(Carbamidomethyl); C5(Carbamidomethyl); M6(Oxidation)	0	0.000355	0.00801294	16.9	0.162318	2	1299.5	1.61205	22.2811	0
	High	FDLmYAK	2	111	17	V3ZIE4;A0A194AM95;A0A182Z895;V3ZGT0;V4ANQ6;A0A0B7B286;A0A182Z6F6;K1PE00;K1QQ68;K1R473;A0A182ZKU8;A0A0B7AVA2;V4CGI5;A0A0L8FK19;V4B1Y2;A0A0L8GCW8;V3ZTB1	M4(Oxidation)	0	0.000824	0.0180266	37.28	0.00950307	2	903.429	0.721956	29.521	0
	High	EDLAALEK	2	105	15	A0A194AM95;V3ZGT0;K1R473;V3ZLQ5;V4ANQ6;A0A0B7AVA2;K1PE00;V4CGI5;K1QQ68;A0A0B7B286;A0A182Z6F6;A0A0L8FK19;A0A0L8GCW8;V3ZTB1;A0A182ZKU8		0	0.008177	0.114532	42.36	0.00624903	2	888.467	-0.765287	24.4178	0
G3ET72	Tubulin beta chain (Fragment) OS=Malletia johnsoni GN=BTUB PE=3 SV=1 - [G3ET72_9BIVA]	793.79	30.83	2	2	12	422	373	41.3465	6.53662
	A2	Sequence	# PSMs	# Proteins	# Protein Groups	Protein Group Accessions	Modifications	ΔCn	q-Value	PEP	IonScore	Exp Value	Charge	MH+ [Da]	ΔM [ppm]	RT [min]	# Missed Cleavages
	High	GHYTEGAELVDSVLDVVR	56	57	9	G9K382;B3XZN3;A0A076FIR9;A4D0I1;V3ZD21;A0A194AQ74;K1PN21;V4AK06;A0A0G2R2A9		0	0	4.90185e-14	122.85	2.93381e-11	2	1958.98	1.11031	58.8739	0
	High	GHYTEGAELVDSVLDVVRK	19	57	9	G9K382;B3XZN3;A0A076FIR9;A4D0I1;V3ZD21;A0A194AQ74;K1PN21;V4AK06;A0A0G2R2A9		0	0	1.29498e-15	99.58	5.24883e-09	2	2087.09	5.5461	56.8226	1
	High	LTTPTYGDLNHLVSATMSGVTTcLR	15	62	13	A0A0B7B670;A0A076FIR9;G9K382;B3XZN3;A0A194AQ74;G3ET86;A4D0I1;V3YY74;V3ZD21;V4ALC4;V4AK06;A0A0G2R2A9;V4B045	C23(Carbamidomethyl)	0	0	6.05513e-13	95.95	9.59217e-09	3	2708.33	-1.31607	57.7847	0
	High	SGPFGQIFRPDNFVFGQSGAGNNWAK	16	72	10	A0A0B7B670;G9K382;B3XZN3;K1R278;A4D0I1;A0A076FIR9;V3ZD21;K1PN21;V4AK06;V4ALC4		0	0	1.32652e-18	95.53	1.03982e-08	2	2798.34	-0.333914	56.972	0
	High	INVYYNEATGGK	47	52	8	G9K382;B3XZN3;A0A076FIR9;K1R278;V3ZD21;K1PN21;V4AK06;A0A0G2R2A9		0	0	1.51219e-07	88.23	8.07187e-08	2	1328.65	0.258758	26.2621	0
	High	LAVNmVPFPR	54	83	20	A0A0L8I033;K1R278;P35394;A0A0B7B670;G3ET84;A0A076FIR9;G9K382;B3XZN3;A0A194AQ74;G3ET86;A4D0I1;V3YY74;V3ZD21;A0A1C7D016;V4ALC4;K1PN21;V4AK06;A0A1D8KD44;A0A0G2R2A9;V4A0A3	M5(Oxidation)	0	0	2.28286e-06	85.79	1.92979e-07	2	1159.63	1.81002	39.9897	0
	High	mSMKEVDEQMLNVQNK	2	70	16	G9K382;B3XZN3;A0A076FIR9;A4D0I1;V3YY74;V3ZD21;A0A0B7B670;G3ET84;A0A194AQ74;G3ET86;K1R278;A0A182ZT25;A0A1C7D016;K1PN21;A0A1D8KD44;V4B045	M1(Oxidation)	0	0	4.38995e-09	85.45	1.04062e-07	2	1939.89	0.605145	29.7726	1
	High	mSmKEVDEQMLNVQNK	13	70	16	G9K382;B3XZN3;A0A076FIR9;A4D0I1;V3YY74;V3ZD21;A0A0B7B670;G3ET84;A0A194AQ74;G3ET86;K1R278;A0A182ZT25;A0A1C7D016;K1PN21;A0A1D8KD44;V4B045	M1(Oxidation); M3(Oxidation)	0	0	8.40403e-10	85.4	9.83455e-08	2	1955.88	-3.04114	25.2083	1
	High	LTTPTYGDLNHLVSATmSGVTTcLR	15	62	13	A0A0B7B670;A0A076FIR9;G9K382;B3XZN3;A0A194AQ74;G3ET86;A4D0I1;V3YY74;V3ZD21;V4ALC4;V4AK06;A0A0G2R2A9;V4B045	M17(Oxidation); C23(Carbamidomethyl)	0	0	3.63108e-08	80.56	3.26557e-07	2	2724.34	3.43077	55.1894	0
	High	ISEQFTVMFR	21	2	1	V3ZD21		0	0	1.42264e-06	80.2	5.8732e-07	2	1257.63	0.101016	52.0761	0
	High	ALTVPELTQQMFDAK	13	63	12	A0A182ZT25;A0A0B7B670;G3ET84;A0A076FIR9;G9K382;B3XZN3;A0A194AQ74;V3YY74;V3ZD21;V4AK06;A0A1D8KD44;A0A0G2R2A9		0	0	2.23812e-08	80.14	5.35458e-07	2	1691.87	-0.585562	56.4956	0
	High	AVLVDLEPGTMDSVR	22	56	8	G3ET72;A0A0B7B670;G9K382;A0A076FIR9;V3ZD21;A0A194AQ74;A0A182ZT25;V4AK06		0	0	1.09882e-09	79.19	7.88696e-07	2	1601.82	0.260379	46.7466	0
	High	KLAVNmVPFPR	19	83	20	P35394;A0A0B7B670;G3ET84;A0A076FIR9;G9K382;B3XZN3;A0A194AQ74;G3ET86;A4D0I1;V3YY74;V3ZD21;K1R278;A0A1C7D016;V4ALC4;K1PN21;V4AK06;A0A1D8KD44;A0A0G2R2A9;V4A0A3;A0A0L8I033	M6(Oxidation)	0	0	6.82553e-08	77.54	7.52364e-07	2	1287.72	-0.739367	34.1753	1
	High	FPGQLNADLR	90	86	22	P35394;A0A0B7B670;G3ET84;A0A076FIR9;G9K382;B3XZN3;A0A194AQ74;G3ET86;K1R278;A4D0I1;V3YY74;V4ANA6;V3ZD21;A0A1C7D016;V4ALC4;K1PN21;V4AK06;A0A1D8KD44;A0A0G2R2A9;G3ET66;V4A0A3;V4B045		0	0	4.48602e-06	75.9	2.13471e-06	2	1130.6	0.68604	34.0398	0
	High	KLAVNMVPFPR	29	83	20	A0A0L8I033;K1R278;P35394;A0A0B7B670;G3ET84;A0A076FIR9;G9K382;B3XZN3;A0A194AQ74;G3ET86;A4D0I1;V3YY74;V3ZD21;A0A1C7D016;V4ALC4;K1PN21;V4AK06;A0A1D8KD44;A0A0G2R2A9;V4A0A3		0	0	6.5867e-08	74.56	1.16882e-06	2	1271.73	0.436175	42.2398	1
	High	LHFFmPGFAPLTSR	41	77	17	P35394;A0A0L8I033;A0A0B7B670;G3ET84;A0A076FIR9;G9K382;B3XZN3;A0A194AQ74;K1R278;A4D0I1;V3ZD21;V4ALC4;K1PN21;V4AK06;A0A1D8KD44;A0A0G2R2A9;V4A0A3	M5(Oxidation)	0	0	8.13493e-08	71.5	3.90078e-06	3	1636.83	-0.924138	53.8544	0
	High	LAVNMVPFPR	33	83	20	A0A0L8I033;K1R278;P35394;A0A0B7B670;G3ET84;A0A076FIR9;G9K382;B3XZN3;A0A194AQ74;G3ET86;A4D0I1;V3YY74;V3ZD21;A0A1C7D016;V4ALC4;K1PN21;V4AK06;A0A1D8KD44;A0A0G2R2A9;V4A0A3		0	0	1.32458e-05	69.95	5.74577e-06	2	1143.63	0.484415	47.8349	0
	High	FWEVISDEHGIDPTGTYHGDSDLQLER	101	59	10	A0A182ZT25;A0A0B7B670;B3XZN3;A0A076FIR9;K1R278;A4D0I1;V3ZD21;K1PN21;V4AK06;A0A0G2R2A9		0	0	1.92646e-18	69.45	2.4119e-06	3	3116.42	-1.8045	51.1053	0
	High	mSmKEVDEQmLNVQNK	12	70	16	G9K382;B3XZN3;A0A076FIR9;A4D0I1;V3YY74;V3ZD21;A0A0B7B670;G3ET84;A0A194AQ74;G3ET86;K1R278;A0A182ZT25;A0A1C7D016;K1PN21;A0A1D8KD44;V4B045	M1(Oxidation); M3(Oxidation); M10(Oxidation)	0	0	4.24815e-09	68.25	4.03984e-06	2	1971.88	-1.98535	19.0308	1
	High	FPGQLNADLRK	37	86	22	P35394;A0A0B7B670;G3ET84;A0A076FIR9;G9K382;B3XZN3;A0A194AQ74;G3ET86;K1R278;A4D0I1;V3YY74;V4ANA6;V3ZD21;A0A1C7D016;V4ALC4;K1PN21;V4AK06;A0A1D8KD44;A0A0G2R2A9;G3ET66;V4A0A3;V4B045		0	0	8.83346e-07	67	1.31089e-05	2	1258.69	-0.45002	28.6368	1
	High	LHFFMPGFAPLTSR	12	77	17	P35394;A0A0L8I033;A0A0B7B670;G3ET84;A0A076FIR9;G9K382;B3XZN3;A0A194AQ74;K1R278;A4D0I1;V3ZD21;V4ALC4;K1PN21;V4AK06;A0A1D8KD44;A0A0G2R2A9;V4A0A3		0	0	4.68661e-08	64.97	1.83728e-05	3	1620.83	-0.417837	57.1173	0
	High	ALTVPELTQQmFDAK	37	63	12	A0A182ZT25;A0A0B7B670;G3ET84;A0A076FIR9;G9K382;B3XZN3;A0A194AQ74;V3YY74;V3ZD21;V4AK06;A0A1D8KD44;A0A0G2R2A9	M11(Oxidation)	0	0	1.22545e-07	61.4	4.07133e-05	2	1707.86	-0.747594	45.0375	0
	High	KEAEScDcLQGFQLTHSLGGGTGSGMGTLLISK	3	43	7	B3XZN3;G9K382;A0A076FIR9;A4D0I1;V3ZD21;V4AK06;A0A0G2R2A9	C6(Carbamidomethyl); C8(Carbamidomethyl)	0	0	1.21219e-13	60.8	2.00455e-05	3	3439.62	-3.29288	54.276	1
	High	EVDEQmLNVQNK	32	72	17	G3ET72;G9K382;B3XZN3;A0A076FIR9;A4D0I1;V3YY74;V3ZD21;A0A0B7B670;G3ET84;A0A194AQ74;G3ET86;K1R278;A0A182ZT25;A0A1C7D016;K1PN21;A0A1D8KD44;V4B045	M6(Oxidation)	0	0	1.4615e-06	59.62	5.44629e-05	2	1462.68	-1.37263	19.7378	0
	High	EVDEQMLNVQNK	19	72	17	G3ET72;G9K382;B3XZN3;A0A076FIR9;A4D0I1;V3YY74;V3ZD21;A0A0B7B670;G3ET84;A0A194AQ74;G3ET86;K1R278;A0A182ZT25;A0A1C7D016;K1PN21;A0A1D8KD44;V4B045		0	0	3.71394e-06	58.9	7.00808e-05	2	1446.69	-0.768154	27.1107	0
	High	EAEScDcLQGFQLTHSLGGGTGSGMGTLLISK	6	43	7	B3XZN3;G9K382;A0A076FIR9;A4D0I1;V3ZD21;V4AK06;A0A0G2R2A9	C5(Carbamidomethyl); C7(Carbamidomethyl)	0	0	4.1797e-07	54.32	7.87734e-05	2	3311.53	-1.25996	55.6778	0
	High	NSSYFVEWIPNNVK	12	73	14	A0A0L8I033;G3ET72;G9K382;B3XZN3;A0A076FIR9;A4D0I1;V3YY74;V3ZD21;A0A0B7B670;G3ET84;A0A194AQ74;G3ET86;K1R278;K1PN21		0	0	2.38374e-06	53.27	0.000287532	2	1696.83	-2.19826	55.2736	0
	High	AVLVDLEPGTmDSVR	31	56	8	G3ET72;A0A0B7B670;G9K382;A0A076FIR9;V3ZD21;A0A194AQ74;A0A182ZT25;V4AK06	M11(Oxidation)	0	0	4.83065e-05	44.97	0.00208247	2	1617.82	0.609141	39.4689	0
	High	EAEScDcLQGFQLTHSLGGGTGSGmGTLLISK	7	43	7	G9K382;B3XZN3;A0A076FIR9;A4D0I1;V3ZD21;V4AK06;A0A0G2R2A9	C5(Carbamidomethyl); C7(Carbamidomethyl); M25(Oxidation)	0	0	3.10855e-08	43.21	0.000897755	3	3327.53	-0.665252	51.6759	0
	High	ISEQFTVmFR	10	2	1	V3ZD21	M8(Oxidation)	0	0	6.32845e-05	38.97	0.00723195	2	1273.62	-0.891641	44.7011	0
	High	TAVcDIPPR	80	80	16	A0A0B7B670;A0A076FIR9;V3YY74;A0A194AQ74;A0A0L8I033;G3ET72;G9K382;B3XZN3;A4D0I1;V3ZD21;G3ET84;G3ET86;K1R278;V4ANA6;A0A1C7D016;A0A182ZT25	C4(Carbamidomethyl)	0	2.9e-05	0.000431114	48.76	0.000695828	2	1028.52	-2.19526	25.3739	0
	High	KEAEScDcLQGFQLTHSLGGGTGSGmGTLLISK	1	43	7	B3XZN3;G9K382;A0A076FIR9;A4D0I1;V3ZD21;V4AK06;A0A0G2R2A9	C6(Carbamidomethyl); C8(Carbamidomethyl); M26(Oxidation)	0	0.000105	0.00123905	10.89	1.94714	3	3455.62	-0.393112	48.6644	1
	High	YLTVAAmFR	3	48	11	G9K382;B3XZN3;A0A076FIR9;A4D0I1;V3YY74;V3ZD21;V4ANA6;V4AK06;A0A1D8KD44;A0A0G2R2A9;V4B045	M7(Oxidation)	0	0.000122	0.00191535	19.87	0.785154	2	1087.56	1.40959	37.2551	0
	High	IREEYPDR	17	77	16	G3ET72;A0A0B7B670;G9K382;B3XZN3;A0A076FIR9;K1R278;A4D0I1;V4ANA6;V3ZD21;A0A194AQ74;V4ALC4;K1PN21;V4AK06;A0A0G2R2A9;G3ETA5;V4A0A3		0	0.000232	0.00516845	34.44	0.0270891	3	1077.53	-0.546015	16.5831	1
	High	NMmAAcDPR	2	86	20	A0A0L8I033;G9K382;B3XZN3;A0A076FIR9;A4D0I1;V3YY74;V3ZD21;A0A0B7B670;G3ET84;A0A194AQ74;G3ET86;K1R278;V4ANA6;A0A182ZT25;A0A1C7D016;V4ALC4;K1PN21;V4AK06;A0A1D8KD44;A0A0G2R2A9	M3(Oxidation); C6(Carbamidomethyl)	0	0.002183	0.0334625	56.46	2.28203e-05	2	1081.42	-1.81478	16.0763	0
V3ZLQ5	Tubulin alpha chain OS=Lottia gigantea GN=LOTGIDRAFT_221490 PE=3 SV=1 - [V3ZLQ5_LOTGI]	783.56	35.01	7	2	13	342	457	51.2947	5.03369
	A2	Sequence	# PSMs	# Proteins	# Protein Groups	Protein Group Accessions	Modifications	ΔCn	q-Value	PEP	IonScore	Exp Value	Charge	MH+ [Da]	ΔM [ppm]	RT [min]	# Missed Cleavages
	High	DLYANTVLSGGTTMFPGIADR	98	61	13	P17304;Q9NC14;Q9NC53;V4BC69;F1ADJ2;Q9NC24;A0A1K0K0S6;Q5J7U6;A0EJG4;Q9NBY3;J7LKN4;Q9NC38;Q9NC09		0	0	4.51913e-15	145.93	1.2521e-13	2	2199.08	0.374718	64.3536	0
	High	LcYVALDFEQEMATAASSSSLEK	262	51	10	P17304;Q5UB47;Q9NC14;F1ADJ2;A0EJG4;Q9NC53;Q6YMS6;A0A194AMJ0;H9LJA3;E7DSC0	C2(Carbamidomethyl)	0	0	5.49161e-18	129.01	4.15118e-12	2	2550.18	2.07888	61.4559	0
	High	EKLcYVALDFEQEMATAASSSSLEK	17	51	10	P17304;Q5UB47;Q9NC14;F1ADJ2;A0EJG4;Q9NC53;Q6YMS6;A0A194AMJ0;H9LJA3;E7DSC0	C4(Carbamidomethyl)	0	0	1.6573e-17	122.86	1.68222e-11	2	2807.31	-1.6325	57.592	1
	High	SYELPDGQVITIGNER	169	275	48	Q3BCD6;Q964E0;P17304;H9LJA3;Q7YZD7;K1RWD4;A0A1K0K0S6;Q9NC14;Q9NC53;A4D0I0;A0A0P0LDM5;V4BC69;K1Q0U8;Q5J7U6;A0A194AMJ0;D3GBA8;F1ADJ2;Q9NBY0;Q5UB47;Q9NC38;A0A0B6Y3K1;Q9NBY3;A0EJG4;Q6YMS6;Q6SQM0;A0A1B2G3B9;E7DSB3;E7DS71;E7DS55;E7DS68;E7DS72;E7DS49;E7DSC0;E7DS88;E7DS66;E7DSA3;Q6RYC7;Q3BCF0;Q3BCF4;Q3BCD8;Q3BCF7;Q460Y1;Q3BCE5;Q460Y6;E7DS41;Q3BCE4;Q3BCE7;Q3BCE3		0	0	3.23053e-12	121.18	5.36123e-11	2	1790.89	-1.89509	49.885	0
	High	DLYANTVLSGGTTmFPGIADR	148	61	13	Q9NC09;Q9NC38;P17304;Q9NC14;Q9NC53;V4BC69;F1ADJ2;Q9NC24;A0A1K0K0S6;Q5J7U6;A0EJG4;Q9NBY3;J7LKN4	M14(Oxidation)	0	0	1.2001e-13	120.95	3.69622e-11	2	2215.07	-1.52064	54.1083	0
	High	KDLYANTVLSGGTTMFPGIADR	34	61	13	P17304;Q9NC14;Q9NC53;V4BC69;F1ADJ2;Q9NC24;A0A1K0K0S6;Q5J7U6;A0EJG4;Q9NBY3;J7LKN4;Q9NC09;Q9NC38		0	0	8.37758e-16	119.84	4.22274e-11	2	2327.17	1.6133	53.4432	1
	High	LcYVALDFEQEmATAASSSSLEK	367	51	10	P17304;Q5UB47;Q9NC14;F1ADJ2;A0EJG4;Q9NC53;Q6YMS6;A0A194AMJ0;H9LJA3;E7DSC0	C2(Carbamidomethyl); M12(Oxidation)	0	0	7.45464e-16	119.03	3.48822e-11	2	2566.17	-1.3754	53.1576	0
	High	EKLcYVALDFEQEmATAASSSSLEK	21	51	10	P17304;Q5UB47;Q9NC14;F1ADJ2;A0EJG4;Q9NC53;Q6YMS6;A0A194AMJ0;H9LJA3;E7DSC0	C4(Carbamidomethyl); M14(Oxidation)	0	0	1.96812e-09	105.12	9.82813e-10	3	2823.31	0.540577	49.8613	1
	High	KDLYANTVLSGGTTmFPGIADR	49	61	13	Q9NC38;Q9NC09;P17304;Q9NC14;Q9NC53;V4BC69;F1ADJ2;Q9NC24;A0A1K0K0S6;Q5J7U6;A0EJG4;Q9NBY3;J7LKN4	M15(Oxidation)	0	0	1.66443e-13	102	2.72574e-09	2	2343.17	0.646648	47.0663	1
	High	QEYDESGPSIVHR	174	86	17	Q964E0;P17304;H9LJA3;Q7YZD7;A0A182ZGQ5;A4D0I0;A0A1K0K0S6;F1ADJ2;K1Q0U8;D3GBA8;A0A0P0LDM5;Q6YMS6;K1RWD4;A0A194AMJ0;A0A182YVV4;K1RA57;A0A182YXP1		0	0	7.51602e-09	93.77	1.55521e-08	2	1516.7	-0.0177902	21.6669	0
	High	qEYDESGPSIVHR	70	86	17	Q964E0;P17304;H9LJA3;Q7YZD7;A0A182ZGQ5;A4D0I0;A0A1K0K0S6;F1ADJ2;K1Q0U8;D3GBA8;A0A0P0LDM5;Q6YMS6;K1RWD4;A0A194AMJ0;A0A182YVV4;K1RA57;A0A182YXP1	N-Term(Gln->pyro-Glu)	0	0	5.31303e-07	85.52	1.00435e-07	2	1499.67	-0.873532	26.7041	0
	High	HQGVMVGMGQKDSYVGDEAQSK	1	103	15	Q964E0;P17304;H9LJA3;Q7YZD7;A4D0I0;A0A0P0LDM5;V4BC69;K1RWD4;K1Q0U8;D3GBA8;F1ADJ2;A0A0B7BBH4;A0A0L8G4I0;O17477;Q52T80		0	0	9.35236e-09	83.26	1.42563e-07	3	2351.07	-2.76742	24.1051	1
	High	HQGVMVGMGQK	52	109	15	Q964E0;P17304;H9LJA3;Q7YZD7;A4D0I0;A0A0P0LDM5;V4BC69;K1RWD4;K1Q0U8;D3GBA8;F1ADJ2;A0A0B7BBH4;A0A0L8G4I0;O17477;Q52T80		0	0	9.77053e-07	77.11	9.4739e-07	2	1171.57	-0.866651	19.1674	0
	High	TTGIVLDSGDGVTHTVPIYEGYALPHAILR	136	51	7	E7DS71;P17304;Q9NC14;F1ADJ2;Q6YMS6;D3GBA8;A0EJG4		0	0	8.82058e-12	76.33	5.92499e-07	4	3165.65	-1.35962	55.5515	0
	High	QEYDESGPSIVHRK	19	85	17	Q964E0;P17304;H9LJA3;Q7YZD7;A0A182ZGQ5;A4D0I0;A0A1K0K0S6;F1ADJ2;K1Q0U8;D3GBA8;A0A0P0LDM5;Q6YMS6;K1RWD4;A0A194AMJ0;A0A182YVV4;K1RA57;A0A182YXP1		0	0	3.87609e-06	70.55	4.72242e-06	2	1644.8	-1.12922	18.563	1
	High	qEYDESGPSIVHRK	7	85	17	Q964E0;P17304;H9LJA3;Q7YZD7;A0A182ZGQ5;A4D0I0;A0A1K0K0S6;F1ADJ2;K1Q0U8;D3GBA8;A0A0P0LDM5;Q6YMS6;K1RWD4;A0A194AMJ0;A0A182YVV4;K1RA57;A0A182YXP1	N-Term(Gln->pyro-Glu)	0	0	1.19423e-06	67.75	8.22614e-06	2	1627.77	-3.27911	22.0478	1
	High	HQGVmVGMGQK	46	109	15	Q964E0;P17304;H9LJA3;Q7YZD7;A4D0I0;A0A0P0LDM5;V4BC69;K1RWD4;K1Q0U8;D3GBA8;F1ADJ2;A0A0B7BBH4;A0A0L8G4I0;O17477;Q52T80	M5(Oxidation)	0	0	1.72833e-06	65.43	1.41204e-05	2	1187.56	-1.09589	16.8492	0
	High	DSYVGDEAQSKR	67	118	19	Q964E0;P17304;H9LJA3;Q7YZD7;A4D0I0;A0A0P0LDM5;V4BC69;K1RWD4;K1Q0U8;D3GBA8;F1ADJ2;K1RHJ4;K1RA57;A0A0B7BBH4;A0A0L8G4I0;O17477;Q52T80;G3ET57;G3ET37		0	0	5.69609e-07	64.87	1.37992e-05	2	1354.62	-2.1189	16.7136	1
	High	AGFAGDDAPR	180	121	21	Q964E0;P17304;H9LJA3;Q7YZD7;A0A182ZGQ5;A4D0I0;A0A0P0LDM5;V4BC69;K1RWD4;K1Q0U8;A0A182YVV4;D3GBA8;F1ADJ2;K1RA57;O17477;A0A0B7BBH4;A0A0L8G4I0;G3ET33;A0A182YXP1;V3ZNH0;G3ET37		0	0	3.3454e-06	63.49	2.28781e-05	2	976.447	-1.37565	18.7593	0
	High	AVFPSIVGRPR	167	109	17	Q964E0;P17304;H9LJA3;Q7YZD7;A0A182ZGQ5;A4D0I0;A0A0P0LDM5;V4BC69;K1RWD4;K1Q0U8;D3GBA8;F1ADJ2;A0A0B7BBH4;A0A0L8G4I0;O17477;G3ET61;G3ET57		0	0	2.1465e-05	60.71	2.46262e-05	2	1198.7	-1.79741	36.8029	0
	High	IWHHTFYNELR	412	156	29	Q460Y6;Q964E0;P17304;H9LJA3;Q7YZD7;A0A182ZGQ5;A4D0I0;A0A0P0LDM5;V4BC69;Q6YMS6;K1RWD4;K1Q0U8;D3GBA8;A0A182YVV4;K1RA57;A0A0B7BBH4;A0A0L8G4I0;Q52T80;G3ET61;V3ZNH0;Q3BCF4;Q3BCD8;Q3BCD6;Q3BCF7;Q460Y1;Q3BCE5;Q3BCE4;Q3BCE7;Q3BCE3		0	0	3.71162e-06	57.43	0.000105991	3	1515.75	-0.148615	41.6125	0
	High	DSYVGDEAQSK	80	119	19	Q964E0;P17304;H9LJA3;Q7YZD7;A4D0I0;A0A0P0LDM5;V4BC69;K1RWD4;K1Q0U8;D3GBA8;F1ADJ2;K1RHJ4;K1RA57;A0A0B7BBH4;A0A0L8G4I0;O17477;Q52T80;G3ET57;G3ET37		0	0	2.14392e-06	54.86	8.13204e-05	2	1198.52	-1.33817	18.0293	0
	High	HQGVmVGmGQKDSYVGDEAQSK	1	103	15	Q964E0;P17304;H9LJA3;Q7YZD7;A4D0I0;A0A0P0LDM5;V4BC69;K1RWD4;K1Q0U8;D3GBA8;F1ADJ2;A0A0B7BBH4;A0A0L8G4I0;O17477;Q52T80	M5(Oxidation); M8(Oxidation)	0	0	6.52448e-11	54.68	8.90167e-05	3	2383.06	-1.35681	17.8907	1
	High	HQGVmVGmGQK	9	109	15	Q964E0;P17304;H9LJA3;Q7YZD7;A4D0I0;A0A0P0LDM5;V4BC69;K1RWD4;K1Q0U8;D3GBA8;F1ADJ2;A0A0B7BBH4;A0A0L8G4I0;O17477;Q52T80	M5(Oxidation); M8(Oxidation)	0	0	1.75554e-05	42.75	0.00220848	2	1203.56	-4.4632	15.2518	0
	High	GYSFTTTAER	215	321	57	Q3BCE5;Q964E0;E7DSB3;E7DS71;E7DS55;E7DS68;E7DS72;E7DS49;E7DSC0;E7DS88;E7DS66;E7DSA3;Q3BCE4;A0A1B2G3B9;Q6RYC7;P17304;H9LJA3;Q7YZD7;K1RWD4;Q9NC14;Q9NC53;V4BC69;F1ADJ2;Q9NC24;A0A1K0K0S6;A4D0I0;A0A0P0LDM5;K1Q0U8;Q5J7U6;A0A194AMJ0;D3GBA8;Q9NBY0;A0EJG4;Q6YMS6;Q9NC54;Q9NC19;Q86GJ1;A0A0B6Y3K1;Q6SQM0;K1RBG6;A0A182YVV4;Q52T80;A0A0L8G4I0;E7DS87;E7DS41;Q3BCF0;Q3BCF4;Q3BCD8;E7DSA2;E7DS48;Q3BCD6;Q3BCF7;Q460Y1;…		0	0	0.000132734	40.54	0.0048172	2	1132.52	-2.74607	31.9507	0
	High	VPPEEHPVLLTEAPLNPK	2	1	1	P17304		0	0	2.52928e-05	33.81	0.0088173	2	1980.08	0.850171	43.3247	0
	High	EITSLAPSTmK	2	38	7	P17304;Q9NC38;Q9NC14;Q9NBY3;Q9NC53;Q9NC24;Q9NC09	M10(Oxidation)	0	2.9e-05	0.000267489	46.32	0.00177226	2	1193.61	-0.880496	22.0995	0
	High	HQGVMVGmGQKDSYVGDEAQSK	1	103	15	Q964E0;P17304;H9LJA3;Q7YZD7;A4D0I0;A0A0P0LDM5;V4BC69;K1RWD4;K1Q0U8;D3GBA8;F1ADJ2;A0A0B7BBH4;A0A0L8G4I0;O17477;Q52T80	M8(Oxidation)	0	0.000122	0.00172143	27.03	0.047953	3	2367.06	-5.6544	19.4748	1
	High	cDVDIRK	8	195	32	Q964E0;P17304;H9LJA3;Q7YZD7;A0A1K0K0S6;Q5J7U6;F1ADJ2;Q5UB47;Q9NC38;Q9NC14;A4D0I0;Q9NC53;V4BC69;A0EJG4;Q9NC24;A0A0P0LDM5;Q6YMS6;K1RWD4;K1Q0U8;Q9NC54;Q9NC19;D3GBA8;A0A182ZGQ5;Q9NC09;Q86GJ1;A0A0B6Y3K1;Q9NBY3;A0A194AMJ0;Q6SQM0;J7LKN4;K1RBG6;A0A182YVV4	C1(Carbamidomethyl)	0	0.000566	0.0149032	32.94	0.0516036	2	905.449	-2.15704	16.1827	1
	High	IIAPPER	40	139	20	Q964E0;P17304;Q7YZD7;Q9NC14;Q9NC53;V4BC69;F1ADJ2;Q9NC24;A0A1K0K0S6;A4D0I0;A0A0P0LDM5;K1RWD4;K1Q0U8;Q5J7U6;A0A194AMJ0;D3GBA8;Q9NBY0;J7LKN4;K1RHJ4;K1RA57		0	0.001333	0.0249324	46.34	0.000934902	2	795.472	-0.643572	28.3942	0
	High	IIAPPERK	3	136	19	Q964E0;Q7YZD7;A4D0I0;A0A0P0LDM5;V4BC69;K1RWD4;K1Q0U8;D3GBA8;F1ADJ2;P17304;Q9NC14;Q9NC53;Q9NC24;A0A1K0K0S6;Q5J7U6;A0A194AMJ0;Q9NBY0;J7LKN4;K1RA57		0	0.004393	0.0659206	29.75	0.0239921	2	923.565	-2.80049	16.9297	1
	High	cDVDIR	7	197	32	Q964E0;Q7YZD7;A4D0I0;A0A0P0LDM5;V4BC69;Q6YMS6;K1RWD4;K1Q0U8;D3GBA8;H9LJA3;P17304;A0A1K0K0S6;Q5J7U6;F1ADJ2;Q5UB47;Q9NC38;Q9NC14;Q9NC53;A0EJG4;Q9NC24;Q9NC54;Q9NC19;A0A182ZGQ5;Q9NC09;Q86GJ1;A0A0B6Y3K1;Q9NBY3;A0A194AMJ0;Q6SQM0;J7LKN4;K1RBG6;A0A182YVV4	C1(Carbamidomethyl)	0	0.004835	0.0736031	49.66	0.00076133	2	777.355	-1.41416	18.2287	0
I1VYX3	Isocitrate dehydrogenase [NADP] OS=Mytilus galloprovincialis PE=2 SV=1 - [I1VYX3_MYTGA]	754.68	34.82	15	11	15	58	448	50.4685	7.2251
	A2	Sequence	# PSMs	# Proteins	# Protein Groups	Protein Group Accessions	Modifications	ΔCn	q-Value	PEP	IonScore	Exp Value	Charge	MH+ [Da]	ΔM [ppm]	RT [min]	# Missed Cleavages
	High	DLYANTVLSGGTTMFPGIADR	98	61	13	P17304;Q9NC14;Q9NC53;V4BC69;F1ADJ2;Q9NC24;A0A1K0K0S6;Q5J7U6;A0EJG4;Q9NBY3;J7LKN4;Q9NC38;Q9NC09		0	0	4.51913e-15	145.93	1.2521e-13	2	2199.08	0.374718	64.3536	0
	High	SYELPDGQVITIGNER	169	275	48	Q3BCD6;Q964E0;P17304;H9LJA3;Q7YZD7;K1RWD4;A0A1K0K0S6;Q9NC14;Q9NC53;A4D0I0;A0A0P0LDM5;V4BC69;K1Q0U8;Q5J7U6;A0A194AMJ0;D3GBA8;F1ADJ2;Q9NBY0;Q5UB47;Q9NC38;A0A0B6Y3K1;Q9NBY3;A0EJG4;Q6YMS6;Q6SQM0;A0A1B2G3B9;E7DSB3;E7DS71;E7DS55;E7DS68;E7DS72;E7DS49;E7DSC0;E7DS88;E7DS66;E7DSA3;Q6RYC7;Q3BCF0;Q3BCF4;Q3BCD8;Q3BCF7;Q460Y1;Q3BCE5;Q460Y6;E7DS41;Q3BCE4;Q3BCE7;Q3BCE3		0	0	3.23053e-12	121.18	5.36123e-11	2	1790.89	-1.89509	49.885	0
	High	DLYANTVLSGGTTmFPGIADR	148	61	13	Q9NC09;Q9NC38;P17304;Q9NC14;Q9NC53;V4BC69;F1ADJ2;Q9NC24;A0A1K0K0S6;Q5J7U6;A0EJG4;Q9NBY3;J7LKN4	M14(Oxidation)	0	0	1.2001e-13	120.95	3.69622e-11	2	2215.07	-1.52064	54.1083	0
	High	KDLYANTVLSGGTTMFPGIADR	34	61	13	P17304;Q9NC14;Q9NC53;V4BC69;F1ADJ2;Q9NC24;A0A1K0K0S6;Q5J7U6;A0EJG4;Q9NBY3;J7LKN4;Q9NC09;Q9NC38		0	0	8.37758e-16	119.84	4.22274e-11	2	2327.17	1.6133	53.4432	1
	High	LcYVALDFEQEMSTAASSSSLEK	105	8	2	A0A1K0K0S6;Q5J7U6	C2(Carbamidomethyl)	0	0	5.35474e-15	106.52	6.21733e-10	2	2566.16	-1.65886	57.1694	0
	High	FRcPESLFQPSFLGMESAGIHETTYNSIMK	9	40	6	Q5UB47;A0A1K0K0S6;F1ADJ2;Q9NBY3;A0EJG4;D3GBA8	C3(Carbamidomethyl)	0	0	2.51539e-24	104.24	9.86964e-10	3	3477.63	0.185697	56.8182	1
	High	KDLYANTVLSGGTTmFPGIADR	49	61	13	Q9NC38;Q9NC09;P17304;Q9NC14;Q9NC53;V4BC69;F1ADJ2;Q9NC24;A0A1K0K0S6;Q5J7U6;A0EJG4;Q9NBY3;J7LKN4	M15(Oxidation)	0	0	1.66443e-13	102	2.72574e-09	2	2343.17	0.646648	47.0663	1
	High	DLTDYLMKILTER	4	297	53	Q3BCE4;Q3BCD6;Q964E0;Q7YZD7;A4D0I0;A0A0P0LDM5;V4BC69;Q6YMS6;K1RWD4;K1Q0U8;D3GBA8;H9LJA3;Q52T80;Q3BCD8;Q3BCF7;Q3BCE7;Q460Y1;Q3BCE5;Q460Y6;Q9NC14;Q9NC53;Q9NC54;Q9NC19;F1ADJ2;Q9NC24;E7DSB3;A0A1K0K0S6;Q5J7U6;A0EJG4;A0A182ZGQ5;A0A194AMJ0;Q6SQM0;Q9NBY0;A0A0L8G4I0;A0A1B2G3B9;E7DS71;E7DS55;E7DS68;E7DS72;E7DS49;E7DSC0;E7DS88;E7DS66;E7DSA3;Q6RYC7;E7DS87;E7DS41;Q3BCF0;Q3BCF4;E7DSA2;E7DS48;E7DS67;E7DSA1		0	0	6.14838e-08	96.32	1.56225e-08	2	1610.85	3.01971	60.1913	1
	High	QEYDESGPSIVHR	174	86	17	Q964E0;P17304;H9LJA3;Q7YZD7;A0A182ZGQ5;A4D0I0;A0A1K0K0S6;F1ADJ2;K1Q0U8;D3GBA8;A0A0P0LDM5;Q6YMS6;K1RWD4;A0A194AMJ0;A0A182YVV4;K1RA57;A0A182YXP1		0	0	7.51602e-09	93.77	1.55521e-08	2	1516.7	-0.0177902	21.6669	0
	High	LcYVALDFEQEmSTAASSSSLEK	43	8	2	A0A1K0K0S6;Q5J7U6	C2(Carbamidomethyl); M12(Oxidation)	0	0	3.67776e-12	93.65	9.42869e-09	2	2582.16	-1.00299	50.2526	0
	High	FRcPESLFQPSFLGmESAGIHETTYNSIMK	15	40	6	Q5UB47;A0A1K0K0S6;F1ADJ2;Q9NBY3;A0EJG4;D3GBA8	C3(Carbamidomethyl); M15(Oxidation)	0	0	1.41545e-19	88.89	3.16349e-08	3	3493.63	1.46565	55.9151	1
	High	EKLcYVALDFEQEMSTAASSSSLEK	4	8	2	A0A1K0K0S6;Q5J7U6	C4(Carbamidomethyl)	0	0	3.08629e-09	85.91	7.48829e-08	3	2823.3	-2.24642	57.0524	1
	High	qEYDESGPSIVHR	70	86	17	Q964E0;P17304;H9LJA3;Q7YZD7;A0A182ZGQ5;A4D0I0;A0A1K0K0S6;F1ADJ2;K1Q0U8;D3GBA8;A0A0P0LDM5;Q6YMS6;K1RWD4;A0A194AMJ0;A0A182YVV4;K1RA57;A0A182YXP1	N-Term(Gln->pyro-Glu)	0	0	5.31303e-07	85.52	1.00435e-07	2	1499.67	-0.873532	26.7041	0
	High	FRcPESLFQPSFLGmESAGIHETTYNSImK	6	40	6	Q5UB47;A0A1K0K0S6;F1ADJ2;Q9NBY3;A0EJG4;D3GBA8	C3(Carbamidomethyl); M15(Oxidation); M29(Oxidation)	0	0	2.84019e-14	84.65	7.43806e-08	3	3509.61	-0.965414	54.4716	1
	High	cPESLFQPSFLGMESAGIHETTYNSIMK	59	44	7	Q5UB47;A0A1K0K0S6;F1ADJ2;Q9NBY3;A0EJG4;D3GBA8;Q9NC24	C1(Carbamidomethyl)	0	0	4.10574e-17	77.9	4.33834e-07	2	3174.45	-1.58538	57.1516	0
	High	DLTDYLmKILTER	3	297	53	Q3BCE4;Q3BCD6;Q964E0;Q7YZD7;A4D0I0;A0A0P0LDM5;V4BC69;Q6YMS6;K1RWD4;K1Q0U8;D3GBA8;H9LJA3;Q52T80;Q3BCD8;Q3BCF7;Q3BCE7;Q460Y1;Q3BCE5;Q460Y6;Q9NC14;Q9NC53;Q9NC54;Q9NC19;F1ADJ2;Q9NC24;E7DSB3;A0A1K0K0S6;Q5J7U6;A0EJG4;A0A182ZGQ5;A0A194AMJ0;Q6SQM0;Q9NBY0;A0A0L8G4I0;A0A1B2G3B9;E7DS71;E7DS55;E7DS68;E7DS72;E7DS49;E7DSC0;E7DS88;E7DS66;E7DSA3;Q6RYC7;E7DS87;E7DS41;Q3BCF0;Q3BCF4;E7DSA2;E7DS48;E7DS67;E7DSA1	M7(Oxidation)	0	0	8.14582e-08	77.17	1.3306e-06	2	1626.84	1.3885	58.5819	1
	High	QEYDESGPSIVHRK	19	85	17	Q964E0;P17304;H9LJA3;Q7YZD7;A0A182ZGQ5;A4D0I0;A0A1K0K0S6;F1ADJ2;K1Q0U8;D3GBA8;A0A0P0LDM5;Q6YMS6;K1RWD4;A0A194AMJ0;A0A182YVV4;K1RA57;A0A182YXP1		0	0	3.87609e-06	70.55	4.72242e-06	2	1644.8	-1.12922	18.563	1
	High	MQKEITALAPSTmK	3	45	11	A0A1K0K0S6;Q5J7U6;F1ADJ2;Q86GJ1;A0A0P0LDM5;Q6YMS6;K1RWD4;K1Q0U8;A0A194AMJ0;D3GBA8;Q6RYC7	M13(Oxidation)	0	0	6.33696e-08	70.25	6.33937e-06	2	1564.81	-0.855331	23.4762	1
	High	qEYDESGPSIVHRK	7	85	17	Q964E0;P17304;H9LJA3;Q7YZD7;A0A182ZGQ5;A4D0I0;A0A1K0K0S6;F1ADJ2;K1Q0U8;D3GBA8;A0A0P0LDM5;Q6YMS6;K1RWD4;A0A194AMJ0;A0A182YVV4;K1RA57;A0A182YXP1	N-Term(Gln->pyro-Glu)	0	0	1.19423e-06	67.75	8.22614e-06	2	1627.77	-3.27911	22.0478	1
	High	SGDGVTHTVPIYEGYALPHAILR	4	1	1	A0A1K0K0S6		0	0	7.90275e-17	66.2	7.72424e-06	3	2466.28	-0.490182	49.8103	0
	High	cPESLFQPSFLGmESAGIHETTYNSIMK	60	44	7	Q5UB47;A0A1K0K0S6;F1ADJ2;Q9NBY3;A0EJG4;D3GBA8;Q9NC24	C1(Carbamidomethyl); M13(Oxidation)	0	0	5.8367e-15	63.46	1.00307e-05	3	3190.45	-0.23652	56.3664	0
	High	EITALAPSTMK	84	46	12	K1RVE3;A0A1K0K0S6;Q5J7U6;F1ADJ2;Q86GJ1;A0A0P0LDM5;Q6YMS6;K1RWD4;K1Q0U8;A0A194AMJ0;D3GBA8;Q6RYC7		0	0	5.41549e-06	56.96	0.000153949	2	1161.62	-0.836816	30.7113	0
	High	EITALAPSTmK	116	46	12	K1RVE3;A0A1K0K0S6;Q5J7U6;F1ADJ2;Q86GJ1;A0A0P0LDM5;Q6YMS6;K1RWD4;K1Q0U8;A0A194AMJ0;D3GBA8;Q6RYC7	M10(Oxidation)	0	0	5.66513e-05	53.25	0.000374499	2	1177.61	-2.83061	24.0067	0
	High	cPESLFQPSFLGmESAGIHETTYNSImK	29	44	7	Q5UB47;A0A1K0K0S6;F1ADJ2;Q9NBY3;A0EJG4;D3GBA8;Q9NC24	C1(Carbamidomethyl); M13(Oxidation); M27(Oxidation)	0	0	1.5583e-10	44.19	0.000720214	3	3206.44	-2.26615	54.9768	0
	High	EITALAPSTMKIK	4	45	11	K1RVE3;A0A1K0K0S6;Q5J7U6;F1ADJ2;Q86GJ1;A0A0P0LDM5;K1RWD4;K1Q0U8;A0A194AMJ0;D3GBA8;Q6RYC7		0	0	9.57658e-07	41.04	0.00281369	2	1402.8	-1.62368	33.4881	1
	High	GYSFTTTAER	215	321	57	Q3BCE5;Q964E0;E7DSB3;E7DS71;E7DS55;E7DS68;E7DS72;E7DS49;E7DSC0;E7DS88;E7DS66;E7DSA3;Q3BCE4;A0A1B2G3B9;Q6RYC7;P17304;H9LJA3;Q7YZD7;K1RWD4;Q9NC14;Q9NC53;V4BC69;F1ADJ2;Q9NC24;A0A1K0K0S6;A4D0I0;A0A0P0LDM5;K1Q0U8;Q5J7U6;A0A194AMJ0;D3GBA8;Q9NBY0;A0EJG4;Q6YMS6;Q9NC54;Q9NC19;Q86GJ1;A0A0B6Y3K1;Q6SQM0;K1RBG6;A0A182YVV4;Q52T80;A0A0L8G4I0;E7DS87;E7DS41;Q3BCF0;Q3BCF4;Q3BCD8;E7DSA2;E7DS48;Q3BCD6;Q3BCF7;Q460Y1;…		0	0	0.000132734	40.54	0.0048172	2	1132.52	-2.74607	31.9507	0
	High	MQKEITALAPSTMK	1	45	11	A0A1K0K0S6;Q5J7U6;F1ADJ2;Q86GJ1;A0A0P0LDM5;Q6YMS6;K1RWD4;K1Q0U8;A0A194AMJ0;D3GBA8;Q6RYC7		0	0	2.42256e-06	39.73	0.00591131	2	1548.81	-1.38879	29.2466	1
	High	mQKEITALAPSTmK	1	45	11	A0A1K0K0S6;Q5J7U6;F1ADJ2;Q86GJ1;A0A0P0LDM5;Q6YMS6;K1RWD4;K1Q0U8;A0A194AMJ0;D3GBA8;Q6RYC7	M1(Oxidation); M13(Oxidation)	0	0.000105	0.00138975	48.3	0.00102724	2	1580.79	-10.3714	20.8731	1
	High	DLTDYLMK	53	303	55	Q9NC38;Q964E0;Q7YZD7;A0A182ZGQ5;A4D0I0;A0A0P0LDM5;V4BC69;Q6YMS6;K1RWD4;K1Q0U8;D3GBA8;H9LJA3;Q3BCD8;Q3BCD6;Q3BCF7;Q460Y1;Q3BCE5;Q460Y6;Q9NC14;A0A1K0K0S6;Q9NC53;Q5J7U6;A0EJG4;F1ADJ2;Q9NC24;Q9NC54;Q9NC19;A0A194AMJ0;Q6SQM0;Q9NBY0;Q52T80;A0A0L8G4I0;A0A1B2G3B9;E7DSB3;E7DS71;E7DS55;E7DS68;E7DS72;E7DS49;E7DSC0;E7DS88;E7DS66;E7DSA3;Q6RYC7;E7DS87;E7DS41;Q3BCF0;Q3BCF4;E7DSA2;E7DS48;E7DS67;Q3BCE4;E7DSA1;Q3BC…		0	0.000122	0.00291078	47.1	0.0015355	2	998.487	0.513482	48.6179	0
	High	DLTDYLmK	120	303	55	Q9NC14;D3GBA8;F1ADJ2;E7DSB3;Q964E0;H9LJA3;Q7YZD7;A4D0I0;A0A1K0K0S6;Q9NC53;V4BC69;Q5J7U6;A0EJG4;Q9NC24;A0A0P0LDM5;Q6YMS6;K1RWD4;K1Q0U8;Q9NC54;Q9NC19;A0A182ZGQ5;A0A194AMJ0;Q6SQM0;Q9NBY0;Q52T80;A0A0L8G4I0;A0A1B2G3B9;E7DS71;E7DS55;E7DS68;E7DS72;E7DS49;E7DSC0;E7DS88;E7DS66;E7DSA3;Q6RYC7;E7DS87;E7DS41;Q3BCF0;Q3BCF4;Q3BCD8;E7DSA2;E7DS48;Q3BCD6;Q3BCF7;Q460Y1;Q3BCE5;Q460Y6;E7DS67;Q3BCE4;E7DSA1;Q3BCE7;Q3BC…	M7(Oxidation)	0	0.00021	0.00436049	36.33	0.014085	2	1014.48	0.28354	37.7136	0
	High	EITALAPSTmKIK	2	45	11	K1RVE3;A0A1K0K0S6;Q5J7U6;F1ADJ2;Q86GJ1;A0A0P0LDM5;K1RWD4;K1Q0U8;A0A194AMJ0;D3GBA8;Q6RYC7	M10(Oxidation)	0	0.000371	0.00886373	15.32	1.05902	2	1418.79	0.516015	24.8934	1
	High	LDLAGRDLTDYLMK	1	284	49	Q9NC14;D3GBA8;F1ADJ2;Q6YMS6;A0EJG4;A0A1K0K0S6;Q5J7U6;E7DS66;E7DS71;Q3BCD8;Q964E0;E7DSB3;E7DS55;E7DS68;E7DS72;E7DS49;E7DSC0;E7DS88;E7DSA3;E7DS87;E7DSA2;H9LJA3;Q7YZD7;A4D0I0;Q9NC53;A0A0P0LDM5;V4BC69;K1RWD4;K1Q0U8;Q9NC54;Q9NC19;Q9NC24;A0A182ZGQ5;A0A194AMJ0;Q6SQM0;Q9NBY0;Q52T80;A0A1B2G3B9;Q6RYC7;E7DS41;Q3BCF0;E7DS48;Q3BCD6;Q3BCF7;Q460Y1;Q3BCE5;Q460Y6;E7DS67;Q3BCE7		0	0.000507	0.0131606	20.23	0.699459	2	1623.83	-5.73741	53.6677	1
	High	cDVDIRK	8	195	32	Q964E0;P17304;H9LJA3;Q7YZD7;A0A1K0K0S6;Q5J7U6;F1ADJ2;Q5UB47;Q9NC38;Q9NC14;A4D0I0;Q9NC53;V4BC69;A0EJG4;Q9NC24;A0A0P0LDM5;Q6YMS6;K1RWD4;K1Q0U8;Q9NC54;Q9NC19;D3GBA8;A0A182ZGQ5;Q9NC09;Q86GJ1;A0A0B6Y3K1;Q9NBY3;A0A194AMJ0;Q6SQM0;J7LKN4;K1RBG6;A0A182YVV4	C1(Carbamidomethyl)	0	0.000566	0.0149032	32.94	0.0516036	2	905.449	-2.15704	16.1827	1
	High	IIAPPER	40	139	20	Q964E0;P17304;Q7YZD7;Q9NC14;Q9NC53;V4BC69;F1ADJ2;Q9NC24;A0A1K0K0S6;A4D0I0;A0A0P0LDM5;K1RWD4;K1Q0U8;Q5J7U6;A0A194AMJ0;D3GBA8;Q9NBY0;J7LKN4;K1RHJ4;K1RA57		0	0.001333	0.0249324	46.34	0.000934902	2	795.472	-0.643572	28.3942	0
	High	IIAPPERK	3	136	19	Q964E0;Q7YZD7;A4D0I0;A0A0P0LDM5;V4BC69;K1RWD4;K1Q0U8;D3GBA8;F1ADJ2;P17304;Q9NC14;Q9NC53;Q9NC24;A0A1K0K0S6;Q5J7U6;A0A194AMJ0;Q9NBY0;J7LKN4;K1RA57		0	0.004393	0.0659206	29.75	0.0239921	2	923.565	-2.80049	16.9297	1
	High	cDVDIR	7	197	32	Q964E0;Q7YZD7;A4D0I0;A0A0P0LDM5;V4BC69;Q6YMS6;K1RWD4;K1Q0U8;D3GBA8;H9LJA3;P17304;A0A1K0K0S6;Q5J7U6;F1ADJ2;Q5UB47;Q9NC38;Q9NC14;Q9NC53;A0EJG4;Q9NC24;Q9NC54;Q9NC19;A0A182ZGQ5;Q9NC09;Q86GJ1;A0A0B6Y3K1;Q9NBY3;A0A194AMJ0;Q6SQM0;J7LKN4;K1RBG6;A0A182YVV4	C1(Carbamidomethyl)	0	0.004835	0.0736031	49.66	0.00076133	2	777.355	-1.41416	18.2287	0
A0A0B6Y3K1	Uncharacterized protein (Fragment) OS=Arion vulgaris GN=ORF10691 PE=3 SV=1 - [A0A0B6Y3K1_9EUPU]	728.12	63.83	4	2	9	512	141	15.8548	5.14795
	A2	Sequence	# PSMs	# Proteins	# Protein Groups	Protein Group Accessions	Modifications	ΔCn	q-Value	PEP	IonScore	Exp Value	Charge	MH+ [Da]	ΔM [ppm]	RT [min]	# Missed Cleavages
	High	LTQNDDVFTLR	19	2	2	A0A0K0YAY4;Q7YT99		0	0	2.02134e-07	88.87	8.13331e-08	2	1321.68	0.845554	39.4094	0
	High	LLTcVQSTPVPK	18	3	2	A0A0K0YAY4;Q7YT99	C4(Carbamidomethyl)	0	0	1.62955e-06	79.5	5.37447e-07	2	1342.74	0.152378	28.1505	0
	High	MTEcEVINYMR	5	4	2	A0A0K0YAY4;Q7YT99	C4(Carbamidomethyl)	0	0	1.23508e-07	74.59	5.45632e-07	2	1445.62	-1.85447	41.462	0
	High	NALGESNATIR	8	3	2	Q7YT99;A0A0K0YAY7		0	0	1.9047e-06	72.35	3.71091e-06	2	1145.59	0.114135	20.0396	0
	High	mTEcEVINYMR	7	4	2	A0A0K0YAY4;Q7YT99	M1(Oxidation); C4(Carbamidomethyl)	0	0	1.16177e-07	70.94	2.18258e-06	2	1461.62	-0.777156	35.1969	0
	High	QEVGKPYWVTVSSR	26	2	2	A0A0K0YAY4;Q7YT99		0	0	2.02815e-08	68.23	7.99672e-06	2	1635.85	0.257685	34.2471	0
	High	NLEPGTEYEFR	11	4	3	A0A0K0YAY4;K1RVK9;Q7YT99		0	0	2.83305e-05	58.52	6.05303e-05	2	1354.63	-1.57207	32.7255	0
	High	RPSLVDVIPDWPTLQHR	5	4	1	Q7YT99		0	0	1.69275e-08	57.88	4.93677e-05	3	2029.1	-0.625663	55.1017	0
	High	YEVmGLDEGHEYK	3	2	2	A0A0K0YAY4;Q7YT99	M4(Oxidation)	0	0	1.34197e-07	57.27	3.13124e-05	2	1585.68	-1.1994	24.5264	0
	High	MIDFGLATK	7	5	3	A0A0K0YAY4;K1RVK9;Q7YT99		0	0	8.65291e-05	56.92	0.000126108	2	995.522	-0.646695	41.7727	0
	High	YEVMGLDEGHEYK	5	2	2	A0A0K0YAY4;Q7YT99		0	0	1.30179e-06	52.47	0.000145523	2	1569.69	-1.18489	31.0787	0
	High	YADWPAPNPAIGR	15	4	2	A0A0K0YAY4;Q7YT99		0	0	2.63287e-06	52.18	0.000328397	2	1427.71	-0.156056	38.2992	0
	High	LPYDTPGAPGTPK	5	1	1	Q7YT99		0	0	7.2705e-07	50.88	0.000450345	2	1313.67	-0.293778	24.3025	0
	High	GVTQADAGTYK	4	2	2	Q7YT99;A0A0K0YAY7		0	0	6.99989e-05	47.74	0.0010054	2	1110.54	-1.29307	16.9771	0
	High	VEVSNAGGAAELGFGLK	2	1	1	Q7YT99		0	0	2.0172e-05	47.47	0.000981252	2	1618.84	-0.0357304	44.8219	0
	High	VTTATAEFAAPEIVDR	2	8	3	A0A0B7BN15;A0A0K0YAY4;Q7YT99		0	0	7.06068e-06	46.65	0.00117652	2	1690.87	2.05833	40.7148	0
	High	AHDFDKSDIFK	5	3	2	A0A0K0YAY4;Q7YT99		0	0	9.71807e-05	45.62	0.0016093	2	1322.64	-0.262105	27.0005	1
	High	VTDPEWDFMK	8	1	1	Q7YT99		0	0	3.76988e-05	44.17	0.00116762	2	1267.56	-2.2856	46.6492	0
	High	GLQEGKEYEFR	5	1	1	Q7YT99		0	0	2.69284e-05	43.37	0.00231969	2	1355.66	0.12244	23.8391	1
	High	cDISNPLGR	6	2	2	A0A0K0YAY4;Q7YT99	C1(Carbamidomethyl)	0	0	0.000117313	42.64	0.00252649	2	1031.49	0.629315	26.212	0
	High	ADSYTATLNIKDPKPTDGGSFK	7	1	1	Q7YT99		0	0	5.04469e-10	34.8	0.0133115	3	2326.16	0.258869	32.1827	1
	High	qEVGKPYWVTVSSR	5	2	2	A0A0K0YAY4;Q7YT99	N-Term(Gln->pyro-Glu)	0	0	4.6875e-05	23.72	0.243095	2	1618.82	-1.06002	41.0507	0
	High	FINTPYPLDK	16	10	4	A0A0B7BN15;A0A0K0YAY4;K1RVK9;Q7YT99		0	2.9e-05	0.000315379	55.75	0.000160575	2	1207.64	0.403075	37.1829	0
	High	YEIQVDGFK	10	1	1	Q7YT99		0	2.9e-05	0.000464045	50.22	0.000542795	2	1098.55	0.0338248	37.5598	0
	High	NKLEIFAGHK	4	1	1	Q7YT99		0	2.9e-05	0.00028696	25.94	0.107476	3	1156.65	-0.631742	24.2852	1
	High	VTDPEWDFmK	3	1	1	Q7YT99	M9(Oxidation)	0	0.000105	0.00123331	26.54	0.061555	2	1283.56	0.468187	35.2779	0
	High	GVGDDIAPR	8	4	2	Q7YT99;A0A0K0YAY7		0	0.000292	0.00650854	48.36	0.000567479	2	899.455	-3.19357	19.198	0
	High	LEIFAGHK	1	1	1	Q7YT99		0	0.002096	0.0325925	29.81	0.0501466	2	914.508	-1.29464	26.281	0
	High	YEIQVDGFKR	2	1	1	Q7YT99		0	0.002353	0.0382548	42.13	0.00347509	2	1254.65	-1.2717	32.2368	1
	High	IQINDRPDPPR	1	4	3	A0A0K0YAY4;K1RVK9;Q7YT99		0	0.004921	0.0745522	19.35	0.752038	3	1320.7	-2.10491	20.3684	0
	High	HYIVEmK	1	1	1	Q7YT99	M6(Oxidation)	0	0.004985	0.0755492	33.1	0.0368803	2	935.467	1.19199	17.1181	0
	High	GYWIDKR	2	2	2	A0A0K0YAY4;Q7YT99		0	0.005427	0.0791233	35.22	0.021268	2	937.49	0.651018	24.2295	1
	High	HAILTIK	1	6	3	A0A0K0YAY4;K1RVK9;Q7YT99		0	0.005787	0.0837461	30.51	0.00462385	2	795.509	0.20917	22.8699	0
	High	FTQKPVLK	4	3	2	Q7YT99;A0A0K0YAY7		0	0.006037	0.08586	37.13	0.00269163	2	960.588	-0.0283336	17.8255	0
	High	NLIVHcK	1	1	1	Q7YT99	C6(Carbamidomethyl)	0	0.007753	0.109983	26.92	0.090948	2	883.479	-2.90856	17.26	0
	High	IKDcQPDDEAEYTcTcGDAK	1	1	1	Q7YT99	C4(Carbamidomethyl); C14(Carbamidomethyl); C16(Carbamidomethyl)	0	0.008827	0.121445	16.21	0.0682095	2	2375.95	1.38685	18.8896	1
Q52T80	Actin A1c (Fragment) OS=Haliotis iris PE=3 SV=1 - [Q52T80_HALIR]	715.71	61.86	8	2	12	1205	194	21.9312	6.43018
	A2	Sequence	# PSMs	# Proteins	# Protein Groups	Protein Group Accessions	Modifications	ΔCn	q-Value	PEP	IonScore	Exp Value	Charge	MH+ [Da]	ΔM [ppm]	RT [min]	# Missed Cleavages
	High	LcYVALDFEQEMATAASSSSLEK	262	51	10	P17304;Q5UB47;Q9NC14;F1ADJ2;A0EJG4;Q9NC53;Q6YMS6;A0A194AMJ0;H9LJA3;E7DSC0	C2(Carbamidomethyl)	0	0	5.49161e-18	129.01	4.15118e-12	2	2550.18	2.07888	61.4559	0
	High	EKLcYVALDFEQEMATAASSSSLEK	17	51	10	P17304;Q5UB47;Q9NC14;F1ADJ2;A0EJG4;Q9NC53;Q6YMS6;A0A194AMJ0;H9LJA3;E7DSC0	C4(Carbamidomethyl)	0	0	1.6573e-17	122.86	1.68222e-11	2	2807.31	-1.6325	57.592	1
	High	SYELPDGQVITIGNER	169	275	48	Q3BCD6;Q964E0;P17304;H9LJA3;Q7YZD7;K1RWD4;A0A1K0K0S6;Q9NC14;Q9NC53;A4D0I0;A0A0P0LDM5;V4BC69;K1Q0U8;Q5J7U6;A0A194AMJ0;D3GBA8;F1ADJ2;Q9NBY0;Q5UB47;Q9NC38;A0A0B6Y3K1;Q9NBY3;A0EJG4;Q6YMS6;Q6SQM0;A0A1B2G3B9;E7DSB3;E7DS71;E7DS55;E7DS68;E7DS72;E7DS49;E7DSC0;E7DS88;E7DS66;E7DSA3;Q6RYC7;Q3BCF0;Q3BCF4;Q3BCD8;Q3BCF7;Q460Y1;Q3BCE5;Q460Y6;E7DS41;Q3BCE4;Q3BCE7;Q3BCE3		0	0	3.23053e-12	121.18	5.36123e-11	2	1790.89	-1.89509	49.885	0
	High	LcYVALDFEQEmATAASSSSLEK	367	51	10	P17304;Q5UB47;Q9NC14;F1ADJ2;A0EJG4;Q9NC53;Q6YMS6;A0A194AMJ0;H9LJA3;E7DSC0	C2(Carbamidomethyl); M12(Oxidation)	0	0	7.45464e-16	119.03	3.48822e-11	2	2566.17	-1.3754	53.1576	0
	High	EKLcYVALDFEQEmATAASSSSLEK	21	51	10	P17304;Q5UB47;Q9NC14;F1ADJ2;A0EJG4;Q9NC53;Q6YMS6;A0A194AMJ0;H9LJA3;E7DSC0	C4(Carbamidomethyl); M14(Oxidation)	0	0	1.96812e-09	105.12	9.82813e-10	3	2823.31	0.540577	49.8613	1
	High	DLTDYLMKILTER	4	297	53	Q3BCE4;Q3BCD6;Q964E0;Q7YZD7;A4D0I0;A0A0P0LDM5;V4BC69;Q6YMS6;K1RWD4;K1Q0U8;D3GBA8;H9LJA3;Q52T80;Q3BCD8;Q3BCF7;Q3BCE7;Q460Y1;Q3BCE5;Q460Y6;Q9NC14;Q9NC53;Q9NC54;Q9NC19;F1ADJ2;Q9NC24;E7DSB3;A0A1K0K0S6;Q5J7U6;A0EJG4;A0A182ZGQ5;A0A194AMJ0;Q6SQM0;Q9NBY0;A0A0L8G4I0;A0A1B2G3B9;E7DS71;E7DS55;E7DS68;E7DS72;E7DS49;E7DSC0;E7DS88;E7DS66;E7DSA3;Q6RYC7;E7DS87;E7DS41;Q3BCF0;Q3BCF4;E7DSA2;E7DS48;E7DS67;E7DSA1		0	0	6.14838e-08	96.32	1.56225e-08	2	1610.85	3.01971	60.1913	1
	High	QEYDESGPSIVHR	174	86	17	Q964E0;P17304;H9LJA3;Q7YZD7;A0A182ZGQ5;A4D0I0;A0A1K0K0S6;F1ADJ2;K1Q0U8;D3GBA8;A0A0P0LDM5;Q6YMS6;K1RWD4;A0A194AMJ0;A0A182YVV4;K1RA57;A0A182YXP1		0	0	7.51602e-09	93.77	1.55521e-08	2	1516.7	-0.0177902	21.6669	0
	High	qEYDESGPSIVHR	70	86	17	Q964E0;P17304;H9LJA3;Q7YZD7;A0A182ZGQ5;A4D0I0;A0A1K0K0S6;F1ADJ2;K1Q0U8;D3GBA8;A0A0P0LDM5;Q6YMS6;K1RWD4;A0A194AMJ0;A0A182YVV4;K1RA57;A0A182YXP1	N-Term(Gln->pyro-Glu)	0	0	5.31303e-07	85.52	1.00435e-07	2	1499.67	-0.873532	26.7041	0
	High	HQGVMVGMGQKDSYVGDEAQSK	1	103	15	Q964E0;P17304;H9LJA3;Q7YZD7;A4D0I0;A0A0P0LDM5;V4BC69;K1RWD4;K1Q0U8;D3GBA8;F1ADJ2;A0A0B7BBH4;A0A0L8G4I0;O17477;Q52T80		0	0	9.35236e-09	83.26	1.42563e-07	3	2351.07	-2.76742	24.1051	1
	High	VAPEEHPVLLTEAPLNPK	208	285	51	E7DS71;O17477;E7DS48;Q3BCE5;A0A182YXP1;Q964E0;H9LJA3;Q7YZD7;Q9NC14;Q9NC53;V4BC69;F1ADJ2;Q9NC24;A4D0I0;A0A0P0LDM5;Q6YMS6;K1RWD4;K1Q0U8;Q9NC54;Q9NC19;D3GBA8;A0A182ZGQ5;Q86GJ1;K1RBG6;A0A182YVV4;A0A0B7BBH4;A0A0L8G4I0;G3ET61;V3ZNH0;E7DSB3;E7DS55;E7DS68;E7DS72;E7DS49;E7DSC0;E7DS88;E7DS66;E7DSA3;E7DS87;E7DS41;Q3BCF4;Q3BCD8;E7DSA2;Q3BCD6;Q3BCF7;Q460Y1;Q460Y6;E7DS67;Q3BCE4;E7DSA1;Q3BCE3		0	0	2.35617e-10	82.73	2.61067e-07	2	1954.07	1.06169	40.4105	0
	High	DLTDYLmKILTER	3	297	53	Q3BCE4;Q3BCD6;Q964E0;Q7YZD7;A4D0I0;A0A0P0LDM5;V4BC69;Q6YMS6;K1RWD4;K1Q0U8;D3GBA8;H9LJA3;Q52T80;Q3BCD8;Q3BCF7;Q3BCE7;Q460Y1;Q3BCE5;Q460Y6;Q9NC14;Q9NC53;Q9NC54;Q9NC19;F1ADJ2;Q9NC24;E7DSB3;A0A1K0K0S6;Q5J7U6;A0EJG4;A0A182ZGQ5;A0A194AMJ0;Q6SQM0;Q9NBY0;A0A0L8G4I0;A0A1B2G3B9;E7DS71;E7DS55;E7DS68;E7DS72;E7DS49;E7DSC0;E7DS88;E7DS66;E7DSA3;Q6RYC7;E7DS87;E7DS41;Q3BCF0;Q3BCF4;E7DSA2;E7DS48;E7DS67;E7DSA1	M7(Oxidation)	0	0	8.14582e-08	77.17	1.3306e-06	2	1626.84	1.3885	58.5819	1
	High	HQGVMVGMGQK	52	109	15	Q964E0;P17304;H9LJA3;Q7YZD7;A4D0I0;A0A0P0LDM5;V4BC69;K1RWD4;K1Q0U8;D3GBA8;F1ADJ2;A0A0B7BBH4;A0A0L8G4I0;O17477;Q52T80		0	0	9.77053e-07	77.11	9.4739e-07	2	1171.57	-0.866651	19.1674	0
	High	VAPEEHPVLLTEAPLNPKANR	10	277	50	E7DSA2;Q460Y1;Q964E0;H9LJA3;Q7YZD7;Q9NC14;Q9NC53;V4BC69;F1ADJ2;Q9NC24;A4D0I0;A0A0P0LDM5;Q6YMS6;K1RWD4;K1Q0U8;Q9NC54;Q9NC19;D3GBA8;A0A182ZGQ5;Q86GJ1;K1RBG6;A0A182YVV4;A0A0B7BBH4;A0A0L8G4I0;G3ET61;V3ZNH0;E7DSB3;E7DS71;E7DS55;E7DS68;E7DS72;E7DS49;E7DSC0;E7DS88;E7DS66;E7DSA3;E7DS87;E7DS41;Q3BCF4;Q3BCD8;Q3BCD6;Q3BCF7;Q3BCE5;Q460Y6;E7DS67;Q3BCE4;E7DSA1;Q3BCE3;Q3BCE7;O17477		0	0	7.17427e-11	74.55	1.24342e-06	2	2295.24	-0.965256	35.3852	1
	High	QEYDESGPSIVHRK	19	85	17	Q964E0;P17304;H9LJA3;Q7YZD7;A0A182ZGQ5;A4D0I0;A0A1K0K0S6;F1ADJ2;K1Q0U8;D3GBA8;A0A0P0LDM5;Q6YMS6;K1RWD4;A0A194AMJ0;A0A182YVV4;K1RA57;A0A182YXP1		0	0	3.87609e-06	70.55	4.72242e-06	2	1644.8	-1.12922	18.563	1
	High	qEYDESGPSIVHRK	7	85	17	Q964E0;P17304;H9LJA3;Q7YZD7;A0A182ZGQ5;A4D0I0;A0A1K0K0S6;F1ADJ2;K1Q0U8;D3GBA8;A0A0P0LDM5;Q6YMS6;K1RWD4;A0A194AMJ0;A0A182YVV4;K1RA57;A0A182YXP1	N-Term(Gln->pyro-Glu)	0	0	1.19423e-06	67.75	8.22614e-06	2	1627.77	-3.27911	22.0478	1
	High	HQGVmVGMGQK	46	109	15	Q964E0;P17304;H9LJA3;Q7YZD7;A4D0I0;A0A0P0LDM5;V4BC69;K1RWD4;K1Q0U8;D3GBA8;F1ADJ2;A0A0B7BBH4;A0A0L8G4I0;O17477;Q52T80	M5(Oxidation)	0	0	1.72833e-06	65.43	1.41204e-05	2	1187.56	-1.09589	16.8492	0
	High	DSYVGDEAQSKR	67	118	19	Q964E0;P17304;H9LJA3;Q7YZD7;A4D0I0;A0A0P0LDM5;V4BC69;K1RWD4;K1Q0U8;D3GBA8;F1ADJ2;K1RHJ4;K1RA57;A0A0B7BBH4;A0A0L8G4I0;O17477;Q52T80;G3ET57;G3ET37		0	0	5.69609e-07	64.87	1.37992e-05	2	1354.62	-2.1189	16.7136	1
	High	AGFAGDDAPR	180	121	21	Q964E0;P17304;H9LJA3;Q7YZD7;A0A182ZGQ5;A4D0I0;A0A0P0LDM5;V4BC69;K1RWD4;K1Q0U8;A0A182YVV4;D3GBA8;F1ADJ2;K1RA57;O17477;A0A0B7BBH4;A0A0L8G4I0;G3ET33;A0A182YXP1;V3ZNH0;G3ET37		0	0	3.3454e-06	63.49	2.28781e-05	2	976.447	-1.37565	18.7593	0
	High	AVFPSIVGRPR	167	109	17	Q964E0;P17304;H9LJA3;Q7YZD7;A0A182ZGQ5;A4D0I0;A0A0P0LDM5;V4BC69;K1RWD4;K1Q0U8;D3GBA8;F1ADJ2;A0A0B7BBH4;A0A0L8G4I0;O17477;G3ET61;G3ET57		0	0	2.1465e-05	60.71	2.46262e-05	2	1198.7	-1.79741	36.8029	0
	High	IWHHTFYNELR	412	156	29	Q460Y6;Q964E0;P17304;H9LJA3;Q7YZD7;A0A182ZGQ5;A4D0I0;A0A0P0LDM5;V4BC69;Q6YMS6;K1RWD4;K1Q0U8;D3GBA8;A0A182YVV4;K1RA57;A0A0B7BBH4;A0A0L8G4I0;Q52T80;G3ET61;V3ZNH0;Q3BCF4;Q3BCD8;Q3BCD6;Q3BCF7;Q460Y1;Q3BCE5;Q3BCE4;Q3BCE7;Q3BCE3		0	0	3.71162e-06	57.43	0.000105991	3	1515.75	-0.148615	41.6125	0
	High	DSYVGDEAQSK	80	119	19	Q964E0;P17304;H9LJA3;Q7YZD7;A4D0I0;A0A0P0LDM5;V4BC69;K1RWD4;K1Q0U8;D3GBA8;F1ADJ2;K1RHJ4;K1RA57;A0A0B7BBH4;A0A0L8G4I0;O17477;Q52T80;G3ET57;G3ET37		0	0	2.14392e-06	54.86	8.13204e-05	2	1198.52	-1.33817	18.0293	0
	High	HQGVmVGmGQKDSYVGDEAQSK	1	103	15	Q964E0;P17304;H9LJA3;Q7YZD7;A4D0I0;A0A0P0LDM5;V4BC69;K1RWD4;K1Q0U8;D3GBA8;F1ADJ2;A0A0B7BBH4;A0A0L8G4I0;O17477;Q52T80	M5(Oxidation); M8(Oxidation)	0	0	6.52448e-11	54.68	8.90167e-05	3	2383.06	-1.35681	17.8907	1
	High	TTGIVLDSGDGVSHTVPIYEGYALPHAIMR	4	24	3	H9LJA3;A0A0P0LDM5;K1RWD4		0	0	8.92548e-15	54.08	0.000102596	3	3169.6	0.365157	54.4006	0
	High	HQGVmVGmGQK	9	109	15	Q964E0;P17304;H9LJA3;Q7YZD7;A4D0I0;A0A0P0LDM5;V4BC69;K1RWD4;K1Q0U8;D3GBA8;F1ADJ2;A0A0B7BBH4;A0A0L8G4I0;O17477;Q52T80	M5(Oxidation); M8(Oxidation)	0	0	1.75554e-05	42.75	0.00220848	2	1203.56	-4.4632	15.2518	0
	High	GYSFTTTAER	215	321	57	Q3BCE5;Q964E0;E7DSB3;E7DS71;E7DS55;E7DS68;E7DS72;E7DS49;E7DSC0;E7DS88;E7DS66;E7DSA3;Q3BCE4;A0A1B2G3B9;Q6RYC7;P17304;H9LJA3;Q7YZD7;K1RWD4;Q9NC14;Q9NC53;V4BC69;F1ADJ2;Q9NC24;A0A1K0K0S6;A4D0I0;A0A0P0LDM5;K1Q0U8;Q5J7U6;A0A194AMJ0;D3GBA8;Q9NBY0;A0EJG4;Q6YMS6;Q9NC54;Q9NC19;Q86GJ1;A0A0B6Y3K1;Q6SQM0;K1RBG6;A0A182YVV4;Q52T80;A0A0L8G4I0;E7DS87;E7DS41;Q3BCF0;Q3BCF4;Q3BCD8;E7DSA2;E7DS48;Q3BCD6;Q3BCF7;Q460Y1;…		0	0	0.000132734	40.54	0.0048172	2	1132.52	-2.74607	31.9507	0
	High	TTGIVLDSGDGVSHTVPIYEGYALPHAImR	5	24	3	H9LJA3;A0A0P0LDM5;K1RWD4	M29(Oxidation)	0	0	4.02953e-09	28.72	0.0389402	3	3185.59	0.388474	50.8733	0
	High	DLTDYLMK	53	303	55	Q9NC38;Q964E0;Q7YZD7;A0A182ZGQ5;A4D0I0;A0A0P0LDM5;V4BC69;Q6YMS6;K1RWD4;K1Q0U8;D3GBA8;H9LJA3;Q3BCD8;Q3BCD6;Q3BCF7;Q460Y1;Q3BCE5;Q460Y6;Q9NC14;A0A1K0K0S6;Q9NC53;Q5J7U6;A0EJG4;F1ADJ2;Q9NC24;Q9NC54;Q9NC19;A0A194AMJ0;Q6SQM0;Q9NBY0;Q52T80;A0A0L8G4I0;A0A1B2G3B9;E7DSB3;E7DS71;E7DS55;E7DS68;E7DS72;E7DS49;E7DSC0;E7DS88;E7DS66;E7DSA3;Q6RYC7;E7DS87;E7DS41;Q3BCF0;Q3BCF4;E7DSA2;E7DS48;E7DS67;Q3BCE4;E7DSA1;Q3BC…		0	0.000122	0.00291078	47.1	0.0015355	2	998.487	0.513482	48.6179	0
	High	HQGVMVGmGQKDSYVGDEAQSK	1	103	15	Q964E0;P17304;H9LJA3;Q7YZD7;A4D0I0;A0A0P0LDM5;V4BC69;K1RWD4;K1Q0U8;D3GBA8;F1ADJ2;A0A0B7BBH4;A0A0L8G4I0;O17477;Q52T80	M8(Oxidation)	0	0.000122	0.00172143	27.03	0.047953	3	2367.06	-5.6544	19.4748	1
	High	DLTDYLmK	120	303	55	Q9NC14;D3GBA8;F1ADJ2;E7DSB3;Q964E0;H9LJA3;Q7YZD7;A4D0I0;A0A1K0K0S6;Q9NC53;V4BC69;Q5J7U6;A0EJG4;Q9NC24;A0A0P0LDM5;Q6YMS6;K1RWD4;K1Q0U8;Q9NC54;Q9NC19;A0A182ZGQ5;A0A194AMJ0;Q6SQM0;Q9NBY0;Q52T80;A0A0L8G4I0;A0A1B2G3B9;E7DS71;E7DS55;E7DS68;E7DS72;E7DS49;E7DSC0;E7DS88;E7DS66;E7DSA3;Q6RYC7;E7DS87;E7DS41;Q3BCF0;Q3BCF4;Q3BCD8;E7DSA2;E7DS48;Q3BCD6;Q3BCF7;Q460Y1;Q3BCE5;Q460Y6;E7DS67;Q3BCE4;E7DSA1;Q3BCE7;Q3BC…	M7(Oxidation)	0	0.00021	0.00436049	36.33	0.014085	2	1014.48	0.28354	37.7136	0
	High	cPEAmFQPSFLGmESSGIHETSYNSIMK	2	7	1	H9LJA3	C1(Carbamidomethyl); M5(Oxidation); M13(Oxidation)	0	0.000275	0.00565584	14.18	0.4125	3	3210.41	6.63905	52.3614	0
	High	LDLAGRDLTDYLMK	1	284	49	Q9NC14;D3GBA8;F1ADJ2;Q6YMS6;A0EJG4;A0A1K0K0S6;Q5J7U6;E7DS66;E7DS71;Q3BCD8;Q964E0;E7DSB3;E7DS55;E7DS68;E7DS72;E7DS49;E7DSC0;E7DS88;E7DSA3;E7DS87;E7DSA2;H9LJA3;Q7YZD7;A4D0I0;Q9NC53;A0A0P0LDM5;V4BC69;K1RWD4;K1Q0U8;Q9NC54;Q9NC19;Q9NC24;A0A182ZGQ5;A0A194AMJ0;Q6SQM0;Q9NBY0;Q52T80;A0A1B2G3B9;Q6RYC7;E7DS41;Q3BCF0;E7DS48;Q3BCD6;Q3BCF7;Q460Y1;Q3BCE5;Q460Y6;E7DS67;Q3BCE7		0	0.000507	0.0131606	20.23	0.699459	2	1623.83	-5.73741	53.6677	1
	High	cDVDIRK	8	195	32	Q964E0;P17304;H9LJA3;Q7YZD7;A0A1K0K0S6;Q5J7U6;F1ADJ2;Q5UB47;Q9NC38;Q9NC14;A4D0I0;Q9NC53;V4BC69;A0EJG4;Q9NC24;A0A0P0LDM5;Q6YMS6;K1RWD4;K1Q0U8;Q9NC54;Q9NC19;D3GBA8;A0A182ZGQ5;Q9NC09;Q86GJ1;A0A0B6Y3K1;Q9NBY3;A0A194AMJ0;Q6SQM0;J7LKN4;K1RBG6;A0A182YVV4	C1(Carbamidomethyl)	0	0.000566	0.0149032	32.94	0.0516036	2	905.449	-2.15704	16.1827	1
	High	cDVDIR	7	197	32	Q964E0;Q7YZD7;A4D0I0;A0A0P0LDM5;V4BC69;Q6YMS6;K1RWD4;K1Q0U8;D3GBA8;H9LJA3;P17304;A0A1K0K0S6;Q5J7U6;F1ADJ2;Q5UB47;Q9NC38;Q9NC14;Q9NC53;A0EJG4;Q9NC24;Q9NC54;Q9NC19;A0A182ZGQ5;Q9NC09;Q86GJ1;A0A0B6Y3K1;Q9NBY3;A0A194AMJ0;Q6SQM0;J7LKN4;K1RBG6;A0A182YVV4	C1(Carbamidomethyl)	0	0.004835	0.0736031	49.66	0.00076133	2	777.355	-1.41416	18.2287	0
H6BD99	G protein B subunit OS=Ostrea edulis PE=2 SV=1 - [H6BD99_OSTED]	685.69	50.15	15	11	11	58	341	37.32	5.99854
	A2	Sequence	# PSMs	# Proteins	# Protein Groups	Protein Group Accessions	Modifications	ΔCn	q-Value	PEP	IonScore	Exp Value	Charge	MH+ [Da]	ΔM [ppm]	RT [min]	# Missed Cleavages
	High	FDGALNVDLTEFQTNLVPYPR	24	98	14	A0A194AM95;A0A182Z895;V3ZGT0;K1R473;V3ZLQ5;A0A0B7AVA2;K1PE00;V4CGI5;K1QQ68;A0A0B7B286;A0A0L8FK19;V4B1Y2;A0A0L8GCW8;A0A182ZKU8		0	0	9.45499e-14	111.91	2.76993e-10	2	2409.2	-4.98942	57.8418	0
	High	TIGGGDDSFNTFFSETGAGK	34	49	7	A0A194AM95;V3ZGT0;A0A182Z6F6;K1R473;K1PE00;K1QQ68;G0YGJ3		0	0	1.79633e-09	110.62	2.21509e-10	2	2007.89	-1.89825	52.4475	0
	High	ALcMLSNTTAIAEAWAR	3	1	1	K1PE00	C3(Carbamidomethyl)	0	0	1.36582e-10	103.66	2.28179e-09	2	1878.92	0.415524	56.3464	0
	High	LIGQIVSSITASLR	87	69	10	A0A194AM95;A0A182Z895;V3ZGT0;K1R473;V3ZLQ5;A0A0B7AVA2;K1PE00;V4CGI5;K1QQ68;V4B1Y2		0	0	1.75241e-08	91.57	9.71794e-09	2	1457.87	0.689503	58.5755	0
	High	qLFHPEQLITGKEDAANNYAR	17	71	10	A0A194AM95;V3ZGT0;V3ZIE4;K1R473;V4ANQ6;A0A0B7B286;A0A0B7AVA2;K1PE00;V4CGI5;A0A0L8GCW8	N-Term(Gln->pyro-Glu)	0	0	4.17637e-16	90.87	3.73629e-08	2	2398.18	-0.684999	49.7637	1
	High	IHFPLATYAPVISAEK	150	61	7	A0A194AM95;V3ZGT0;A0A0B7B286;K1PE00;V4CGI5;K1QQ68;A0A0B7AVA2		0	0	1.33134e-07	88.05	4.70809e-08	2	1756.96	-1.10987	53.1831	0
	High	QLFHPEQLITGKEDAANNYAR	42	71	10	A0A194AM95;V3ZGT0;V3ZIE4;K1R473;V4ANQ6;A0A0B7B286;A0A0B7AVA2;K1PE00;V4CGI5;A0A0L8GCW8		0	0	2.75179e-10	78.37	6.46224e-07	4	2415.21	-0.00844597	40.9036	1
	High	AFVHWYVGEGMEEGEFSEAR	19	101	14	A0A194AM95;V3ZIE4;V3ZGT0;V4ANQ6;A0A0B7B286;A0A182Z6F6;K1PE00;K1QQ68;K1R473;A0A182ZKU8;A0A0B7AVA2;V4CGI5;V4B1Y2;A0A0L8GCW8		0	0	2.72355e-10	70.13	1.76148e-06	2	2330.02	-1.26301	53.4542	0
	High	NLDIERPTYTNLNR	52	63	8	A0A194AM95;K1PE00;K1QQ68;K1R473;A0A0B7B286;A0A182Z6F6;A0A0B7AVA2;A0A0L8GCW8		0	0	3.08903e-08	64.12	2.43004e-05	2	1718.88	0.169015	32.1687	0
	High	AFVHWYVGEGmEEGEFSEAR	29	101	14	A0A194AM95;V3ZIE4;V3ZGT0;V4ANQ6;A0A0B7B286;A0A182Z6F6;K1PE00;K1QQ68;K1R473;A0A182ZKU8;A0A0B7AVA2;V4CGI5;V4B1Y2;A0A0L8GCW8	M11(Oxidation)	0	0	5.82092e-07	59.21	1.84723e-05	3	2346.01	-2.24063	49.2236	0
	High	YMAccMLYR	5	93	12	A0A182Z895;A0A194AM95;V3ZGT0;V3ZIE4;K1R473;V3ZLQ5;A0A0B7B286;K1QQ68;K1PE00;A0A0L8FK19;V4B1Y2;A0A0L8GCW8	C4(Carbamidomethyl); C5(Carbamidomethyl)	0	0	9.90021e-05	57.4	1.85609e-05	2	1267.51	-2.51859	35.8867	0
	High	LDHKFDLMYAK	41	103	16	V3ZIE4;A0A194AM95;A0A182Z895;V3ZGT0;K1R473;V4ANQ6;A0A0B7AVA2;K1PE00;V4CGI5;K1QQ68;A0A0B7B286;A0A182Z6F6;A0A0L8GCW8;V4B1Y2;V3ZTB1;A0A182ZKU8		0	0	4.74353e-05	57.26	0.000122907	2	1380.7	-0.651951	32.9538	1
	High	QLFHPEQLITGK	39	73	11	A0A194AM95;V3ZGT0;V3ZIE4;K1R473;V4ANQ6;A0A0B7B286;A0A0B7AVA2;K1PE00;V4CGI5;A0A0L8GCW8;G0YGJ3		0	0	3.70354e-07	56.45	9.44357e-05	2	1410.77	-1.7716	42.1341	0
	High	DVNAAIATIKTK	3	88	11	A0A194AM95;V3ZGT0;K1R473;K1PE00;K1QQ68;A0A182Z6F6;A0A0B7AVA2;V4CGI5;V4B1Y2;A0A0L8GCW8;A0A182ZKU8		0	0	1.03774e-05	56.44	6.6734e-05	2	1244.72	-1.42803	28.6012	1
	High	GHYTIGKEIVDLVLDR	1	45	7	A0A0B7B286;K1QQ68;K1R473;A0A194AM95;A0A0B7AVA2;K1PE00;A0A0L8GCW8		0	0	5.01628e-08	55.08	0.000108039	2	1828	1.6608	57.6815	1
	High	TIQFVDWcPTGFK	20	82	13	A0A194AM95;V3ZGT0;V3ZIE4;K1R473;V4ANQ6;A0A0B7AVA2;K1PE00;V4CGI5;K1QQ68;A0A182Z6F6;A0A0L8GCW8;V4B1Y2;A0A182ZKU8	C8(Carbamidomethyl)	0	0	2.62134e-07	55.05	0.000159743	2	1598.76	-3.19794	56.3612	0
	High	YMAccmLYR	19	93	12	A0A182Z895;A0A194AM95;V3ZGT0;V3ZIE4;K1R473;V3ZLQ5;A0A0B7B286;K1QQ68;K1PE00;A0A0L8FK19;V4B1Y2;A0A0L8GCW8	C4(Carbamidomethyl); C5(Carbamidomethyl); M6(Oxidation)	0	0	0.000144031	54.62	3.38241e-05	2	1283.51	0.808864	26.2199	0
	High	DVNAAIATIK	35	88	11	A0A194AM95;V3ZGT0;K1R473;K1PE00;K1QQ68;A0A182Z6F6;A0A0B7AVA2;V4CGI5;V4B1Y2;A0A0L8GCW8;A0A182ZKU8		0	0	4.32583e-05	54.6	0.000227113	2	1015.58	2.46737	31.497	0
	High	LDHKFDLmYAK	38	103	16	V3ZIE4;A0A194AM95;A0A182Z895;V3ZGT0;K1R473;V4ANQ6;A0A0B7AVA2;K1PE00;V4CGI5;K1QQ68;A0A0B7B286;A0A182Z6F6;A0A0L8GCW8;V4B1Y2;V3ZTB1;A0A182ZKU8	M8(Oxidation)	0	0	3.63534e-08	53.41	0.000279095	3	1396.69	-0.290851	27.0658	1
	High	VGINYQPPTVVPGGDLAK	50	88	11	A0A194AM95;V3ZIE4;V3ZGT0;V4ANQ6;A0A0B7B286;A0A182Z6F6;K1PE00;K1QQ68;K1R473;A0A182ZKU8;V4CGI5		0	0	1.4162e-07	48.68	0.000490579	2	1824.98	-2.73699	42.7455	0
	High	RNLDIERPTYTNLNR	8	62	8	A0A194AM95;K1PE00;K1QQ68;K1R473;A0A0B7B286;A0A182Z6F6;A0A0B7AVA2;A0A0L8GCW8		0	0	1.56704e-09	44.19	0.00159286	3	1874.98	-0.0394062	27.9925	1
	High	qLFHPEQLITGK	25	73	11	A0A194AM95;V3ZGT0;V3ZIE4;K1R473;V4ANQ6;A0A0B7B286;A0A0B7AVA2;K1PE00;V4CGI5;A0A0L8GCW8;G0YGJ3	N-Term(Gln->pyro-Glu)	0	0	2.05402e-06	43.39	0.00235714	2	1393.75	-1.22487	53.0698	0
	High	VGINYQPPTVVPGGDLAKVQR	1	81	10	A0A194AM95;V3ZIE4;V3ZGT0;V4ANQ6;A0A0B7B286;A0A182Z6F6;K1PE00;K1QQ68;K1R473;A0A182ZKU8		0	0	1.75991e-08	40.83	0.0015736	3	2208.21	-0.237032	41.5282	1
	High	ALcmLSNTTAIAEAWAR	1	1	1	K1PE00	C3(Carbamidomethyl); M4(Oxidation)	0	0	5.50514e-06	38.79	0.00685092	2	1894.92	4.31947	49.6822	0
	High	RTIQFVDWcPTGFK	4	80	12	A0A194AM95;V3ZGT0;V3ZIE4;K1R473;K1PE00;K1QQ68;V4CGI5;A0A182Z6F6;A0A0B7AVA2;A0A0L8GCW8;V4B1Y2;A0A182ZKU8	C9(Carbamidomethyl)	0	0	6.78208e-05	29.97	0.0557337	3	1754.86	-2.21683	51.6348	1
	High	TIGGGDDSFNTFFSETGAGKHVPR	2	49	7	A0A194AM95;V3ZGT0;A0A182Z6F6;K1R473;K1PE00;K1QQ68;G0YGJ3		0	0	5.67245e-05	27.63	0.0579882	3	2497.17	-0.12651	47.3709	1
	High	EIVDLVLDR	24	50	9	K1QQ68;K1R473;A0A194AM95;A0A182Z895;V3ZLQ5;A0A0B7B286;A0A0B7AVA2;K1PE00;A0A0L8GCW8		0	2.9e-05	0.000357033	57.2	0.000112517	2	1071.61	0.710064	48.2694	0
	High	FDLMYAK	2	111	17	A0A194AM95;A0A182Z895;V3ZIE4;V3ZGT0;V4ANQ6;A0A0B7B286;A0A182Z6F6;K1PE00;K1QQ68;K1R473;A0A182ZKU8;A0A0B7AVA2;V4CGI5;A0A0L8FK19;V4B1Y2;A0A0L8GCW8;V3ZTB1		0	0.000189	0.0043113	47.83	0.000797711	2	887.434	0.644689	36.9131	0
	High	LSVDYGKK	27	103	13	A0A194AM95;A0A182Z895;V3ZGT0;V3ZIE4;K1R473;V3ZLQ5;A0A0B7AVA2;K1PE00;V4CGI5;K1QQ68;A0A0B7B286;V4B1Y2;V3ZTB1		0	0.000189	0.00382307	46.19	0.00116852	2	909.502	-2.04229	21.6935	1
	High	YmAccmLYR	14	93	12	A0A182Z895;A0A194AM95;V3ZGT0;V3ZIE4;K1R473;V3ZLQ5;A0A0B7B286;K1QQ68;K1PE00;A0A0L8FK19;V4B1Y2;A0A0L8GCW8	M2(Oxidation); C4(Carbamidomethyl); C5(Carbamidomethyl); M6(Oxidation)	0	0.000355	0.00801294	16.9	0.162318	2	1299.5	1.61205	22.2811	0
	High	FDLmYAK	2	111	17	V3ZIE4;A0A194AM95;A0A182Z895;V3ZGT0;V4ANQ6;A0A0B7B286;A0A182Z6F6;K1PE00;K1QQ68;K1R473;A0A182ZKU8;A0A0B7AVA2;V4CGI5;A0A0L8FK19;V4B1Y2;A0A0L8GCW8;V3ZTB1	M4(Oxidation)	0	0.000824	0.0180266	37.28	0.00950307	2	903.429	0.721956	29.521	0
	High	EDLAALEK	2	105	15	A0A194AM95;V3ZGT0;K1R473;V3ZLQ5;V4ANQ6;A0A0B7AVA2;K1PE00;V4CGI5;K1QQ68;A0A0B7B286;A0A182Z6F6;A0A0L8FK19;A0A0L8GCW8;V3ZTB1;A0A182ZKU8		0	0.008177	0.114532	42.36	0.00624903	2	888.467	-0.765287	24.4178	0
E7DS67	Actin (Fragment) OS=Gonospira metablata PE=3 SV=1 - [E7DS67_9EUPU]	675.99	63.43	1	3	12	495	175	19.7429	5.23682
	A2	Sequence	# PSMs	# Proteins	# Protein Groups	Protein Group Accessions	Modifications	ΔCn	q-Value	PEP	IonScore	Exp Value	Charge	MH+ [Da]	ΔM [ppm]	RT [min]	# Missed Cleavages
	High	SYELPDGQVITIGNER	169	275	48	Q3BCD6;Q964E0;P17304;H9LJA3;Q7YZD7;K1RWD4;A0A1K0K0S6;Q9NC14;Q9NC53;A4D0I0;A0A0P0LDM5;V4BC69;K1Q0U8;Q5J7U6;A0A194AMJ0;D3GBA8;F1ADJ2;Q9NBY0;Q5UB47;Q9NC38;A0A0B6Y3K1;Q9NBY3;A0EJG4;Q6YMS6;Q6SQM0;A0A1B2G3B9;E7DSB3;E7DS71;E7DS55;E7DS68;E7DS72;E7DS49;E7DSC0;E7DS88;E7DS66;E7DSA3;Q6RYC7;Q3BCF0;Q3BCF4;Q3BCD8;Q3BCF7;Q460Y1;Q3BCE5;Q460Y6;E7DS41;Q3BCE4;Q3BCE7;Q3BCE3		0	0	3.23053e-12	121.18	5.36123e-11	2	1790.89	-1.89509	49.885	0
	High	DLTDYLMKILTER	4	297	53	Q3BCE4;Q3BCD6;Q964E0;Q7YZD7;A4D0I0;A0A0P0LDM5;V4BC69;Q6YMS6;K1RWD4;K1Q0U8;D3GBA8;H9LJA3;Q52T80;Q3BCD8;Q3BCF7;Q3BCE7;Q460Y1;Q3BCE5;Q460Y6;Q9NC14;Q9NC53;Q9NC54;Q9NC19;F1ADJ2;Q9NC24;E7DSB3;A0A1K0K0S6;Q5J7U6;A0EJG4;A0A182ZGQ5;A0A194AMJ0;Q6SQM0;Q9NBY0;A0A0L8G4I0;A0A1B2G3B9;E7DS71;E7DS55;E7DS68;E7DS72;E7DS49;E7DSC0;E7DS88;E7DS66;E7DSA3;Q6RYC7;E7DS87;E7DS41;Q3BCF0;Q3BCF4;E7DSA2;E7DS48;E7DS67;E7DSA1		0	0	6.14838e-08	96.32	1.56225e-08	2	1610.85	3.01971	60.1913	1
	High	QEYDESGPSIVHR	174	86	17	Q964E0;P17304;H9LJA3;Q7YZD7;A0A182ZGQ5;A4D0I0;A0A1K0K0S6;F1ADJ2;K1Q0U8;D3GBA8;A0A0P0LDM5;Q6YMS6;K1RWD4;A0A194AMJ0;A0A182YVV4;K1RA57;A0A182YXP1		0	0	7.51602e-09	93.77	1.55521e-08	2	1516.7	-0.0177902	21.6669	0
	High	qEYDESGPSIVHR	70	86	17	Q964E0;P17304;H9LJA3;Q7YZD7;A0A182ZGQ5;A4D0I0;A0A1K0K0S6;F1ADJ2;K1Q0U8;D3GBA8;A0A0P0LDM5;Q6YMS6;K1RWD4;A0A194AMJ0;A0A182YVV4;K1RA57;A0A182YXP1	N-Term(Gln->pyro-Glu)	0	0	5.31303e-07	85.52	1.00435e-07	2	1499.67	-0.873532	26.7041	0
	High	HQGVMVGMGQKDSYVGDEAQSK	1	103	15	Q964E0;P17304;H9LJA3;Q7YZD7;A4D0I0;A0A0P0LDM5;V4BC69;K1RWD4;K1Q0U8;D3GBA8;F1ADJ2;A0A0B7BBH4;A0A0L8G4I0;O17477;Q52T80		0	0	9.35236e-09	83.26	1.42563e-07	3	2351.07	-2.76742	24.1051	1
	High	VAPEEHPVLLTEAPLNPK	208	285	51	E7DS71;O17477;E7DS48;Q3BCE5;A0A182YXP1;Q964E0;H9LJA3;Q7YZD7;Q9NC14;Q9NC53;V4BC69;F1ADJ2;Q9NC24;A4D0I0;A0A0P0LDM5;Q6YMS6;K1RWD4;K1Q0U8;Q9NC54;Q9NC19;D3GBA8;A0A182ZGQ5;Q86GJ1;K1RBG6;A0A182YVV4;A0A0B7BBH4;A0A0L8G4I0;G3ET61;V3ZNH0;E7DSB3;E7DS55;E7DS68;E7DS72;E7DS49;E7DSC0;E7DS88;E7DS66;E7DSA3;E7DS87;E7DS41;Q3BCF4;Q3BCD8;E7DSA2;Q3BCD6;Q3BCF7;Q460Y1;Q460Y6;E7DS67;Q3BCE4;E7DSA1;Q3BCE3		0	0	2.35617e-10	82.73	2.61067e-07	2	1954.07	1.06169	40.4105	0
	High	DLTDYLmKILTER	3	297	53	Q3BCE4;Q3BCD6;Q964E0;Q7YZD7;A4D0I0;A0A0P0LDM5;V4BC69;Q6YMS6;K1RWD4;K1Q0U8;D3GBA8;H9LJA3;Q52T80;Q3BCD8;Q3BCF7;Q3BCE7;Q460Y1;Q3BCE5;Q460Y6;Q9NC14;Q9NC53;Q9NC54;Q9NC19;F1ADJ2;Q9NC24;E7DSB3;A0A1K0K0S6;Q5J7U6;A0EJG4;A0A182ZGQ5;A0A194AMJ0;Q6SQM0;Q9NBY0;A0A0L8G4I0;A0A1B2G3B9;E7DS71;E7DS55;E7DS68;E7DS72;E7DS49;E7DSC0;E7DS88;E7DS66;E7DSA3;Q6RYC7;E7DS87;E7DS41;Q3BCF0;Q3BCF4;E7DSA2;E7DS48;E7DS67;E7DSA1	M7(Oxidation)	0	0	8.14582e-08	77.17	1.3306e-06	2	1626.84	1.3885	58.5819	1
	High	HQGVMVGMGQK	52	109	15	Q964E0;P17304;H9LJA3;Q7YZD7;A4D0I0;A0A0P0LDM5;V4BC69;K1RWD4;K1Q0U8;D3GBA8;F1ADJ2;A0A0B7BBH4;A0A0L8G4I0;O17477;Q52T80		0	0	9.77053e-07	77.11	9.4739e-07	2	1171.57	-0.866651	19.1674	0
	High	VAPEEHPVLLTEAPLNPKANR	10	277	50	E7DSA2;Q460Y1;Q964E0;H9LJA3;Q7YZD7;Q9NC14;Q9NC53;V4BC69;F1ADJ2;Q9NC24;A4D0I0;A0A0P0LDM5;Q6YMS6;K1RWD4;K1Q0U8;Q9NC54;Q9NC19;D3GBA8;A0A182ZGQ5;Q86GJ1;K1RBG6;A0A182YVV4;A0A0B7BBH4;A0A0L8G4I0;G3ET61;V3ZNH0;E7DSB3;E7DS71;E7DS55;E7DS68;E7DS72;E7DS49;E7DSC0;E7DS88;E7DS66;E7DSA3;E7DS87;E7DS41;Q3BCF4;Q3BCD8;Q3BCD6;Q3BCF7;Q3BCE5;Q460Y6;E7DS67;Q3BCE4;E7DSA1;Q3BCE3;Q3BCE7;O17477		0	0	7.17427e-11	74.55	1.24342e-06	2	2295.24	-0.965256	35.3852	1
	High	QEYDESGPSIVHRK	19	85	17	Q964E0;P17304;H9LJA3;Q7YZD7;A0A182ZGQ5;A4D0I0;A0A1K0K0S6;F1ADJ2;K1Q0U8;D3GBA8;A0A0P0LDM5;Q6YMS6;K1RWD4;A0A194AMJ0;A0A182YVV4;K1RA57;A0A182YXP1		0	0	3.87609e-06	70.55	4.72242e-06	2	1644.8	-1.12922	18.563	1
	High	MQKEITALAPSTmK	3	45	11	A0A1K0K0S6;Q5J7U6;F1ADJ2;Q86GJ1;A0A0P0LDM5;Q6YMS6;K1RWD4;K1Q0U8;A0A194AMJ0;D3GBA8;Q6RYC7	M13(Oxidation)	0	0	6.33696e-08	70.25	6.33937e-06	2	1564.81	-0.855331	23.4762	1
	High	qEYDESGPSIVHRK	7	85	17	Q964E0;P17304;H9LJA3;Q7YZD7;A0A182ZGQ5;A4D0I0;A0A1K0K0S6;F1ADJ2;K1Q0U8;D3GBA8;A0A0P0LDM5;Q6YMS6;K1RWD4;A0A194AMJ0;A0A182YVV4;K1RA57;A0A182YXP1	N-Term(Gln->pyro-Glu)	0	0	1.19423e-06	67.75	8.22614e-06	2	1627.77	-3.27911	22.0478	1
	High	HQGVmVGMGQK	46	109	15	Q964E0;P17304;H9LJA3;Q7YZD7;A4D0I0;A0A0P0LDM5;V4BC69;K1RWD4;K1Q0U8;D3GBA8;F1ADJ2;A0A0B7BBH4;A0A0L8G4I0;O17477;Q52T80	M5(Oxidation)	0	0	1.72833e-06	65.43	1.41204e-05	2	1187.56	-1.09589	16.8492	0
	High	DSYVGDEAQSKR	67	118	19	Q964E0;P17304;H9LJA3;Q7YZD7;A4D0I0;A0A0P0LDM5;V4BC69;K1RWD4;K1Q0U8;D3GBA8;F1ADJ2;K1RHJ4;K1RA57;A0A0B7BBH4;A0A0L8G4I0;O17477;Q52T80;G3ET57;G3ET37		0	0	5.69609e-07	64.87	1.37992e-05	2	1354.62	-2.1189	16.7136	1
	High	AGFAGDDAPR	180	121	21	Q964E0;P17304;H9LJA3;Q7YZD7;A0A182ZGQ5;A4D0I0;A0A0P0LDM5;V4BC69;K1RWD4;K1Q0U8;A0A182YVV4;D3GBA8;F1ADJ2;K1RA57;O17477;A0A0B7BBH4;A0A0L8G4I0;G3ET33;A0A182YXP1;V3ZNH0;G3ET37		0	0	3.3454e-06	63.49	2.28781e-05	2	976.447	-1.37565	18.7593	0
	High	AVFPSIVGRPR	167	109	17	Q964E0;P17304;H9LJA3;Q7YZD7;A0A182ZGQ5;A4D0I0;A0A0P0LDM5;V4BC69;K1RWD4;K1Q0U8;D3GBA8;F1ADJ2;A0A0B7BBH4;A0A0L8G4I0;O17477;G3ET61;G3ET57		0	0	2.1465e-05	60.71	2.46262e-05	2	1198.7	-1.79741	36.8029	0
	High	IWHHTFYNELR	412	156	29	Q460Y6;Q964E0;P17304;H9LJA3;Q7YZD7;A0A182ZGQ5;A4D0I0;A0A0P0LDM5;V4BC69;Q6YMS6;K1RWD4;K1Q0U8;D3GBA8;A0A182YVV4;K1RA57;A0A0B7BBH4;A0A0L8G4I0;Q52T80;G3ET61;V3ZNH0;Q3BCF4;Q3BCD8;Q3BCD6;Q3BCF7;Q460Y1;Q3BCE5;Q3BCE4;Q3BCE7;Q3BCE3		0	0	3.71162e-06	57.43	0.000105991	3	1515.75	-0.148615	41.6125	0
	High	EITALAPSTMK	84	46	12	K1RVE3;A0A1K0K0S6;Q5J7U6;F1ADJ2;Q86GJ1;A0A0P0LDM5;Q6YMS6;K1RWD4;K1Q0U8;A0A194AMJ0;D3GBA8;Q6RYC7		0	0	5.41549e-06	56.96	0.000153949	2	1161.62	-0.836816	30.7113	0
	High	DSYVGDEAQSK	80	119	19	Q964E0;P17304;H9LJA3;Q7YZD7;A4D0I0;A0A0P0LDM5;V4BC69;K1RWD4;K1Q0U8;D3GBA8;F1ADJ2;K1RHJ4;K1RA57;A0A0B7BBH4;A0A0L8G4I0;O17477;Q52T80;G3ET57;G3ET37		0	0	2.14392e-06	54.86	8.13204e-05	2	1198.52	-1.33817	18.0293	0
	High	HQGVmVGmGQKDSYVGDEAQSK	1	103	15	Q964E0;P17304;H9LJA3;Q7YZD7;A4D0I0;A0A0P0LDM5;V4BC69;K1RWD4;K1Q0U8;D3GBA8;F1ADJ2;A0A0B7BBH4;A0A0L8G4I0;O17477;Q52T80	M5(Oxidation); M8(Oxidation)	0	0	6.52448e-11	54.68	8.90167e-05	3	2383.06	-1.35681	17.8907	1
	High	EITALAPSTmK	116	46	12	K1RVE3;A0A1K0K0S6;Q5J7U6;F1ADJ2;Q86GJ1;A0A0P0LDM5;Q6YMS6;K1RWD4;K1Q0U8;A0A194AMJ0;D3GBA8;Q6RYC7	M10(Oxidation)	0	0	5.66513e-05	53.25	0.000374499	2	1177.61	-2.83061	24.0067	0
	High	HQGVmVGmGQK	9	109	15	Q964E0;P17304;H9LJA3;Q7YZD7;A4D0I0;A0A0P0LDM5;V4BC69;K1RWD4;K1Q0U8;D3GBA8;F1ADJ2;A0A0B7BBH4;A0A0L8G4I0;O17477;Q52T80	M5(Oxidation); M8(Oxidation)	0	0	1.75554e-05	42.75	0.00220848	2	1203.56	-4.4632	15.2518	0
	High	EITALAPSTMKIK	4	45	11	K1RVE3;A0A1K0K0S6;Q5J7U6;F1ADJ2;Q86GJ1;A0A0P0LDM5;K1RWD4;K1Q0U8;A0A194AMJ0;D3GBA8;Q6RYC7		0	0	9.57658e-07	41.04	0.00281369	2	1402.8	-1.62368	33.4881	1
	High	GYSFTTTAER	215	321	57	Q3BCE5;Q964E0;E7DSB3;E7DS71;E7DS55;E7DS68;E7DS72;E7DS49;E7DSC0;E7DS88;E7DS66;E7DSA3;Q3BCE4;A0A1B2G3B9;Q6RYC7;P17304;H9LJA3;Q7YZD7;K1RWD4;Q9NC14;Q9NC53;V4BC69;F1ADJ2;Q9NC24;A0A1K0K0S6;A4D0I0;A0A0P0LDM5;K1Q0U8;Q5J7U6;A0A194AMJ0;D3GBA8;Q9NBY0;A0EJG4;Q6YMS6;Q9NC54;Q9NC19;Q86GJ1;A0A0B6Y3K1;Q6SQM0;K1RBG6;A0A182YVV4;Q52T80;A0A0L8G4I0;E7DS87;E7DS41;Q3BCF0;Q3BCF4;Q3BCD8;E7DSA2;E7DS48;Q3BCD6;Q3BCF7;Q460Y1;…		0	0	0.000132734	40.54	0.0048172	2	1132.52	-2.74607	31.9507	0
	High	MQKEITALAPSTMK	1	45	11	A0A1K0K0S6;Q5J7U6;F1ADJ2;Q86GJ1;A0A0P0LDM5;Q6YMS6;K1RWD4;K1Q0U8;A0A194AMJ0;D3GBA8;Q6RYC7		0	0	2.42256e-06	39.73	0.00591131	2	1548.81	-1.38879	29.2466	1
	High	cPEAmFQPSFLGMESSGLHETTFNSImK	4	1	1	K1Q0U8	C1(Carbamidomethyl); M5(Oxidation); M27(Oxidation)	0	0	6.07238e-07	16.77	0.220897	3	3208.41	-0.242708	52.1868	0
	High	mQKEITALAPSTmK	1	45	11	A0A1K0K0S6;Q5J7U6;F1ADJ2;Q86GJ1;A0A0P0LDM5;Q6YMS6;K1RWD4;K1Q0U8;A0A194AMJ0;D3GBA8;Q6RYC7	M1(Oxidation); M13(Oxidation)	0	0.000105	0.00138975	48.3	0.00102724	2	1580.79	-10.3714	20.8731	1
	High	DLTDYLMK	53	303	55	Q9NC38;Q964E0;Q7YZD7;A0A182ZGQ5;A4D0I0;A0A0P0LDM5;V4BC69;Q6YMS6;K1RWD4;K1Q0U8;D3GBA8;H9LJA3;Q3BCD8;Q3BCD6;Q3BCF7;Q460Y1;Q3BCE5;Q460Y6;Q9NC14;A0A1K0K0S6;Q9NC53;Q5J7U6;A0EJG4;F1ADJ2;Q9NC24;Q9NC54;Q9NC19;A0A194AMJ0;Q6SQM0;Q9NBY0;Q52T80;A0A0L8G4I0;A0A1B2G3B9;E7DSB3;E7DS71;E7DS55;E7DS68;E7DS72;E7DS49;E7DSC0;E7DS88;E7DS66;E7DSA3;Q6RYC7;E7DS87;E7DS41;Q3BCF0;Q3BCF4;E7DSA2;E7DS48;E7DS67;Q3BCE4;E7DSA1;Q3BC…		0	0.000122	0.00291078	47.1	0.0015355	2	998.487	0.513482	48.6179	0
	High	HQGVMVGmGQKDSYVGDEAQSK	1	103	15	Q964E0;P17304;H9LJA3;Q7YZD7;A4D0I0;A0A0P0LDM5;V4BC69;K1RWD4;K1Q0U8;D3GBA8;F1ADJ2;A0A0B7BBH4;A0A0L8G4I0;O17477;Q52T80	M8(Oxidation)	0	0.000122	0.00172143	27.03	0.047953	3	2367.06	-5.6544	19.4748	1
	High	DLTDYLmK	120	303	55	Q9NC14;D3GBA8;F1ADJ2;E7DSB3;Q964E0;H9LJA3;Q7YZD7;A4D0I0;A0A1K0K0S6;Q9NC53;V4BC69;Q5J7U6;A0EJG4;Q9NC24;A0A0P0LDM5;Q6YMS6;K1RWD4;K1Q0U8;Q9NC54;Q9NC19;A0A182ZGQ5;A0A194AMJ0;Q6SQM0;Q9NBY0;Q52T80;A0A0L8G4I0;A0A1B2G3B9;E7DS71;E7DS55;E7DS68;E7DS72;E7DS49;E7DSC0;E7DS88;E7DS66;E7DSA3;Q6RYC7;E7DS87;E7DS41;Q3BCF0;Q3BCF4;Q3BCD8;E7DSA2;E7DS48;Q3BCD6;Q3BCF7;Q460Y1;Q3BCE5;Q460Y6;E7DS67;Q3BCE4;E7DSA1;Q3BCE7;Q3BC…	M7(Oxidation)	0	0.00021	0.00436049	36.33	0.014085	2	1014.48	0.28354	37.7136	0
	High	EITALAPSTmKIK	2	45	11	K1RVE3;A0A1K0K0S6;Q5J7U6;F1ADJ2;Q86GJ1;A0A0P0LDM5;K1RWD4;K1Q0U8;A0A194AMJ0;D3GBA8;Q6RYC7	M10(Oxidation)	0	0.000371	0.00886373	15.32	1.05902	2	1418.79	0.516015	24.8934	1
	High	cPEAmFQPSFLGmESSGLHETTFNSImK	2	1	1	K1Q0U8	C1(Carbamidomethyl); M5(Oxidation); M13(Oxidation); M27(Oxidation)	0	0.000371	0.0099233	10.74	0.645151	3	3224.4	-2.03386	47.6427	0
	High	DLYANTVLSGGSTmFPGIADR	2	42	5	Q964E0;Q7YZD7;A4D0I0;K1Q0U8;D3GBA8	M14(Oxidation)	0	0.00041	0.0106759	43.33	0.00201832	2	2201.04	-5.95579	52.2688	0
	High	LDLAGRDLTDYLMK	1	284	49	Q9NC14;D3GBA8;F1ADJ2;Q6YMS6;A0EJG4;A0A1K0K0S6;Q5J7U6;E7DS66;E7DS71;Q3BCD8;Q964E0;E7DSB3;E7DS55;E7DS68;E7DS72;E7DS49;E7DSC0;E7DS88;E7DSA3;E7DS87;E7DSA2;H9LJA3;Q7YZD7;A4D0I0;Q9NC53;A0A0P0LDM5;V4BC69;K1RWD4;K1Q0U8;Q9NC54;Q9NC19;Q9NC24;A0A182ZGQ5;A0A194AMJ0;Q6SQM0;Q9NBY0;Q52T80;A0A1B2G3B9;Q6RYC7;E7DS41;Q3BCF0;E7DS48;Q3BCD6;Q3BCF7;Q460Y1;Q3BCE5;Q460Y6;E7DS67;Q3BCE7		0	0.000507	0.0131606	20.23	0.699459	2	1623.83	-5.73741	53.6677	1
	High	cDVDIRK	8	195	32	Q964E0;P17304;H9LJA3;Q7YZD7;A0A1K0K0S6;Q5J7U6;F1ADJ2;Q5UB47;Q9NC38;Q9NC14;A4D0I0;Q9NC53;V4BC69;A0EJG4;Q9NC24;A0A0P0LDM5;Q6YMS6;K1RWD4;K1Q0U8;Q9NC54;Q9NC19;D3GBA8;A0A182ZGQ5;Q9NC09;Q86GJ1;A0A0B6Y3K1;Q9NBY3;A0A194AMJ0;Q6SQM0;J7LKN4;K1RBG6;A0A182YVV4	C1(Carbamidomethyl)	0	0.000566	0.0149032	32.94	0.0516036	2	905.449	-2.15704	16.1827	1
	High	cPEAMFQPSFLGMESSGLHETTFNSIMK	1	1	1	K1Q0U8	C1(Carbamidomethyl)	0	0.000683	0.0167842	25.82	0.0384873	2	3176.42	0.919185	56.9162	0
	High	IIAPPER	40	139	20	Q964E0;P17304;Q7YZD7;Q9NC14;Q9NC53;V4BC69;F1ADJ2;Q9NC24;A0A1K0K0S6;A4D0I0;A0A0P0LDM5;K1RWD4;K1Q0U8;Q5J7U6;A0A194AMJ0;D3GBA8;Q9NBY0;J7LKN4;K1RHJ4;K1RA57		0	0.001333	0.0249324	46.34	0.000934902	2	795.472	-0.643572	28.3942	0
	High	IIAPPERK	3	136	19	Q964E0;Q7YZD7;A4D0I0;A0A0P0LDM5;V4BC69;K1RWD4;K1Q0U8;D3GBA8;F1ADJ2;P17304;Q9NC14;Q9NC53;Q9NC24;A0A1K0K0S6;Q5J7U6;A0A194AMJ0;Q9NBY0;J7LKN4;K1RA57		0	0.004393	0.0659206	29.75	0.0239921	2	923.565	-2.80049	16.9297	1
	High	cDVDIR	7	197	32	Q964E0;Q7YZD7;A4D0I0;A0A0P0LDM5;V4BC69;Q6YMS6;K1RWD4;K1Q0U8;D3GBA8;H9LJA3;P17304;A0A1K0K0S6;Q5J7U6;F1ADJ2;Q5UB47;Q9NC38;Q9NC14;Q9NC53;A0EJG4;Q9NC24;Q9NC54;Q9NC19;A0A182ZGQ5;Q9NC09;Q86GJ1;A0A0B6Y3K1;Q9NBY3;A0A194AMJ0;Q6SQM0;J7LKN4;K1RBG6;A0A182YVV4	C1(Carbamidomethyl)	0	0.004835	0.0736031	49.66	0.00076133	2	777.355	-1.41416	18.2287	0
V4B045	Uncharacterized protein OS=Lottia gigantea GN=LOTGIDRAFT_178048 PE=3 SV=1 - [V4B045_LOTGI]	666.78	39.61	4	2	10	394	207	23.7816	5.41455
	A2	Sequence	# PSMs	# Proteins	# Protein Groups	Protein Group Accessions	Modifications	ΔCn	q-Value	PEP	IonScore	Exp Value	Charge	MH+ [Da]	ΔM [ppm]	RT [min]	# Missed Cleavages
	High	DQEGQDVLLFIDNIFR	4	40	12	Q6PTI1;A0A0B7B0H4;A0A194AL63;H6UNQ9;J9Z3X3;E7CZF9;H6UNT8;H6UNR7;Q6PTL5;H6UNN4;J9Z5K0;J9Z5P7		0	0	5.94258e-09	92.14	3.07915e-08	2	1921.97	1.32878	60.6592	0
	High	FTQAGSEVSALLGR	28	55	12	Q6PTI1;E7CZF9;A0A0B7B0H4;A0A194AL63;H6UNQ9;J9Z3X3;H6UNT8;H6UNR7;Q6PTL5;H6UNN4;J9Z5K0;J9Z5P7		0	0	1.23155e-09	91.95	4.26998e-08	2	1435.75	-0.656062	46.6442	0
	High	FLSQPFQVAEVFTGSEGK	14	17	10	Q6PTI1;E7CZF9;H6UNQ9;J9Z5K0;H6UNT8;A0A0B7B0H4;J9Z5P7;H6UNR7;Q6PTL5;H6UNN4		0	0	1.26136e-10	91.69	3.76769e-08	2	1970.98	-1.93205	57.1809	0
	High	LILEVAQHLGENTVR	48	11	6	Q6PTI1;H6UNQ9;E7CZF9;A0A194AL63;H6UNR7;Q6PTL5		0	0	3.55419e-10	89.96	2.11438e-08	2	1691.95	1.18157	45.8181	0
	High	VALTGLTVAEYFR	8	43	11	Q6PTI1;E7CZF9;H6UNQ9;J9Z3X3;H6UNT8;A0A194AL63;H6UNR7;Q6PTL5;H6UNN4;J9Z5K0;J9Z5P7		0	0	5.7707e-09	87.96	5.25455e-08	2	1439.79	-1.60885	56.8575	0
	High	TVLImELINNVAK	7	39	10	Q6PTI1;E7CZF9;G1CW56;H6UNN4;A0A0B7B0H4;A0A194AL63;J9Z3X3;H6UNT8;H6UNR7;Q6PTL5	M5(Oxidation)	0	0	1.68934e-07	83.47	1.40106e-07	2	1473.84	1.01834	57.5226	0
	High	IPSAVGYQPTLATDMGTMQER	7	46	11	Q6PTI1;E7CZF9;H6UNQ9;J9Z3X3;H6UNT8;A0A194AL63;H6UNR7;Q6PTL5;H6UNN4;J9Z5K0;J9Z5P7		0	0	9.24413e-15	80.13	4.46435e-07	2	2266.09	0.294444	45.4493	0
	High	VSLVYGQMNEPPGAR	16	29	4	Q6PTI1;E7CZF9;A0A0B7B0H4;A0A194AL63		0	0	4.32912e-09	78.85	8.40543e-07	2	1617.8	-0.732154	33.755	0
	High	TVLIMELINNVAK	10	39	10	Q6PTI1;E7CZF9;G1CW56;H6UNN4;A0A0B7B0H4;A0A194AL63;J9Z3X3;H6UNT8;H6UNR7;Q6PTL5		0	0	3.08978e-07	78.73	3.05446e-07	2	1457.84	1.81189	59.4102	0
	High	KGSITSVQAIYVPADDLTDPAPATTFAHLDATTVLSR	5	44	11	Q6PTI1;E7CZF9;H6UNQ9;J9Z3X3;H6UNT8;A0A194AL63;H6UNR7;Q6PTL5;H6UNN4;J9Z5K0;J9Z5P7		0	0	4.21098e-20	76.07	3.80646e-07	3	3842.98	0.490794	56.3572	1
	High	VVDLLAPYAK	19	19	8	Q6PTI1;E7CZF9;G1CW56;H6UNN4;H6UNQ9;A0A194AL63;Q6PTL5;H6UNR7		0	0	7.19069e-06	73.16	2.48341e-05	2	1088.63	-0.573459	44.6762	0
	High	VSLVYGQmNEPPGAR	17	29	4	Q6PTI1;E7CZF9;A0A0B7B0H4;A0A194AL63	M8(Oxidation)	0	0	1.53758e-08	70.73	4.81386e-06	2	1633.8	-0.00350869	28.0889	0
	High	TIAMDGTEGLVR	14	15	6	Q6PTI1;G1CW56;E7CZF9;H6UNT8;A0A0B7B0H4;H6UNN4		0	0	0.000153263	69.03	9.07063e-06	2	1262.64	-1.89595	32.6554	0
	High	SLQDIIAILGmDELSEEDKLTVAR	7	19	6	Q6PTI1;H6UNQ9;J9Z5K0;J9Z3X3;J9Z5P7;A0A0B7B0H4	M11(Oxidation)	0	0	1.74778e-12	66.26	7.02678e-06	3	2675.38	1.07907	59.3793	1
	High	IPSAVGYQPTLATDmGTMQER	7	46	11	Q6PTI1;E7CZF9;H6UNQ9;J9Z3X3;H6UNT8;A0A194AL63;H6UNR7;Q6PTL5;H6UNN4;J9Z5K0;J9Z5P7	M15(Oxidation)	0	0	7.65243e-09	64.9	1.31864e-05	2	2282.08	1.12985	36.7675	0
	High	IPVGPATLGR	17	11	6	Q6PTI1;A0A194AL63;Q6PTL5;E7CZF9;H6UNT8;H6UNR7		0	0	1.55932e-05	64.74	5.27108e-06	2	980.59	1.11163	28.2493	0
	High	SLQDIIAILGMDELSEEDKLTVAR	4	19	6	Q6PTI1;H6UNQ9;J9Z5K0;J9Z3X3;J9Z5P7;A0A0B7B0H4		0	0	2.70767e-09	61.75	1.68757e-05	2	2659.39	1.19819	59.994	1
	High	IGLFGGAGVGK	18	54	13	Q6PTI1;E7CZF9;G1CW56;H6UNN4;A0A0B7B0H4;A0A194AL63;H6UNQ9;J9Z3X3;H6UNT8;H6UNR7;Q6PTL5;J9Z5K0;J9Z5P7		0	0	9.51623e-06	60.9	5.5435e-05	2	975.56	-2.58448	39.0882	0
	High	EGNDLYHEMITSK	5	36	8	Q6PTI1;A0A0B7B0H4;A0A194AL63;H6UNQ9;J9Z5K0;J9Z3X3;J9Z5P7;Q6PTL5		0	0	5.50488e-08	58.84	4.95039e-05	2	1536.7	-1.23359	33.1457	0
	High	TIAmDGTEGLVR	14	15	6	Q6PTI1;G1CW56;E7CZF9;H6UNT8;A0A0B7B0H4;H6UNN4	M4(Oxidation)	0	0	8.42267e-05	58.52	9.54003e-05	2	1278.63	-0.759408	25.5305	0
	High	GIAELGIYPAVDPLDSNSR	7	13	2	Q6PTI1;A0A0B7B0H4		0	0	3.63298e-07	53.39	0.000216243	2	1987.01	-1.94582	55.4875	0
	High	AHGGYSVFAGVGER	7	52	13	Q6PTI1;E7CZF9;G1CW56;H6UNN4;A0A0B7B0H4;A0A194AL63;H6UNQ9;J9Z5K0;J9Z3X3;J9Z5P7;H6UNT8;H6UNR7;Q6PTL5		0	0	1.33115e-06	51.25	0.000463435	3	1406.68	-0.661367	32.7342	0
	High	TREGNDLYHEMITSK	7	36	8	Q6PTI1;A0A0B7B0H4;A0A194AL63;H6UNQ9;J9Z5K0;J9Z3X3;J9Z5P7;Q6PTL5		0	0	7.46911e-07	47.14	0.000815291	2	1793.85	-1.19078	30.7534	1
	High	YVPLKESISGFK	6	1	1	Q6PTI1		0	0	2.3345e-05	44.81	0.00107535	2	1367.75	-1.67795	35.3975	1
	High	EGNDLYHEmITSK	2	36	8	Q6PTI1;A0A0B7B0H4;A0A194AL63;H6UNQ9;J9Z5K0;J9Z3X3;J9Z5P7;Q6PTL5	M9(Oxidation)	0	0	3.00768e-05	35.43	0.0086355	2	1552.7	0.953413	21.5551	0
	High	IPSAVGYQPTLATDmGTmQER	4	46	11	Q6PTI1;E7CZF9;H6UNQ9;J9Z3X3;H6UNT8;A0A194AL63;H6UNR7;Q6PTL5;H6UNN4;J9Z5K0;J9Z5P7	M15(Oxidation); M18(Oxidation)	0	0	1.16374e-08	33.03	0.0180927	2	2298.07	0.360071	33.1854	0
	High	GSITSVQAIYVPADDLTDPAPATTFAHLDATTVLSR	2	48	11	Q6PTI1;E7CZF9;H6UNQ9;J9Z3X3;H6UNT8;A0A194AL63;H6UNR7;Q6PTL5;H6UNN4;J9Z5K0;J9Z5P7		0	0	2.42209e-10	32.83	0.0111796	3	3714.89	0.178931	57.0769	0
	High	TREGNDLYHEmITSK	4	36	8	Q6PTI1;A0A0B7B0H4;A0A194AL63;H6UNQ9;J9Z5K0;J9Z3X3;J9Z5P7;Q6PTL5	M11(Oxidation)	0	0	4.0885e-07	16.77	0.8352	3	1809.84	-0.974802	19.9257	1
	High	GEScLDTGYPIR	1	1	1	Q6PTI1	C4(Carbamidomethyl)	0	0.000145	0.00307517	50.37	0.000378353	2	1367.63	4.89366	28.9789	0
	High	ESISGFKK	1	1	1	Q6PTI1		0	0.002183	0.0343106	39.33	0.0040955	2	895.486	-2.67094	17.8352	1
Q70MM6	Ribosomal protein S3 (Fragment) OS=Crassostrea gigas GN=rps3 PE=2 SV=1 - [Q70MM6_CRAGI]	651.68	64.17	7	10	12	117	187	20.7021	9.77393
	A2	Sequence	# PSMs	# Proteins	# Protein Groups	Protein Group Accessions	Modifications	ΔCn	q-Value	PEP	IonScore	Exp Value	Charge	MH+ [Da]	ΔM [ppm]	RT [min]	# Missed Cleavages
	High	KLEQDINELEVALDAANR	27	1	1	K1RSS3		0	0	2.49548e-16	130.56	3.48972e-12	2	2041.05	-2.89694	56.0261	1
	High	NLADEIHELTDQLSEGGR	27	1	1	K1RSS3		0	0	1.10917e-15	123.47	2.16344e-11	2	1996.96	0.951784	58.0302	0
	High	ALDSMQASLEAEAK	26	3	2	Q9U0S7;K1RSS3		0	0	1.51777e-09	111.7	3.49197e-10	2	1463.7	-1.14147	35.5905	0
	High	IAGADIETYLLEK	50	28	10	P24733;Q9U0S7;Q9U0S6;G4V4Y7;V6A729;A0A1P8C5A6;Q9BLD0;K1QRU8;K1RSS3;A0A182YYU5		0	0	1.00789e-09	99.92	5.80088e-09	2	1435.77	-1.33203	52.9135	0
	High	SSAFQTISAVHR	50	12	3	P24733;Q9U0S6;K1RSS3		0	0	3.66794e-07	94.3	2.20878e-08	2	1303.68	2.87912	29.279	0
	High	VLLALQLDPAEYR	45	2	2	Q9U0S7;K1RSS3		0	0	3.12328e-07	84.51	1.25492e-07	2	1500.84	0.222225	56.3822	0
	High	ALDSmQASLEAEAK	19	3	2	Q9U0S7;K1RSS3	M5(Oxidation)	0	0	6.23684e-08	84.31	1.72367e-07	2	1479.7	-0.744998	23.4134	0
	High	KSSAFQTISAVHR	15	8	2	Q9U0S6;K1RSS3		0	0	3.65201e-08	79.74	5.61637e-07	2	1431.77	1.42842	22.6934	1
	High	LEQDINELEVALDAANR	7	1	1	K1RSS3		0	0	1.74742e-10	79.58	5.0836e-07	2	1912.95	-4.23992	55.6248	0
	High	KDDIQQMNPPK	8	13	3	A0A1P8C5A6;K1QRU8;K1RSS3		0	0	2.73061e-06	79.32	5.57266e-07	2	1313.65	-1.93485	18.3968	1
	High	IEELEEELEAER	36	33	7	P24733;Q9U0S7;G4V4Y7;V6A729;A0A1P8C5A6;Q9BLD0;K1RSS3		0	0	9.06768e-08	77.92	7.20004e-07	2	1488.71	1.62463	39.7843	0
	High	KGSLEDQIVQANPVLEAYGNAK	7	1	1	K1RSS3		0	0	2.96146e-06	70.25	2.86522e-06	2	2344.21	-0.21607	52.5316	1
	High	KDDIQQmNPPK	6	13	3	A0A1P8C5A6;K1QRU8;K1RSS3	M7(Oxidation)	0	0	1.48308e-05	66.73	8.769e-06	2	1329.64	-3.87107	15.4911	1
	High	NLYSTHPHFVR	88	59	13	P24733;Q9U0S7;G4V4Y7;V6A729;A0A1P8C5A6;Q9BLD0;K1QRU8;K1RSS3;V3ZDB4;A0A182YYU5;J9Z5G0;J9Z4A1;D8L772		0	0	3.4477e-05	62.13	3.70472e-05	2	1370.69	-2.19913	25.044	0
	High	GSLEDQIVQANPVLEAYGNAK	2	2	1	K1RSS3		0	0	1.68853e-06	61.44	3.16906e-05	2	2216.12	0.321953	55.2716	0
	High	LQQFFNHHMFVLEQEEYKK	34	38	6	G4V4Y7;V6A729;K1RSS3;J9Z3U3;V4B1C5;D8L791		0	0	2.89202e-09	60.9	3.13753e-05	3	2495.22	-0.79308	47.3686	1
	High	EELQAALEEAESSLEQEEAK	2	1	1	K1RSS3		0	0	5.03584e-09	48.55	0.000492918	2	2233.04	1.49781	57.5448	0
	High	DDIQQmNPPKYEK	5	1	1	K1RSS3	M6(Oxidation)	0	0	0.000150115	48.37	0.000569812	2	1621.75	-2.54882	17.1141	1
	High	LQQFFNHHmFVLEQEEYKK	33	38	6	G4V4Y7;V6A729;K1RSS3;J9Z3U3;V4B1C5;D8L791	M9(Oxidation)	0	0	2.42009e-07	43.33	0.0018209	3	2511.22	2.52505	39.7055	1
	High	LEmEKEELQAALEEAESSLEQEEAK	2	1	1	K1RSS3	M3(Oxidation)	0	0	6.59666e-10	42.19	0.00185714	3	2879.33	-0.529283	57.3217	1
	High	TLADEmQQQDEQIAK	19	1	1	K1RSS3	M6(Oxidation)	0	0	7.04391e-05	37.95	0.00574763	2	1763.81	-0.699563	20.4963	0
	High	TLADEMQQQDEQIAK	14	1	1	K1RSS3		0	0	5.14668e-05	35.22	0.0111676	2	1747.81	-1.03117	30.1236	0
	High	IHFGPTGK	23	9	5	P24733;Q9U0S7;Q9BLD0;K1QRU8;K1RSS3		0	0.000189	0.00399471	38.51	0.00661661	2	856.467	-0.31355	20.2471	0
	High	ELDELSER	13	1	1	K1RSS3		0	0.000899	0.0194186	19.21	0.833652	2	990.475	0.783133	23.2732	0
K1QBM3	Ras-related protein Rab-2 OS=Crassostrea gigas GN=CGI_10010490 PE=4 SV=1 - [K1QBM3_CRAGI]	625.43	56.87	9	11	11	42	211	23.3347	6.68311
	A2	Sequence	# PSMs	# Proteins	# Protein Groups	Protein Group Accessions	Modifications	ΔCn	q-Value	PEP	IonScore	Exp Value	Charge	MH+ [Da]	ΔM [ppm]	RT [min]	# Missed Cleavages
	High	AVcmLSNTTAIAEAWAR	77	90	10	A0A194AM95;V3ZGT0;K1R473;V3ZLQ5;A0A0B7B286;K1QQ68;A0A0B7AVA2;A0A0L8FK19;A0A0L8GCW8;A0A182ZKU8	C3(Carbamidomethyl); M4(Oxidation)	0	0	6.3047e-12	126.62	9.91947e-12	2	1880.89	-2.64423	50.9211	0
	High	AVcMLSNTTAIAEAWAR	48	90	10	A0A194AM95;V3ZGT0;K1R473;V3ZLQ5;A0A0B7B286;K1QQ68;A0A0B7AVA2;A0A0L8FK19;A0A0L8GCW8;A0A182ZKU8	C3(Carbamidomethyl)	0	0	1.64837e-13	120.41	4.55867e-11	2	1864.9	-0.0261439	56.5361	0
	High	FDGALNVDLTEFQTNLVPYPR	24	98	14	A0A194AM95;A0A182Z895;V3ZGT0;K1R473;V3ZLQ5;A0A0B7AVA2;K1PE00;V4CGI5;K1QQ68;A0A0B7B286;A0A0L8FK19;V4B1Y2;A0A0L8GCW8;A0A182ZKU8		0	0	9.45499e-14	111.91	2.76993e-10	2	2409.2	-4.98942	57.8418	0
	High	TIGGGDDSFNTFFSETGAGK	34	49	7	A0A194AM95;V3ZGT0;A0A182Z6F6;K1R473;K1PE00;K1QQ68;G0YGJ3		0	0	1.79633e-09	110.62	2.21509e-10	2	2007.89	-1.89825	52.4475	0
	High	LIGQIVSSITASLR	87	69	10	A0A194AM95;A0A182Z895;V3ZGT0;K1R473;V3ZLQ5;A0A0B7AVA2;K1PE00;V4CGI5;K1QQ68;V4B1Y2		0	0	1.75241e-08	91.57	9.71794e-09	2	1457.87	0.689503	58.5755	0
	High	AYHEQLSVAEITNAcFEPANQmVK	27	34	3	A0A194AM95;V3ZGT0;K1R473	C15(Carbamidomethyl); M22(Oxidation)	0	0	6.68296e-13	91.21	2.09264e-08	3	2766.28	-1.03746	46.3168	0
	High	qLFHPEQLITGKEDAANNYAR	17	71	10	A0A194AM95;V3ZGT0;V3ZIE4;K1R473;V4ANQ6;A0A0B7B286;A0A0B7AVA2;K1PE00;V4CGI5;A0A0L8GCW8	N-Term(Gln->pyro-Glu)	0	0	4.17637e-16	90.87	3.73629e-08	2	2398.18	-0.684999	49.7637	1
	High	IHFPLATYAPVISAEK	150	61	7	A0A194AM95;V3ZGT0;A0A0B7B286;K1PE00;V4CGI5;K1QQ68;A0A0B7AVA2		0	0	1.33134e-07	88.05	4.70809e-08	2	1756.96	-1.10987	53.1831	0
	High	QLFHPEQLITGKEDAANNYAR	42	71	10	A0A194AM95;V3ZGT0;V3ZIE4;K1R473;V4ANQ6;A0A0B7B286;A0A0B7AVA2;K1PE00;V4CGI5;A0A0L8GCW8		0	0	2.75179e-10	78.37	6.46224e-07	4	2415.21	-0.00844597	40.9036	1
	High	AFVHWYVGEGMEEGEFSEAR	19	101	14	A0A194AM95;V3ZIE4;V3ZGT0;V4ANQ6;A0A0B7B286;A0A182Z6F6;K1PE00;K1QQ68;K1R473;A0A182ZKU8;A0A0B7AVA2;V4CGI5;V4B1Y2;A0A0L8GCW8		0	0	2.72355e-10	70.13	1.76148e-06	2	2330.02	-1.26301	53.4542	0
	High	AYHEQLSVAEITNAcFEPANQMVK	13	34	3	A0A194AM95;V3ZGT0;K1R473	C15(Carbamidomethyl)	0	0	2.7734e-10	65.92	7.47107e-06	3	2750.29	-1.20578	50.5288	0
	High	AFVHWYVGEGmEEGEFSEAR	29	101	14	A0A194AM95;V3ZIE4;V3ZGT0;V4ANQ6;A0A0B7B286;A0A182Z6F6;K1PE00;K1QQ68;K1R473;A0A182ZKU8;A0A0B7AVA2;V4CGI5;V4B1Y2;A0A0L8GCW8	M11(Oxidation)	0	0	5.82092e-07	59.21	1.84723e-05	3	2346.01	-2.24063	49.2236	0
	High	YMAccMLYR	5	93	12	A0A182Z895;A0A194AM95;V3ZGT0;V3ZIE4;K1R473;V3ZLQ5;A0A0B7B286;K1QQ68;K1PE00;A0A0L8FK19;V4B1Y2;A0A0L8GCW8	C4(Carbamidomethyl); C5(Carbamidomethyl)	0	0	9.90021e-05	57.4	1.85609e-05	2	1267.51	-2.51859	35.8867	0
	High	LDHKFDLMYAK	41	103	16	V3ZIE4;A0A194AM95;A0A182Z895;V3ZGT0;K1R473;V4ANQ6;A0A0B7AVA2;K1PE00;V4CGI5;K1QQ68;A0A0B7B286;A0A182Z6F6;A0A0L8GCW8;V4B1Y2;V3ZTB1;A0A182ZKU8		0	0	4.74353e-05	57.26	0.000122907	2	1380.7	-0.651951	32.9538	1
	High	QLFHPEQLITGK	39	73	11	A0A194AM95;V3ZGT0;V3ZIE4;K1R473;V4ANQ6;A0A0B7B286;A0A0B7AVA2;K1PE00;V4CGI5;A0A0L8GCW8;G0YGJ3		0	0	3.70354e-07	56.45	9.44357e-05	2	1410.77	-1.7716	42.1341	0
	High	DVNAAIATIKTK	3	88	11	A0A194AM95;V3ZGT0;K1R473;K1PE00;K1QQ68;A0A182Z6F6;A0A0B7AVA2;V4CGI5;V4B1Y2;A0A0L8GCW8;A0A182ZKU8		0	0	1.03774e-05	56.44	6.6734e-05	2	1244.72	-1.42803	28.6012	1
	High	TIQFVDWcPTGFK	20	82	13	A0A194AM95;V3ZGT0;V3ZIE4;K1R473;V4ANQ6;A0A0B7AVA2;K1PE00;V4CGI5;K1QQ68;A0A182Z6F6;A0A0L8GCW8;V4B1Y2;A0A182ZKU8	C8(Carbamidomethyl)	0	0	2.62134e-07	55.05	0.000159743	2	1598.76	-3.19794	56.3612	0
	High	YMAccmLYR	19	93	12	A0A182Z895;A0A194AM95;V3ZGT0;V3ZIE4;K1R473;V3ZLQ5;A0A0B7B286;K1QQ68;K1PE00;A0A0L8FK19;V4B1Y2;A0A0L8GCW8	C4(Carbamidomethyl); C5(Carbamidomethyl); M6(Oxidation)	0	0	0.000144031	54.62	3.38241e-05	2	1283.51	0.808864	26.2199	0
	High	DVNAAIATIK	35	88	11	A0A194AM95;V3ZGT0;K1R473;K1PE00;K1QQ68;A0A182Z6F6;A0A0B7AVA2;V4CGI5;V4B1Y2;A0A0L8GCW8;A0A182ZKU8		0	0	4.32583e-05	54.6	0.000227113	2	1015.58	2.46737	31.497	0
	High	LDHKFDLmYAK	38	103	16	V3ZIE4;A0A194AM95;A0A182Z895;V3ZGT0;K1R473;V4ANQ6;A0A0B7AVA2;K1PE00;V4CGI5;K1QQ68;A0A0B7B286;A0A182Z6F6;A0A0L8GCW8;V4B1Y2;V3ZTB1;A0A182ZKU8	M8(Oxidation)	0	0	3.63534e-08	53.41	0.000279095	3	1396.69	-0.290851	27.0658	1
	High	VGINYQPPTVVPGGDLAK	50	88	11	A0A194AM95;V3ZIE4;V3ZGT0;V4ANQ6;A0A0B7B286;A0A182Z6F6;K1PE00;K1QQ68;K1R473;A0A182ZKU8;V4CGI5		0	0	1.4162e-07	48.68	0.000490579	2	1824.98	-2.73699	42.7455	0
	High	qLFHPEQLITGK	25	73	11	A0A194AM95;V3ZGT0;V3ZIE4;K1R473;V4ANQ6;A0A0B7B286;A0A0B7AVA2;K1PE00;V4CGI5;A0A0L8GCW8;G0YGJ3	N-Term(Gln->pyro-Glu)	0	0	2.05402e-06	43.39	0.00235714	2	1393.75	-1.22487	53.0698	0
	High	VGINYQPPTVVPGGDLAKVQR	1	81	10	A0A194AM95;V3ZIE4;V3ZGT0;V4ANQ6;A0A0B7B286;A0A182Z6F6;K1PE00;K1QQ68;K1R473;A0A182ZKU8		0	0	1.75991e-08	40.83	0.0015736	3	2208.21	-0.237032	41.5282	1
	High	NLDIERPSYTNLNR	3	18	3	V3ZGT0;V3ZLQ5;A0A182ZKU8		0	0	0.00010729	40.64	0.00459536	2	1704.87	0.0418665	32.4481	0
	High	RTIQFVDWcPTGFK	4	80	12	A0A194AM95;V3ZGT0;V3ZIE4;K1R473;K1PE00;K1QQ68;V4CGI5;A0A182Z6F6;A0A0B7AVA2;A0A0L8GCW8;V4B1Y2;A0A182ZKU8	C9(Carbamidomethyl)	0	0	6.78208e-05	29.97	0.0557337	3	1754.86	-2.21683	51.6348	1
	High	TIGGGDDSFNTFFSETGAGKHVPR	2	49	7	A0A194AM95;V3ZGT0;A0A182Z6F6;K1R473;K1PE00;K1QQ68;G0YGJ3		0	0	5.67245e-05	27.63	0.0579882	3	2497.17	-0.12651	47.3709	1
	High	FDLMYAK	2	111	17	A0A194AM95;A0A182Z895;V3ZIE4;V3ZGT0;V4ANQ6;A0A0B7B286;A0A182Z6F6;K1PE00;K1QQ68;K1R473;A0A182ZKU8;A0A0B7AVA2;V4CGI5;A0A0L8FK19;V4B1Y2;A0A0L8GCW8;V3ZTB1		0	0.000189	0.0043113	47.83	0.000797711	2	887.434	0.644689	36.9131	0
	High	LSVDYGKK	27	103	13	A0A194AM95;A0A182Z895;V3ZGT0;V3ZIE4;K1R473;V3ZLQ5;A0A0B7AVA2;K1PE00;V4CGI5;K1QQ68;A0A0B7B286;V4B1Y2;V3ZTB1		0	0.000189	0.00382307	46.19	0.00116852	2	909.502	-2.04229	21.6935	1
	High	YmAccmLYR	14	93	12	A0A182Z895;A0A194AM95;V3ZGT0;V3ZIE4;K1R473;V3ZLQ5;A0A0B7B286;K1QQ68;K1PE00;A0A0L8FK19;V4B1Y2;A0A0L8GCW8	M2(Oxidation); C4(Carbamidomethyl); C5(Carbamidomethyl); M6(Oxidation)	0	0.000355	0.00801294	16.9	0.162318	2	1299.5	1.61205	22.2811	0
	High	FDLmYAK	2	111	17	V3ZIE4;A0A194AM95;A0A182Z895;V3ZGT0;V4ANQ6;A0A0B7B286;A0A182Z6F6;K1PE00;K1QQ68;K1R473;A0A182ZKU8;A0A0B7AVA2;V4CGI5;A0A0L8FK19;V4B1Y2;A0A0L8GCW8;V3ZTB1	M4(Oxidation)	0	0.000824	0.0180266	37.28	0.00950307	2	903.429	0.721956	29.521	0
	High	EDLAALEK	2	105	15	A0A194AM95;V3ZGT0;K1R473;V3ZLQ5;V4ANQ6;A0A0B7AVA2;K1PE00;V4CGI5;K1QQ68;A0A0B7B286;A0A182Z6F6;A0A0L8FK19;A0A0L8GCW8;V3ZTB1;A0A182ZKU8		0	0.008177	0.114532	42.36	0.00624903	2	888.467	-0.765287	24.4178	0
V4BDP5	Histone H4 OS=Lottia gigantea GN=LOTGIDRAFT_148108 PE=3 SV=1 - [V4BDP5_LOTGI]	614.73	53.4	53	9	9	285	103	11.3573	11.356
	A2	Sequence	# PSMs	# Proteins	# Protein Groups	Protein Group Accessions	Modifications	ΔCn	q-Value	PEP	IonScore	Exp Value	Charge	MH+ [Da]	ΔM [ppm]	RT [min]	# Missed Cleavages
	High	DLYANTVLSGGTTMFPGIADR	98	61	13	P17304;Q9NC14;Q9NC53;V4BC69;F1ADJ2;Q9NC24;A0A1K0K0S6;Q5J7U6;A0EJG4;Q9NBY3;J7LKN4;Q9NC38;Q9NC09		0	0	4.51913e-15	145.93	1.2521e-13	2	2199.08	0.374718	64.3536	0
	High	SYELPDGQVITIGNER	169	275	48	Q3BCD6;Q964E0;P17304;H9LJA3;Q7YZD7;K1RWD4;A0A1K0K0S6;Q9NC14;Q9NC53;A4D0I0;A0A0P0LDM5;V4BC69;K1Q0U8;Q5J7U6;A0A194AMJ0;D3GBA8;F1ADJ2;Q9NBY0;Q5UB47;Q9NC38;A0A0B6Y3K1;Q9NBY3;A0EJG4;Q6YMS6;Q6SQM0;A0A1B2G3B9;E7DSB3;E7DS71;E7DS55;E7DS68;E7DS72;E7DS49;E7DSC0;E7DS88;E7DS66;E7DSA3;Q6RYC7;Q3BCF0;Q3BCF4;Q3BCD8;Q3BCF7;Q460Y1;Q3BCE5;Q460Y6;E7DS41;Q3BCE4;Q3BCE7;Q3BCE3		0	0	3.23053e-12	121.18	5.36123e-11	2	1790.89	-1.89509	49.885	0
	High	DLYANTVLSGGTTmFPGIADR	148	61	13	Q9NC09;Q9NC38;P17304;Q9NC14;Q9NC53;V4BC69;F1ADJ2;Q9NC24;A0A1K0K0S6;Q5J7U6;A0EJG4;Q9NBY3;J7LKN4	M14(Oxidation)	0	0	1.2001e-13	120.95	3.69622e-11	2	2215.07	-1.52064	54.1083	0
	High	KDLYANTVLSGGTTMFPGIADR	34	61	13	P17304;Q9NC14;Q9NC53;V4BC69;F1ADJ2;Q9NC24;A0A1K0K0S6;Q5J7U6;A0EJG4;Q9NBY3;J7LKN4;Q9NC09;Q9NC38		0	0	8.37758e-16	119.84	4.22274e-11	2	2327.17	1.6133	53.4432	1
	High	KDLYANTVLSGGTTmFPGIADR	49	61	13	Q9NC38;Q9NC09;P17304;Q9NC14;Q9NC53;V4BC69;F1ADJ2;Q9NC24;A0A1K0K0S6;Q5J7U6;A0EJG4;Q9NBY3;J7LKN4	M15(Oxidation)	0	0	1.66443e-13	102	2.72574e-09	2	2343.17	0.646648	47.0663	1
	High	DLTDYLMKILTER	4	297	53	Q3BCE4;Q3BCD6;Q964E0;Q7YZD7;A4D0I0;A0A0P0LDM5;V4BC69;Q6YMS6;K1RWD4;K1Q0U8;D3GBA8;H9LJA3;Q52T80;Q3BCD8;Q3BCF7;Q3BCE7;Q460Y1;Q3BCE5;Q460Y6;Q9NC14;Q9NC53;Q9NC54;Q9NC19;F1ADJ2;Q9NC24;E7DSB3;A0A1K0K0S6;Q5J7U6;A0EJG4;A0A182ZGQ5;A0A194AMJ0;Q6SQM0;Q9NBY0;A0A0L8G4I0;A0A1B2G3B9;E7DS71;E7DS55;E7DS68;E7DS72;E7DS49;E7DSC0;E7DS88;E7DS66;E7DSA3;Q6RYC7;E7DS87;E7DS41;Q3BCF0;Q3BCF4;E7DSA2;E7DS48;E7DS67;E7DSA1		0	0	6.14838e-08	96.32	1.56225e-08	2	1610.85	3.01971	60.1913	1
	High	HQGVMVGMGQKDSYVGDEAQSK	1	103	15	Q964E0;P17304;H9LJA3;Q7YZD7;A4D0I0;A0A0P0LDM5;V4BC69;K1RWD4;K1Q0U8;D3GBA8;F1ADJ2;A0A0B7BBH4;A0A0L8G4I0;O17477;Q52T80		0	0	9.35236e-09	83.26	1.42563e-07	3	2351.07	-2.76742	24.1051	1
	High	VAPEEHPVLLTEAPLNPK	208	285	51	E7DS71;O17477;E7DS48;Q3BCE5;A0A182YXP1;Q964E0;H9LJA3;Q7YZD7;Q9NC14;Q9NC53;V4BC69;F1ADJ2;Q9NC24;A4D0I0;A0A0P0LDM5;Q6YMS6;K1RWD4;K1Q0U8;Q9NC54;Q9NC19;D3GBA8;A0A182ZGQ5;Q86GJ1;K1RBG6;A0A182YVV4;A0A0B7BBH4;A0A0L8G4I0;G3ET61;V3ZNH0;E7DSB3;E7DS55;E7DS68;E7DS72;E7DS49;E7DSC0;E7DS88;E7DS66;E7DSA3;E7DS87;E7DS41;Q3BCF4;Q3BCD8;E7DSA2;Q3BCD6;Q3BCF7;Q460Y1;Q460Y6;E7DS67;Q3BCE4;E7DSA1;Q3BCE3		0	0	2.35617e-10	82.73	2.61067e-07	2	1954.07	1.06169	40.4105	0
	High	DLTDYLmKILTER	3	297	53	Q3BCE4;Q3BCD6;Q964E0;Q7YZD7;A4D0I0;A0A0P0LDM5;V4BC69;Q6YMS6;K1RWD4;K1Q0U8;D3GBA8;H9LJA3;Q52T80;Q3BCD8;Q3BCF7;Q3BCE7;Q460Y1;Q3BCE5;Q460Y6;Q9NC14;Q9NC53;Q9NC54;Q9NC19;F1ADJ2;Q9NC24;E7DSB3;A0A1K0K0S6;Q5J7U6;A0EJG4;A0A182ZGQ5;A0A194AMJ0;Q6SQM0;Q9NBY0;A0A0L8G4I0;A0A1B2G3B9;E7DS71;E7DS55;E7DS68;E7DS72;E7DS49;E7DSC0;E7DS88;E7DS66;E7DSA3;Q6RYC7;E7DS87;E7DS41;Q3BCF0;Q3BCF4;E7DSA2;E7DS48;E7DS67;E7DSA1	M7(Oxidation)	0	0	8.14582e-08	77.17	1.3306e-06	2	1626.84	1.3885	58.5819	1
	High	HQGVMVGMGQK	52	109	15	Q964E0;P17304;H9LJA3;Q7YZD7;A4D0I0;A0A0P0LDM5;V4BC69;K1RWD4;K1Q0U8;D3GBA8;F1ADJ2;A0A0B7BBH4;A0A0L8G4I0;O17477;Q52T80		0	0	9.77053e-07	77.11	9.4739e-07	2	1171.57	-0.866651	19.1674	0
	High	VAPEEHPVLLTEAPLNPKANR	10	277	50	E7DSA2;Q460Y1;Q964E0;H9LJA3;Q7YZD7;Q9NC14;Q9NC53;V4BC69;F1ADJ2;Q9NC24;A4D0I0;A0A0P0LDM5;Q6YMS6;K1RWD4;K1Q0U8;Q9NC54;Q9NC19;D3GBA8;A0A182ZGQ5;Q86GJ1;K1RBG6;A0A182YVV4;A0A0B7BBH4;A0A0L8G4I0;G3ET61;V3ZNH0;E7DSB3;E7DS71;E7DS55;E7DS68;E7DS72;E7DS49;E7DSC0;E7DS88;E7DS66;E7DSA3;E7DS87;E7DS41;Q3BCF4;Q3BCD8;Q3BCD6;Q3BCF7;Q3BCE5;Q460Y6;E7DS67;Q3BCE4;E7DSA1;Q3BCE3;Q3BCE7;O17477		0	0	7.17427e-11	74.55	1.24342e-06	2	2295.24	-0.965256	35.3852	1
	High	HQGVmVGMGQK	46	109	15	Q964E0;P17304;H9LJA3;Q7YZD7;A4D0I0;A0A0P0LDM5;V4BC69;K1RWD4;K1Q0U8;D3GBA8;F1ADJ2;A0A0B7BBH4;A0A0L8G4I0;O17477;Q52T80	M5(Oxidation)	0	0	1.72833e-06	65.43	1.41204e-05	2	1187.56	-1.09589	16.8492	0
	High	DSYVGDEAQSKR	67	118	19	Q964E0;P17304;H9LJA3;Q7YZD7;A4D0I0;A0A0P0LDM5;V4BC69;K1RWD4;K1Q0U8;D3GBA8;F1ADJ2;K1RHJ4;K1RA57;A0A0B7BBH4;A0A0L8G4I0;O17477;Q52T80;G3ET57;G3ET37		0	0	5.69609e-07	64.87	1.37992e-05	2	1354.62	-2.1189	16.7136	1
	High	AGFAGDDAPR	180	121	21	Q964E0;P17304;H9LJA3;Q7YZD7;A0A182ZGQ5;A4D0I0;A0A0P0LDM5;V4BC69;K1RWD4;K1Q0U8;A0A182YVV4;D3GBA8;F1ADJ2;K1RA57;O17477;A0A0B7BBH4;A0A0L8G4I0;G3ET33;A0A182YXP1;V3ZNH0;G3ET37		0	0	3.3454e-06	63.49	2.28781e-05	2	976.447	-1.37565	18.7593	0
	High	AVFPSIVGRPR	167	109	17	Q964E0;P17304;H9LJA3;Q7YZD7;A0A182ZGQ5;A4D0I0;A0A0P0LDM5;V4BC69;K1RWD4;K1Q0U8;D3GBA8;F1ADJ2;A0A0B7BBH4;A0A0L8G4I0;O17477;G3ET61;G3ET57		0	0	2.1465e-05	60.71	2.46262e-05	2	1198.7	-1.79741	36.8029	0
	High	IWHHTFYNELR	412	156	29	Q460Y6;Q964E0;P17304;H9LJA3;Q7YZD7;A0A182ZGQ5;A4D0I0;A0A0P0LDM5;V4BC69;Q6YMS6;K1RWD4;K1Q0U8;D3GBA8;A0A182YVV4;K1RA57;A0A0B7BBH4;A0A0L8G4I0;Q52T80;G3ET61;V3ZNH0;Q3BCF4;Q3BCD8;Q3BCD6;Q3BCF7;Q460Y1;Q3BCE5;Q3BCE4;Q3BCE7;Q3BCE3		0	0	3.71162e-06	57.43	0.000105991	3	1515.75	-0.148615	41.6125	0
	High	DSYVGDEAQSK	80	119	19	Q964E0;P17304;H9LJA3;Q7YZD7;A4D0I0;A0A0P0LDM5;V4BC69;K1RWD4;K1Q0U8;D3GBA8;F1ADJ2;K1RHJ4;K1RA57;A0A0B7BBH4;A0A0L8G4I0;O17477;Q52T80;G3ET57;G3ET37		0	0	2.14392e-06	54.86	8.13204e-05	2	1198.52	-1.33817	18.0293	0
	High	HQGVmVGmGQKDSYVGDEAQSK	1	103	15	Q964E0;P17304;H9LJA3;Q7YZD7;A4D0I0;A0A0P0LDM5;V4BC69;K1RWD4;K1Q0U8;D3GBA8;F1ADJ2;A0A0B7BBH4;A0A0L8G4I0;O17477;Q52T80	M5(Oxidation); M8(Oxidation)	0	0	6.52448e-11	54.68	8.90167e-05	3	2383.06	-1.35681	17.8907	1
	High	HQGVmVGmGQK	9	109	15	Q964E0;P17304;H9LJA3;Q7YZD7;A4D0I0;A0A0P0LDM5;V4BC69;K1RWD4;K1Q0U8;D3GBA8;F1ADJ2;A0A0B7BBH4;A0A0L8G4I0;O17477;Q52T80	M5(Oxidation); M8(Oxidation)	0	0	1.75554e-05	42.75	0.00220848	2	1203.56	-4.4632	15.2518	0
	High	GYSFTTTAER	215	321	57	Q3BCE5;Q964E0;E7DSB3;E7DS71;E7DS55;E7DS68;E7DS72;E7DS49;E7DSC0;E7DS88;E7DS66;E7DSA3;Q3BCE4;A0A1B2G3B9;Q6RYC7;P17304;H9LJA3;Q7YZD7;K1RWD4;Q9NC14;Q9NC53;V4BC69;F1ADJ2;Q9NC24;A0A1K0K0S6;A4D0I0;A0A0P0LDM5;K1Q0U8;Q5J7U6;A0A194AMJ0;D3GBA8;Q9NBY0;A0EJG4;Q6YMS6;Q9NC54;Q9NC19;Q86GJ1;A0A0B6Y3K1;Q6SQM0;K1RBG6;A0A182YVV4;Q52T80;A0A0L8G4I0;E7DS87;E7DS41;Q3BCF0;Q3BCF4;Q3BCD8;E7DSA2;E7DS48;Q3BCD6;Q3BCF7;Q460Y1;…		0	0	0.000132734	40.54	0.0048172	2	1132.52	-2.74607	31.9507	0
	High	LcYVALDFEQEmQTAASSSSLEK	4	31	3	A0A1B2G3B9;Q7YZD7;V4BC69	C2(Carbamidomethyl); M12(Oxidation)	0	0	2.56938e-06	27.96	0.0408687	2	2623.19	1.08362	44.2944	0
	High	LcYVALDFEQEMQTAASSSSLEK	34	31	3	A0A1B2G3B9;Q7YZD7;V4BC69	C2(Carbamidomethyl)	0	0	4.23156e-08	23.4	0.143754	2	2607.19	-3.1075	44.2821	0
	High	EKLcYVALDFEQEMQTAASSSSLEK	3	31	3	Q7YZD7;V4BC69;A0A1B2G3B9	C4(Carbamidomethyl)	0	0	7.6984e-05	15.21	0.872265	3	2864.32	-3.34351	43.0305	1
	High	cPETLFQPSFIGmESAGIHETTYNSIMK	1	1	1	V4BC69	C1(Carbamidomethyl); M13(Oxidation)	0	5.4e-05	0.000552786	12.64	0.990995	3	3204.47	-0.47185	56.3927	0
	High	DLTDYLMK	53	303	55	Q9NC38;Q964E0;Q7YZD7;A0A182ZGQ5;A4D0I0;A0A0P0LDM5;V4BC69;Q6YMS6;K1RWD4;K1Q0U8;D3GBA8;H9LJA3;Q3BCD8;Q3BCD6;Q3BCF7;Q460Y1;Q3BCE5;Q460Y6;Q9NC14;A0A1K0K0S6;Q9NC53;Q5J7U6;A0EJG4;F1ADJ2;Q9NC24;Q9NC54;Q9NC19;A0A194AMJ0;Q6SQM0;Q9NBY0;Q52T80;A0A0L8G4I0;A0A1B2G3B9;E7DSB3;E7DS71;E7DS55;E7DS68;E7DS72;E7DS49;E7DSC0;E7DS88;E7DS66;E7DSA3;Q6RYC7;E7DS87;E7DS41;Q3BCF0;Q3BCF4;E7DSA2;E7DS48;E7DS67;Q3BCE4;E7DSA1;Q3BC…		0	0.000122	0.00291078	47.1	0.0015355	2	998.487	0.513482	48.6179	0
	High	HQGVMVGmGQKDSYVGDEAQSK	1	103	15	Q964E0;P17304;H9LJA3;Q7YZD7;A4D0I0;A0A0P0LDM5;V4BC69;K1RWD4;K1Q0U8;D3GBA8;F1ADJ2;A0A0B7BBH4;A0A0L8G4I0;O17477;Q52T80	M8(Oxidation)	0	0.000122	0.00172143	27.03	0.047953	3	2367.06	-5.6544	19.4748	1
	High	DLTDYLmK	120	303	55	Q9NC14;D3GBA8;F1ADJ2;E7DSB3;Q964E0;H9LJA3;Q7YZD7;A4D0I0;A0A1K0K0S6;Q9NC53;V4BC69;Q5J7U6;A0EJG4;Q9NC24;A0A0P0LDM5;Q6YMS6;K1RWD4;K1Q0U8;Q9NC54;Q9NC19;A0A182ZGQ5;A0A194AMJ0;Q6SQM0;Q9NBY0;Q52T80;A0A0L8G4I0;A0A1B2G3B9;E7DS71;E7DS55;E7DS68;E7DS72;E7DS49;E7DSC0;E7DS88;E7DS66;E7DSA3;Q6RYC7;E7DS87;E7DS41;Q3BCF0;Q3BCF4;Q3BCD8;E7DSA2;E7DS48;Q3BCD6;Q3BCF7;Q460Y1;Q3BCE5;Q460Y6;E7DS67;Q3BCE4;E7DSA1;Q3BCE7;Q3BC…	M7(Oxidation)	0	0.00021	0.00436049	36.33	0.014085	2	1014.48	0.28354	37.7136	0
	High	LDLAGRDLTDYLMK	1	284	49	Q9NC14;D3GBA8;F1ADJ2;Q6YMS6;A0EJG4;A0A1K0K0S6;Q5J7U6;E7DS66;E7DS71;Q3BCD8;Q964E0;E7DSB3;E7DS55;E7DS68;E7DS72;E7DS49;E7DSC0;E7DS88;E7DSA3;E7DS87;E7DSA2;H9LJA3;Q7YZD7;A4D0I0;Q9NC53;A0A0P0LDM5;V4BC69;K1RWD4;K1Q0U8;Q9NC54;Q9NC19;Q9NC24;A0A182ZGQ5;A0A194AMJ0;Q6SQM0;Q9NBY0;Q52T80;A0A1B2G3B9;Q6RYC7;E7DS41;Q3BCF0;E7DS48;Q3BCD6;Q3BCF7;Q460Y1;Q3BCE5;Q460Y6;E7DS67;Q3BCE7		0	0.000507	0.0131606	20.23	0.699459	2	1623.83	-5.73741	53.6677	1
	High	cDVDIRK	8	195	32	Q964E0;P17304;H9LJA3;Q7YZD7;A0A1K0K0S6;Q5J7U6;F1ADJ2;Q5UB47;Q9NC38;Q9NC14;A4D0I0;Q9NC53;V4BC69;A0EJG4;Q9NC24;A0A0P0LDM5;Q6YMS6;K1RWD4;K1Q0U8;Q9NC54;Q9NC19;D3GBA8;A0A182ZGQ5;Q9NC09;Q86GJ1;A0A0B6Y3K1;Q9NBY3;A0A194AMJ0;Q6SQM0;J7LKN4;K1RBG6;A0A182YVV4	C1(Carbamidomethyl)	0	0.000566	0.0149032	32.94	0.0516036	2	905.449	-2.15704	16.1827	1
	High	IIAPPER	40	139	20	Q964E0;P17304;Q7YZD7;Q9NC14;Q9NC53;V4BC69;F1ADJ2;Q9NC24;A0A1K0K0S6;A4D0I0;A0A0P0LDM5;K1RWD4;K1Q0U8;Q5J7U6;A0A194AMJ0;D3GBA8;Q9NBY0;J7LKN4;K1RHJ4;K1RA57		0	0.001333	0.0249324	46.34	0.000934902	2	795.472	-0.643572	28.3942	0
	High	IIAPPERK	3	136	19	Q964E0;Q7YZD7;A4D0I0;A0A0P0LDM5;V4BC69;K1RWD4;K1Q0U8;D3GBA8;F1ADJ2;P17304;Q9NC14;Q9NC53;Q9NC24;A0A1K0K0S6;Q5J7U6;A0A194AMJ0;Q9NBY0;J7LKN4;K1RA57		0	0.004393	0.0659206	29.75	0.0239921	2	923.565	-2.80049	16.9297	1
	High	cDVDIR	7	197	32	Q964E0;Q7YZD7;A4D0I0;A0A0P0LDM5;V4BC69;Q6YMS6;K1RWD4;K1Q0U8;D3GBA8;H9LJA3;P17304;A0A1K0K0S6;Q5J7U6;F1ADJ2;Q5UB47;Q9NC38;Q9NC14;Q9NC53;A0EJG4;Q9NC24;Q9NC54;Q9NC19;A0A182ZGQ5;Q9NC09;Q86GJ1;A0A0B6Y3K1;Q9NBY3;A0A194AMJ0;Q6SQM0;J7LKN4;K1RBG6;A0A182YVV4	C1(Carbamidomethyl)	0	0.004835	0.0736031	49.66	0.00076133	2	777.355	-1.41416	18.2287	0
E7DS71	Actin (Fragment) OS=Gonaxis craveni PE=3 SV=1 - [E7DS71_9EUPU]	599.26	54.86	43	2	11	1135	175	19.6836	4.89404
	A2	Sequence	# PSMs	# Proteins	# Protein Groups	Protein Group Accessions	Modifications	ΔCn	q-Value	PEP	IonScore	Exp Value	Charge	MH+ [Da]	ΔM [ppm]	RT [min]	# Missed Cleavages
	High	SYELPDGQVITIGNER	169	275	48	Q3BCD6;Q964E0;P17304;H9LJA3;Q7YZD7;K1RWD4;A0A1K0K0S6;Q9NC14;Q9NC53;A4D0I0;A0A0P0LDM5;V4BC69;K1Q0U8;Q5J7U6;A0A194AMJ0;D3GBA8;F1ADJ2;Q9NBY0;Q5UB47;Q9NC38;A0A0B6Y3K1;Q9NBY3;A0EJG4;Q6YMS6;Q6SQM0;A0A1B2G3B9;E7DSB3;E7DS71;E7DS55;E7DS68;E7DS72;E7DS49;E7DSC0;E7DS88;E7DS66;E7DSA3;Q6RYC7;Q3BCF0;Q3BCF4;Q3BCD8;Q3BCF7;Q460Y1;Q3BCE5;Q460Y6;E7DS41;Q3BCE4;Q3BCE7;Q3BCE3		0	0	3.23053e-12	121.18	5.36123e-11	2	1790.89	-1.89509	49.885	0
	High	DLTDYLMKILTER	4	297	53	Q3BCE4;Q3BCD6;Q964E0;Q7YZD7;A4D0I0;A0A0P0LDM5;V4BC69;Q6YMS6;K1RWD4;K1Q0U8;D3GBA8;H9LJA3;Q52T80;Q3BCD8;Q3BCF7;Q3BCE7;Q460Y1;Q3BCE5;Q460Y6;Q9NC14;Q9NC53;Q9NC54;Q9NC19;F1ADJ2;Q9NC24;E7DSB3;A0A1K0K0S6;Q5J7U6;A0EJG4;A0A182ZGQ5;A0A194AMJ0;Q6SQM0;Q9NBY0;A0A0L8G4I0;A0A1B2G3B9;E7DS71;E7DS55;E7DS68;E7DS72;E7DS49;E7DSC0;E7DS88;E7DS66;E7DSA3;Q6RYC7;E7DS87;E7DS41;Q3BCF0;Q3BCF4;E7DSA2;E7DS48;E7DS67;E7DSA1		0	0	6.14838e-08	96.32	1.56225e-08	2	1610.85	3.01971	60.1913	1
	High	QEYDESGPSIVHR	174	86	17	Q964E0;P17304;H9LJA3;Q7YZD7;A0A182ZGQ5;A4D0I0;A0A1K0K0S6;F1ADJ2;K1Q0U8;D3GBA8;A0A0P0LDM5;Q6YMS6;K1RWD4;A0A194AMJ0;A0A182YVV4;K1RA57;A0A182YXP1		0	0	7.51602e-09	93.77	1.55521e-08	2	1516.7	-0.0177902	21.6669	0
	High	qEYDESGPSIVHR	70	86	17	Q964E0;P17304;H9LJA3;Q7YZD7;A0A182ZGQ5;A4D0I0;A0A1K0K0S6;F1ADJ2;K1Q0U8;D3GBA8;A0A0P0LDM5;Q6YMS6;K1RWD4;A0A194AMJ0;A0A182YVV4;K1RA57;A0A182YXP1	N-Term(Gln->pyro-Glu)	0	0	5.31303e-07	85.52	1.00435e-07	2	1499.67	-0.873532	26.7041	0
	High	HQGVMVGMGQKDSYVGDEAQSK	1	103	15	Q964E0;P17304;H9LJA3;Q7YZD7;A4D0I0;A0A0P0LDM5;V4BC69;K1RWD4;K1Q0U8;D3GBA8;F1ADJ2;A0A0B7BBH4;A0A0L8G4I0;O17477;Q52T80		0	0	9.35236e-09	83.26	1.42563e-07	3	2351.07	-2.76742	24.1051	1
	High	VAPEEHPVLLTEAPLNPK	208	285	51	E7DS71;O17477;E7DS48;Q3BCE5;A0A182YXP1;Q964E0;H9LJA3;Q7YZD7;Q9NC14;Q9NC53;V4BC69;F1ADJ2;Q9NC24;A4D0I0;A0A0P0LDM5;Q6YMS6;K1RWD4;K1Q0U8;Q9NC54;Q9NC19;D3GBA8;A0A182ZGQ5;Q86GJ1;K1RBG6;A0A182YVV4;A0A0B7BBH4;A0A0L8G4I0;G3ET61;V3ZNH0;E7DSB3;E7DS55;E7DS68;E7DS72;E7DS49;E7DSC0;E7DS88;E7DS66;E7DSA3;E7DS87;E7DS41;Q3BCF4;Q3BCD8;E7DSA2;Q3BCD6;Q3BCF7;Q460Y1;Q460Y6;E7DS67;Q3BCE4;E7DSA1;Q3BCE3		0	0	2.35617e-10	82.73	2.61067e-07	2	1954.07	1.06169	40.4105	0
	High	DLTDYLmKILTER	3	297	53	Q3BCE4;Q3BCD6;Q964E0;Q7YZD7;A4D0I0;A0A0P0LDM5;V4BC69;Q6YMS6;K1RWD4;K1Q0U8;D3GBA8;H9LJA3;Q52T80;Q3BCD8;Q3BCF7;Q3BCE7;Q460Y1;Q3BCE5;Q460Y6;Q9NC14;Q9NC53;Q9NC54;Q9NC19;F1ADJ2;Q9NC24;E7DSB3;A0A1K0K0S6;Q5J7U6;A0EJG4;A0A182ZGQ5;A0A194AMJ0;Q6SQM0;Q9NBY0;A0A0L8G4I0;A0A1B2G3B9;E7DS71;E7DS55;E7DS68;E7DS72;E7DS49;E7DSC0;E7DS88;E7DS66;E7DSA3;Q6RYC7;E7DS87;E7DS41;Q3BCF0;Q3BCF4;E7DSA2;E7DS48;E7DS67;E7DSA1	M7(Oxidation)	0	0	8.14582e-08	77.17	1.3306e-06	2	1626.84	1.3885	58.5819	1
	High	HQGVMVGMGQK	52	109	15	Q964E0;P17304;H9LJA3;Q7YZD7;A4D0I0;A0A0P0LDM5;V4BC69;K1RWD4;K1Q0U8;D3GBA8;F1ADJ2;A0A0B7BBH4;A0A0L8G4I0;O17477;Q52T80		0	0	9.77053e-07	77.11	9.4739e-07	2	1171.57	-0.866651	19.1674	0
	High	VAPEEHPVLLTEAPLNPKANR	10	277	50	E7DSA2;Q460Y1;Q964E0;H9LJA3;Q7YZD7;Q9NC14;Q9NC53;V4BC69;F1ADJ2;Q9NC24;A4D0I0;A0A0P0LDM5;Q6YMS6;K1RWD4;K1Q0U8;Q9NC54;Q9NC19;D3GBA8;A0A182ZGQ5;Q86GJ1;K1RBG6;A0A182YVV4;A0A0B7BBH4;A0A0L8G4I0;G3ET61;V3ZNH0;E7DSB3;E7DS71;E7DS55;E7DS68;E7DS72;E7DS49;E7DSC0;E7DS88;E7DS66;E7DSA3;E7DS87;E7DS41;Q3BCF4;Q3BCD8;Q3BCD6;Q3BCF7;Q3BCE5;Q460Y6;E7DS67;Q3BCE4;E7DSA1;Q3BCE3;Q3BCE7;O17477		0	0	7.17427e-11	74.55	1.24342e-06	2	2295.24	-0.965256	35.3852	1
	High	QEYDESGPSIVHRK	19	85	17	Q964E0;P17304;H9LJA3;Q7YZD7;A0A182ZGQ5;A4D0I0;A0A1K0K0S6;F1ADJ2;K1Q0U8;D3GBA8;A0A0P0LDM5;Q6YMS6;K1RWD4;A0A194AMJ0;A0A182YVV4;K1RA57;A0A182YXP1		0	0	3.87609e-06	70.55	4.72242e-06	2	1644.8	-1.12922	18.563	1
	High	qEYDESGPSIVHRK	7	85	17	Q964E0;P17304;H9LJA3;Q7YZD7;A0A182ZGQ5;A4D0I0;A0A1K0K0S6;F1ADJ2;K1Q0U8;D3GBA8;A0A0P0LDM5;Q6YMS6;K1RWD4;A0A194AMJ0;A0A182YVV4;K1RA57;A0A182YXP1	N-Term(Gln->pyro-Glu)	0	0	1.19423e-06	67.75	8.22614e-06	2	1627.77	-3.27911	22.0478	1
	High	HQGVmVGMGQK	46	109	15	Q964E0;P17304;H9LJA3;Q7YZD7;A4D0I0;A0A0P0LDM5;V4BC69;K1RWD4;K1Q0U8;D3GBA8;F1ADJ2;A0A0B7BBH4;A0A0L8G4I0;O17477;Q52T80	M5(Oxidation)	0	0	1.72833e-06	65.43	1.41204e-05	2	1187.56	-1.09589	16.8492	0
	High	DSYVGDEAQSKR	67	118	19	Q964E0;P17304;H9LJA3;Q7YZD7;A4D0I0;A0A0P0LDM5;V4BC69;K1RWD4;K1Q0U8;D3GBA8;F1ADJ2;K1RHJ4;K1RA57;A0A0B7BBH4;A0A0L8G4I0;O17477;Q52T80;G3ET57;G3ET37		0	0	5.69609e-07	64.87	1.37992e-05	2	1354.62	-2.1189	16.7136	1
	High	AGFAGDDAPR	180	121	21	Q964E0;P17304;H9LJA3;Q7YZD7;A0A182ZGQ5;A4D0I0;A0A0P0LDM5;V4BC69;K1RWD4;K1Q0U8;A0A182YVV4;D3GBA8;F1ADJ2;K1RA57;O17477;A0A0B7BBH4;A0A0L8G4I0;G3ET33;A0A182YXP1;V3ZNH0;G3ET37		0	0	3.3454e-06	63.49	2.28781e-05	2	976.447	-1.37565	18.7593	0
	High	TTGIVFDAGDGVSHTVPIYEGYALPHAILR	13	2	1	Q7YZD7		0	0	5.35557e-12	62.76	1.38772e-05	3	3169.6	-10.2805	54.9223	0
	High	AVFPSIVGRPR	167	109	17	Q964E0;P17304;H9LJA3;Q7YZD7;A0A182ZGQ5;A4D0I0;A0A0P0LDM5;V4BC69;K1RWD4;K1Q0U8;D3GBA8;F1ADJ2;A0A0B7BBH4;A0A0L8G4I0;O17477;G3ET61;G3ET57		0	0	2.1465e-05	60.71	2.46262e-05	2	1198.7	-1.79741	36.8029	0
	High	IWHHTFYNELR	412	156	29	Q460Y6;Q964E0;P17304;H9LJA3;Q7YZD7;A0A182ZGQ5;A4D0I0;A0A0P0LDM5;V4BC69;Q6YMS6;K1RWD4;K1Q0U8;D3GBA8;A0A182YVV4;K1RA57;A0A0B7BBH4;A0A0L8G4I0;Q52T80;G3ET61;V3ZNH0;Q3BCF4;Q3BCD8;Q3BCD6;Q3BCF7;Q460Y1;Q3BCE5;Q3BCE4;Q3BCE7;Q3BCE3		0	0	3.71162e-06	57.43	0.000105991	3	1515.75	-0.148615	41.6125	0
	High	DSYVGDEAQSK	80	119	19	Q964E0;P17304;H9LJA3;Q7YZD7;A4D0I0;A0A0P0LDM5;V4BC69;K1RWD4;K1Q0U8;D3GBA8;F1ADJ2;K1RHJ4;K1RA57;A0A0B7BBH4;A0A0L8G4I0;O17477;Q52T80;G3ET57;G3ET37		0	0	2.14392e-06	54.86	8.13204e-05	2	1198.52	-1.33817	18.0293	0
	High	HQGVmVGmGQKDSYVGDEAQSK	1	103	15	Q964E0;P17304;H9LJA3;Q7YZD7;A4D0I0;A0A0P0LDM5;V4BC69;K1RWD4;K1Q0U8;D3GBA8;F1ADJ2;A0A0B7BBH4;A0A0L8G4I0;O17477;Q52T80	M5(Oxidation); M8(Oxidation)	0	0	6.52448e-11	54.68	8.90167e-05	3	2383.06	-1.35681	17.8907	1
	High	HQGVmVGmGQK	9	109	15	Q964E0;P17304;H9LJA3;Q7YZD7;A4D0I0;A0A0P0LDM5;V4BC69;K1RWD4;K1Q0U8;D3GBA8;F1ADJ2;A0A0B7BBH4;A0A0L8G4I0;O17477;Q52T80	M5(Oxidation); M8(Oxidation)	0	0	1.75554e-05	42.75	0.00220848	2	1203.56	-4.4632	15.2518	0
	High	GYSFTTTAER	215	321	57	Q3BCE5;Q964E0;E7DSB3;E7DS71;E7DS55;E7DS68;E7DS72;E7DS49;E7DSC0;E7DS88;E7DS66;E7DSA3;Q3BCE4;A0A1B2G3B9;Q6RYC7;P17304;H9LJA3;Q7YZD7;K1RWD4;Q9NC14;Q9NC53;V4BC69;F1ADJ2;Q9NC24;A0A1K0K0S6;A4D0I0;A0A0P0LDM5;K1Q0U8;Q5J7U6;A0A194AMJ0;D3GBA8;Q9NBY0;A0EJG4;Q6YMS6;Q9NC54;Q9NC19;Q86GJ1;A0A0B6Y3K1;Q6SQM0;K1RBG6;A0A182YVV4;Q52T80;A0A0L8G4I0;E7DS87;E7DS41;Q3BCF0;Q3BCF4;Q3BCD8;E7DSA2;E7DS48;Q3BCD6;Q3BCF7;Q460Y1;…		0	0	0.000132734	40.54	0.0048172	2	1132.52	-2.74607	31.9507	0
	High	LcYVALDFEQEmQTAASSSSLEK	4	31	3	A0A1B2G3B9;Q7YZD7;V4BC69	C2(Carbamidomethyl); M12(Oxidation)	0	0	2.56938e-06	27.96	0.0408687	2	2623.19	1.08362	44.2944	0
	High	LcYVALDFEQEMQTAASSSSLEK	34	31	3	A0A1B2G3B9;Q7YZD7;V4BC69	C2(Carbamidomethyl)	0	0	4.23156e-08	23.4	0.143754	2	2607.19	-3.1075	44.2821	0
	High	EKLcYVALDFEQEMQTAASSSSLEK	3	31	3	Q7YZD7;V4BC69;A0A1B2G3B9	C4(Carbamidomethyl)	0	0	7.6984e-05	15.21	0.872265	3	2864.32	-3.34351	43.0305	1
	High	DLTDYLMK	53	303	55	Q9NC38;Q964E0;Q7YZD7;A0A182ZGQ5;A4D0I0;A0A0P0LDM5;V4BC69;Q6YMS6;K1RWD4;K1Q0U8;D3GBA8;H9LJA3;Q3BCD8;Q3BCD6;Q3BCF7;Q460Y1;Q3BCE5;Q460Y6;Q9NC14;A0A1K0K0S6;Q9NC53;Q5J7U6;A0EJG4;F1ADJ2;Q9NC24;Q9NC54;Q9NC19;A0A194AMJ0;Q6SQM0;Q9NBY0;Q52T80;A0A0L8G4I0;A0A1B2G3B9;E7DSB3;E7DS71;E7DS55;E7DS68;E7DS72;E7DS49;E7DSC0;E7DS88;E7DS66;E7DSA3;Q6RYC7;E7DS87;E7DS41;Q3BCF0;Q3BCF4;E7DSA2;E7DS48;E7DS67;Q3BCE4;E7DSA1;Q3BC…		0	0.000122	0.00291078	47.1	0.0015355	2	998.487	0.513482	48.6179	0
	High	HQGVMVGmGQKDSYVGDEAQSK	1	103	15	Q964E0;P17304;H9LJA3;Q7YZD7;A4D0I0;A0A0P0LDM5;V4BC69;K1RWD4;K1Q0U8;D3GBA8;F1ADJ2;A0A0B7BBH4;A0A0L8G4I0;O17477;Q52T80	M8(Oxidation)	0	0.000122	0.00172143	27.03	0.047953	3	2367.06	-5.6544	19.4748	1
	High	DLTDYLmK	120	303	55	Q9NC14;D3GBA8;F1ADJ2;E7DSB3;Q964E0;H9LJA3;Q7YZD7;A4D0I0;A0A1K0K0S6;Q9NC53;V4BC69;Q5J7U6;A0EJG4;Q9NC24;A0A0P0LDM5;Q6YMS6;K1RWD4;K1Q0U8;Q9NC54;Q9NC19;A0A182ZGQ5;A0A194AMJ0;Q6SQM0;Q9NBY0;Q52T80;A0A0L8G4I0;A0A1B2G3B9;E7DS71;E7DS55;E7DS68;E7DS72;E7DS49;E7DSC0;E7DS88;E7DS66;E7DSA3;Q6RYC7;E7DS87;E7DS41;Q3BCF0;Q3BCF4;Q3BCD8;E7DSA2;E7DS48;Q3BCD6;Q3BCF7;Q460Y1;Q3BCE5;Q460Y6;E7DS67;Q3BCE4;E7DSA1;Q3BCE7;Q3BC…	M7(Oxidation)	0	0.00021	0.00436049	36.33	0.014085	2	1014.48	0.28354	37.7136	0
	High	DLYANTVLSGGSTmFPGIADR	2	42	5	Q964E0;Q7YZD7;A4D0I0;K1Q0U8;D3GBA8	M14(Oxidation)	0	0.00041	0.0106759	43.33	0.00201832	2	2201.04	-5.95579	52.2688	0
	High	LDLAGRDLTDYLMK	1	284	49	Q9NC14;D3GBA8;F1ADJ2;Q6YMS6;A0EJG4;A0A1K0K0S6;Q5J7U6;E7DS66;E7DS71;Q3BCD8;Q964E0;E7DSB3;E7DS55;E7DS68;E7DS72;E7DS49;E7DSC0;E7DS88;E7DSA3;E7DS87;E7DSA2;H9LJA3;Q7YZD7;A4D0I0;Q9NC53;A0A0P0LDM5;V4BC69;K1RWD4;K1Q0U8;Q9NC54;Q9NC19;Q9NC24;A0A182ZGQ5;A0A194AMJ0;Q6SQM0;Q9NBY0;Q52T80;A0A1B2G3B9;Q6RYC7;E7DS41;Q3BCF0;E7DS48;Q3BCD6;Q3BCF7;Q460Y1;Q3BCE5;Q460Y6;E7DS67;Q3BCE7		0	0.000507	0.0131606	20.23	0.699459	2	1623.83	-5.73741	53.6677	1
	High	cDVDIRK	8	195	32	Q964E0;P17304;H9LJA3;Q7YZD7;A0A1K0K0S6;Q5J7U6;F1ADJ2;Q5UB47;Q9NC38;Q9NC14;A4D0I0;Q9NC53;V4BC69;A0EJG4;Q9NC24;A0A0P0LDM5;Q6YMS6;K1RWD4;K1Q0U8;Q9NC54;Q9NC19;D3GBA8;A0A182ZGQ5;Q9NC09;Q86GJ1;A0A0B6Y3K1;Q9NBY3;A0A194AMJ0;Q6SQM0;J7LKN4;K1RBG6;A0A182YVV4	C1(Carbamidomethyl)	0	0.000566	0.0149032	32.94	0.0516036	2	905.449	-2.15704	16.1827	1
	High	IIAPPER	40	139	20	Q964E0;P17304;Q7YZD7;Q9NC14;Q9NC53;V4BC69;F1ADJ2;Q9NC24;A0A1K0K0S6;A4D0I0;A0A0P0LDM5;K1RWD4;K1Q0U8;Q5J7U6;A0A194AMJ0;D3GBA8;Q9NBY0;J7LKN4;K1RHJ4;K1RA57		0	0.001333	0.0249324	46.34	0.000934902	2	795.472	-0.643572	28.3942	0
	High	IIAPPERK	3	136	19	Q964E0;Q7YZD7;A4D0I0;A0A0P0LDM5;V4BC69;K1RWD4;K1Q0U8;D3GBA8;F1ADJ2;P17304;Q9NC14;Q9NC53;Q9NC24;A0A1K0K0S6;Q5J7U6;A0A194AMJ0;Q9NBY0;J7LKN4;K1RA57		0	0.004393	0.0659206	29.75	0.0239921	2	923.565	-2.80049	16.9297	1
	High	cDVDIR	7	197	32	Q964E0;Q7YZD7;A4D0I0;A0A0P0LDM5;V4BC69;Q6YMS6;K1RWD4;K1Q0U8;D3GBA8;H9LJA3;P17304;A0A1K0K0S6;Q5J7U6;F1ADJ2;Q5UB47;Q9NC38;Q9NC14;Q9NC53;A0EJG4;Q9NC24;Q9NC54;Q9NC19;A0A182ZGQ5;Q9NC09;Q86GJ1;A0A0B6Y3K1;Q9NBY3;A0A194AMJ0;Q6SQM0;J7LKN4;K1RBG6;A0A182YVV4	C1(Carbamidomethyl)	0	0.004835	0.0736031	49.66	0.00076133	2	777.355	-1.41416	18.2287	0
A0A182ZG88	Serine/threonine-protein phosphatase OS=Biomphalaria glabrata PE=3 SV=2 - [A0A182ZG88_BIOGL]	595.18	43.55	17	2	11	23	310	35.3367	7.00537
	A2	Sequence	# PSMs	# Proteins	# Protein Groups	Protein Group Accessions	Modifications	ΔCn	q-Value	PEP	IonScore	Exp Value	Charge	MH+ [Da]	ΔM [ppm]	RT [min]	# Missed Cleavages
	High	SYELPDGQVITIGNER	169	275	48	Q3BCD6;Q964E0;P17304;H9LJA3;Q7YZD7;K1RWD4;A0A1K0K0S6;Q9NC14;Q9NC53;A4D0I0;A0A0P0LDM5;V4BC69;K1Q0U8;Q5J7U6;A0A194AMJ0;D3GBA8;F1ADJ2;Q9NBY0;Q5UB47;Q9NC38;A0A0B6Y3K1;Q9NBY3;A0EJG4;Q6YMS6;Q6SQM0;A0A1B2G3B9;E7DSB3;E7DS71;E7DS55;E7DS68;E7DS72;E7DS49;E7DSC0;E7DS88;E7DS66;E7DSA3;Q6RYC7;Q3BCF0;Q3BCF4;Q3BCD8;Q3BCF7;Q460Y1;Q3BCE5;Q460Y6;E7DS41;Q3BCE4;Q3BCE7;Q3BCE3		0	0	3.23053e-12	121.18	5.36123e-11	2	1790.89	-1.89509	49.885	0
	High	DLTDYLMKILTER	4	297	53	Q3BCE4;Q3BCD6;Q964E0;Q7YZD7;A4D0I0;A0A0P0LDM5;V4BC69;Q6YMS6;K1RWD4;K1Q0U8;D3GBA8;H9LJA3;Q52T80;Q3BCD8;Q3BCF7;Q3BCE7;Q460Y1;Q3BCE5;Q460Y6;Q9NC14;Q9NC53;Q9NC54;Q9NC19;F1ADJ2;Q9NC24;E7DSB3;A0A1K0K0S6;Q5J7U6;A0EJG4;A0A182ZGQ5;A0A194AMJ0;Q6SQM0;Q9NBY0;A0A0L8G4I0;A0A1B2G3B9;E7DS71;E7DS55;E7DS68;E7DS72;E7DS49;E7DSC0;E7DS88;E7DS66;E7DSA3;Q6RYC7;E7DS87;E7DS41;Q3BCF0;Q3BCF4;E7DSA2;E7DS48;E7DS67;E7DSA1		0	0	6.14838e-08	96.32	1.56225e-08	2	1610.85	3.01971	60.1913	1
	High	QEYDESGPSIVHR	174	86	17	Q964E0;P17304;H9LJA3;Q7YZD7;A0A182ZGQ5;A4D0I0;A0A1K0K0S6;F1ADJ2;K1Q0U8;D3GBA8;A0A0P0LDM5;Q6YMS6;K1RWD4;A0A194AMJ0;A0A182YVV4;K1RA57;A0A182YXP1		0	0	7.51602e-09	93.77	1.55521e-08	2	1516.7	-0.0177902	21.6669	0
	High	qEYDESGPSIVHR	70	86	17	Q964E0;P17304;H9LJA3;Q7YZD7;A0A182ZGQ5;A4D0I0;A0A1K0K0S6;F1ADJ2;K1Q0U8;D3GBA8;A0A0P0LDM5;Q6YMS6;K1RWD4;A0A194AMJ0;A0A182YVV4;K1RA57;A0A182YXP1	N-Term(Gln->pyro-Glu)	0	0	5.31303e-07	85.52	1.00435e-07	2	1499.67	-0.873532	26.7041	0
	High	HQGVMVGMGQKDSYVGDEAQSK	1	103	15	Q964E0;P17304;H9LJA3;Q7YZD7;A4D0I0;A0A0P0LDM5;V4BC69;K1RWD4;K1Q0U8;D3GBA8;F1ADJ2;A0A0B7BBH4;A0A0L8G4I0;O17477;Q52T80		0	0	9.35236e-09	83.26	1.42563e-07	3	2351.07	-2.76742	24.1051	1
	High	VAPEEHPVLLTEAPLNPK	208	285	51	E7DS71;O17477;E7DS48;Q3BCE5;A0A182YXP1;Q964E0;H9LJA3;Q7YZD7;Q9NC14;Q9NC53;V4BC69;F1ADJ2;Q9NC24;A4D0I0;A0A0P0LDM5;Q6YMS6;K1RWD4;K1Q0U8;Q9NC54;Q9NC19;D3GBA8;A0A182ZGQ5;Q86GJ1;K1RBG6;A0A182YVV4;A0A0B7BBH4;A0A0L8G4I0;G3ET61;V3ZNH0;E7DSB3;E7DS55;E7DS68;E7DS72;E7DS49;E7DSC0;E7DS88;E7DS66;E7DSA3;E7DS87;E7DS41;Q3BCF4;Q3BCD8;E7DSA2;Q3BCD6;Q3BCF7;Q460Y1;Q460Y6;E7DS67;Q3BCE4;E7DSA1;Q3BCE3		0	0	2.35617e-10	82.73	2.61067e-07	2	1954.07	1.06169	40.4105	0
	High	DLTDYLmKILTER	3	297	53	Q3BCE4;Q3BCD6;Q964E0;Q7YZD7;A4D0I0;A0A0P0LDM5;V4BC69;Q6YMS6;K1RWD4;K1Q0U8;D3GBA8;H9LJA3;Q52T80;Q3BCD8;Q3BCF7;Q3BCE7;Q460Y1;Q3BCE5;Q460Y6;Q9NC14;Q9NC53;Q9NC54;Q9NC19;F1ADJ2;Q9NC24;E7DSB3;A0A1K0K0S6;Q5J7U6;A0EJG4;A0A182ZGQ5;A0A194AMJ0;Q6SQM0;Q9NBY0;A0A0L8G4I0;A0A1B2G3B9;E7DS71;E7DS55;E7DS68;E7DS72;E7DS49;E7DSC0;E7DS88;E7DS66;E7DSA3;Q6RYC7;E7DS87;E7DS41;Q3BCF0;Q3BCF4;E7DSA2;E7DS48;E7DS67;E7DSA1	M7(Oxidation)	0	0	8.14582e-08	77.17	1.3306e-06	2	1626.84	1.3885	58.5819	1
	High	HQGVMVGMGQK	52	109	15	Q964E0;P17304;H9LJA3;Q7YZD7;A4D0I0;A0A0P0LDM5;V4BC69;K1RWD4;K1Q0U8;D3GBA8;F1ADJ2;A0A0B7BBH4;A0A0L8G4I0;O17477;Q52T80		0	0	9.77053e-07	77.11	9.4739e-07	2	1171.57	-0.866651	19.1674	0
	High	VAPEEHPVLLTEAPLNPKANR	10	277	50	E7DSA2;Q460Y1;Q964E0;H9LJA3;Q7YZD7;Q9NC14;Q9NC53;V4BC69;F1ADJ2;Q9NC24;A4D0I0;A0A0P0LDM5;Q6YMS6;K1RWD4;K1Q0U8;Q9NC54;Q9NC19;D3GBA8;A0A182ZGQ5;Q86GJ1;K1RBG6;A0A182YVV4;A0A0B7BBH4;A0A0L8G4I0;G3ET61;V3ZNH0;E7DSB3;E7DS71;E7DS55;E7DS68;E7DS72;E7DS49;E7DSC0;E7DS88;E7DS66;E7DSA3;E7DS87;E7DS41;Q3BCF4;Q3BCD8;Q3BCD6;Q3BCF7;Q3BCE5;Q460Y6;E7DS67;Q3BCE4;E7DSA1;Q3BCE3;Q3BCE7;O17477		0	0	7.17427e-11	74.55	1.24342e-06	2	2295.24	-0.965256	35.3852	1
	High	QEYDESGPSIVHRK	19	85	17	Q964E0;P17304;H9LJA3;Q7YZD7;A0A182ZGQ5;A4D0I0;A0A1K0K0S6;F1ADJ2;K1Q0U8;D3GBA8;A0A0P0LDM5;Q6YMS6;K1RWD4;A0A194AMJ0;A0A182YVV4;K1RA57;A0A182YXP1		0	0	3.87609e-06	70.55	4.72242e-06	2	1644.8	-1.12922	18.563	1
	High	qEYDESGPSIVHRK	7	85	17	Q964E0;P17304;H9LJA3;Q7YZD7;A0A182ZGQ5;A4D0I0;A0A1K0K0S6;F1ADJ2;K1Q0U8;D3GBA8;A0A0P0LDM5;Q6YMS6;K1RWD4;A0A194AMJ0;A0A182YVV4;K1RA57;A0A182YXP1	N-Term(Gln->pyro-Glu)	0	0	1.19423e-06	67.75	8.22614e-06	2	1627.77	-3.27911	22.0478	1
	High	HQGVmVGMGQK	46	109	15	Q964E0;P17304;H9LJA3;Q7YZD7;A4D0I0;A0A0P0LDM5;V4BC69;K1RWD4;K1Q0U8;D3GBA8;F1ADJ2;A0A0B7BBH4;A0A0L8G4I0;O17477;Q52T80	M5(Oxidation)	0	0	1.72833e-06	65.43	1.41204e-05	2	1187.56	-1.09589	16.8492	0
	High	DSYVGDEAQSKR	67	118	19	Q964E0;P17304;H9LJA3;Q7YZD7;A4D0I0;A0A0P0LDM5;V4BC69;K1RWD4;K1Q0U8;D3GBA8;F1ADJ2;K1RHJ4;K1RA57;A0A0B7BBH4;A0A0L8G4I0;O17477;Q52T80;G3ET57;G3ET37		0	0	5.69609e-07	64.87	1.37992e-05	2	1354.62	-2.1189	16.7136	1
	High	AGFAGDDAPR	180	121	21	Q964E0;P17304;H9LJA3;Q7YZD7;A0A182ZGQ5;A4D0I0;A0A0P0LDM5;V4BC69;K1RWD4;K1Q0U8;A0A182YVV4;D3GBA8;F1ADJ2;K1RA57;O17477;A0A0B7BBH4;A0A0L8G4I0;G3ET33;A0A182YXP1;V3ZNH0;G3ET37		0	0	3.3454e-06	63.49	2.28781e-05	2	976.447	-1.37565	18.7593	0
	High	AVFPSIVGRPR	167	109	17	Q964E0;P17304;H9LJA3;Q7YZD7;A0A182ZGQ5;A4D0I0;A0A0P0LDM5;V4BC69;K1RWD4;K1Q0U8;D3GBA8;F1ADJ2;A0A0B7BBH4;A0A0L8G4I0;O17477;G3ET61;G3ET57		0	0	2.1465e-05	60.71	2.46262e-05	2	1198.7	-1.79741	36.8029	0
	High	IWHHTFYNELR	412	156	29	Q460Y6;Q964E0;P17304;H9LJA3;Q7YZD7;A0A182ZGQ5;A4D0I0;A0A0P0LDM5;V4BC69;Q6YMS6;K1RWD4;K1Q0U8;D3GBA8;A0A182YVV4;K1RA57;A0A0B7BBH4;A0A0L8G4I0;Q52T80;G3ET61;V3ZNH0;Q3BCF4;Q3BCD8;Q3BCD6;Q3BCF7;Q460Y1;Q3BCE5;Q3BCE4;Q3BCE7;Q3BCE3		0	0	3.71162e-06	57.43	0.000105991	3	1515.75	-0.148615	41.6125	0
	High	DSYVGDEAQSK	80	119	19	Q964E0;P17304;H9LJA3;Q7YZD7;A4D0I0;A0A0P0LDM5;V4BC69;K1RWD4;K1Q0U8;D3GBA8;F1ADJ2;K1RHJ4;K1RA57;A0A0B7BBH4;A0A0L8G4I0;O17477;Q52T80;G3ET57;G3ET37		0	0	2.14392e-06	54.86	8.13204e-05	2	1198.52	-1.33817	18.0293	0
	High	HQGVmVGmGQKDSYVGDEAQSK	1	103	15	Q964E0;P17304;H9LJA3;Q7YZD7;A4D0I0;A0A0P0LDM5;V4BC69;K1RWD4;K1Q0U8;D3GBA8;F1ADJ2;A0A0B7BBH4;A0A0L8G4I0;O17477;Q52T80	M5(Oxidation); M8(Oxidation)	0	0	6.52448e-11	54.68	8.90167e-05	3	2383.06	-1.35681	17.8907	1
	High	LcYVALDFDQEMQTAASSSSLEK	2	8	1	A4D0I0	C2(Carbamidomethyl)	0	0	3.5297e-05	44.5	0.00079833	2	2593.17	-4.43273	54.1324	0
	High	HQGVmVGmGQK	9	109	15	Q964E0;P17304;H9LJA3;Q7YZD7;A4D0I0;A0A0P0LDM5;V4BC69;K1RWD4;K1Q0U8;D3GBA8;F1ADJ2;A0A0B7BBH4;A0A0L8G4I0;O17477;Q52T80	M5(Oxidation); M8(Oxidation)	0	0	1.75554e-05	42.75	0.00220848	2	1203.56	-4.4632	15.2518	0
	High	GYSFTTTAER	215	321	57	Q3BCE5;Q964E0;E7DSB3;E7DS71;E7DS55;E7DS68;E7DS72;E7DS49;E7DSC0;E7DS88;E7DS66;E7DSA3;Q3BCE4;A0A1B2G3B9;Q6RYC7;P17304;H9LJA3;Q7YZD7;K1RWD4;Q9NC14;Q9NC53;V4BC69;F1ADJ2;Q9NC24;A0A1K0K0S6;A4D0I0;A0A0P0LDM5;K1Q0U8;Q5J7U6;A0A194AMJ0;D3GBA8;Q9NBY0;A0EJG4;Q6YMS6;Q9NC54;Q9NC19;Q86GJ1;A0A0B6Y3K1;Q6SQM0;K1RBG6;A0A182YVV4;Q52T80;A0A0L8G4I0;E7DS87;E7DS41;Q3BCF0;Q3BCF4;Q3BCD8;E7DSA2;E7DS48;Q3BCD6;Q3BCF7;Q460Y1;…		0	0	0.000132734	40.54	0.0048172	2	1132.52	-2.74607	31.9507	0
	High	TTGIVMDSGDGVTHTVPIYEGYALPHAILR	1	13	1	A4D0I0		0	0	1.82524e-09	29.15	0.036668	4	3183.63	6.27548	55.1274	0
	High	EKLcYVALDFDQEMQTAASSSSLEK	6	8	1	A4D0I0	C4(Carbamidomethyl)	0	0	0.000172097	24.62	0.092326	3	2850.32	-0.139148	58.832	1
	High	DLTDYLMK	53	303	55	Q9NC38;Q964E0;Q7YZD7;A0A182ZGQ5;A4D0I0;A0A0P0LDM5;V4BC69;Q6YMS6;K1RWD4;K1Q0U8;D3GBA8;H9LJA3;Q3BCD8;Q3BCD6;Q3BCF7;Q460Y1;Q3BCE5;Q460Y6;Q9NC14;A0A1K0K0S6;Q9NC53;Q5J7U6;A0EJG4;F1ADJ2;Q9NC24;Q9NC54;Q9NC19;A0A194AMJ0;Q6SQM0;Q9NBY0;Q52T80;A0A0L8G4I0;A0A1B2G3B9;E7DSB3;E7DS71;E7DS55;E7DS68;E7DS72;E7DS49;E7DSC0;E7DS88;E7DS66;E7DSA3;Q6RYC7;E7DS87;E7DS41;Q3BCF0;Q3BCF4;E7DSA2;E7DS48;E7DS67;Q3BCE4;E7DSA1;Q3BC…		0	0.000122	0.00291078	47.1	0.0015355	2	998.487	0.513482	48.6179	0
	High	HQGVMVGmGQKDSYVGDEAQSK	1	103	15	Q964E0;P17304;H9LJA3;Q7YZD7;A4D0I0;A0A0P0LDM5;V4BC69;K1RWD4;K1Q0U8;D3GBA8;F1ADJ2;A0A0B7BBH4;A0A0L8G4I0;O17477;Q52T80	M8(Oxidation)	0	0.000122	0.00172143	27.03	0.047953	3	2367.06	-5.6544	19.4748	1
	High	DLTDYLmK	120	303	55	Q9NC14;D3GBA8;F1ADJ2;E7DSB3;Q964E0;H9LJA3;Q7YZD7;A4D0I0;A0A1K0K0S6;Q9NC53;V4BC69;Q5J7U6;A0EJG4;Q9NC24;A0A0P0LDM5;Q6YMS6;K1RWD4;K1Q0U8;Q9NC54;Q9NC19;A0A182ZGQ5;A0A194AMJ0;Q6SQM0;Q9NBY0;Q52T80;A0A0L8G4I0;A0A1B2G3B9;E7DS71;E7DS55;E7DS68;E7DS72;E7DS49;E7DSC0;E7DS88;E7DS66;E7DSA3;Q6RYC7;E7DS87;E7DS41;Q3BCF0;Q3BCF4;Q3BCD8;E7DSA2;E7DS48;Q3BCD6;Q3BCF7;Q460Y1;Q3BCE5;Q460Y6;E7DS67;Q3BCE4;E7DSA1;Q3BCE7;Q3BC…	M7(Oxidation)	0	0.00021	0.00436049	36.33	0.014085	2	1014.48	0.28354	37.7136	0
	High	DLYANTVLSGGSTmFPGIADR	2	42	5	Q964E0;Q7YZD7;A4D0I0;K1Q0U8;D3GBA8	M14(Oxidation)	0	0.00041	0.0106759	43.33	0.00201832	2	2201.04	-5.95579	52.2688	0
	High	LDLAGRDLTDYLMK	1	284	49	Q9NC14;D3GBA8;F1ADJ2;Q6YMS6;A0EJG4;A0A1K0K0S6;Q5J7U6;E7DS66;E7DS71;Q3BCD8;Q964E0;E7DSB3;E7DS55;E7DS68;E7DS72;E7DS49;E7DSC0;E7DS88;E7DSA3;E7DS87;E7DSA2;H9LJA3;Q7YZD7;A4D0I0;Q9NC53;A0A0P0LDM5;V4BC69;K1RWD4;K1Q0U8;Q9NC54;Q9NC19;Q9NC24;A0A182ZGQ5;A0A194AMJ0;Q6SQM0;Q9NBY0;Q52T80;A0A1B2G3B9;Q6RYC7;E7DS41;Q3BCF0;E7DS48;Q3BCD6;Q3BCF7;Q460Y1;Q3BCE5;Q460Y6;E7DS67;Q3BCE7		0	0.000507	0.0131606	20.23	0.699459	2	1623.83	-5.73741	53.6677	1
	High	cDVDIRK	8	195	32	Q964E0;P17304;H9LJA3;Q7YZD7;A0A1K0K0S6;Q5J7U6;F1ADJ2;Q5UB47;Q9NC38;Q9NC14;A4D0I0;Q9NC53;V4BC69;A0EJG4;Q9NC24;A0A0P0LDM5;Q6YMS6;K1RWD4;K1Q0U8;Q9NC54;Q9NC19;D3GBA8;A0A182ZGQ5;Q9NC09;Q86GJ1;A0A0B6Y3K1;Q9NBY3;A0A194AMJ0;Q6SQM0;J7LKN4;K1RBG6;A0A182YVV4	C1(Carbamidomethyl)	0	0.000566	0.0149032	32.94	0.0516036	2	905.449	-2.15704	16.1827	1
	High	IIAPPER	40	139	20	Q964E0;P17304;Q7YZD7;Q9NC14;Q9NC53;V4BC69;F1ADJ2;Q9NC24;A0A1K0K0S6;A4D0I0;A0A0P0LDM5;K1RWD4;K1Q0U8;Q5J7U6;A0A194AMJ0;D3GBA8;Q9NBY0;J7LKN4;K1RHJ4;K1RA57		0	0.001333	0.0249324	46.34	0.000934902	2	795.472	-0.643572	28.3942	0
	High	LcYVALDFDQEmQTAASSSSLEK	1	8	1	A4D0I0	C2(Carbamidomethyl); M12(Oxidation)	0	0.002468	0.0408255	12.45	1.4648	3	2609.19	7.59693	60.8131	0
	High	IIAPPERK	3	136	19	Q964E0;Q7YZD7;A4D0I0;A0A0P0LDM5;V4BC69;K1RWD4;K1Q0U8;D3GBA8;F1ADJ2;P17304;Q9NC14;Q9NC53;Q9NC24;A0A1K0K0S6;Q5J7U6;A0A194AMJ0;Q9NBY0;J7LKN4;K1RA57		0	0.004393	0.0659206	29.75	0.0239921	2	923.565	-2.80049	16.9297	1
	High	cDVDIR	7	197	32	Q964E0;Q7YZD7;A4D0I0;A0A0P0LDM5;V4BC69;Q6YMS6;K1RWD4;K1Q0U8;D3GBA8;H9LJA3;P17304;A0A1K0K0S6;Q5J7U6;F1ADJ2;Q5UB47;Q9NC38;Q9NC14;Q9NC53;A0EJG4;Q9NC24;Q9NC54;Q9NC19;A0A182ZGQ5;Q9NC09;Q86GJ1;A0A0B6Y3K1;Q9NBY3;A0A194AMJ0;Q6SQM0;J7LKN4;K1RBG6;A0A182YVV4	C1(Carbamidomethyl)	0	0.004835	0.0736031	49.66	0.00076133	2	777.355	-1.41416	18.2287	0
Q6SQM0	Actin (Fragment) OS=Cyrenoida floridana PE=3 SV=1 - [Q6SQM0_9BIVA]	590.68	64.25	9	2	10	685	207	22.7424	5.12256
	A2	Sequence	# PSMs	# Proteins	# Protein Groups	Protein Group Accessions	Modifications	ΔCn	q-Value	PEP	IonScore	Exp Value	Charge	MH+ [Da]	ΔM [ppm]	RT [min]	# Missed Cleavages
	High	SYELPDGQVITIGNER	169	275	48	Q3BCD6;Q964E0;P17304;H9LJA3;Q7YZD7;K1RWD4;A0A1K0K0S6;Q9NC14;Q9NC53;A4D0I0;A0A0P0LDM5;V4BC69;K1Q0U8;Q5J7U6;A0A194AMJ0;D3GBA8;F1ADJ2;Q9NBY0;Q5UB47;Q9NC38;A0A0B6Y3K1;Q9NBY3;A0EJG4;Q6YMS6;Q6SQM0;A0A1B2G3B9;E7DSB3;E7DS71;E7DS55;E7DS68;E7DS72;E7DS49;E7DSC0;E7DS88;E7DS66;E7DSA3;Q6RYC7;Q3BCF0;Q3BCF4;Q3BCD8;Q3BCF7;Q460Y1;Q3BCE5;Q460Y6;E7DS41;Q3BCE4;Q3BCE7;Q3BCE3		0	0	3.23053e-12	121.18	5.36123e-11	2	1790.89	-1.89509	49.885	0
	High	DLTDYLMKILTER	4	297	53	Q3BCE4;Q3BCD6;Q964E0;Q7YZD7;A4D0I0;A0A0P0LDM5;V4BC69;Q6YMS6;K1RWD4;K1Q0U8;D3GBA8;H9LJA3;Q52T80;Q3BCD8;Q3BCF7;Q3BCE7;Q460Y1;Q3BCE5;Q460Y6;Q9NC14;Q9NC53;Q9NC54;Q9NC19;F1ADJ2;Q9NC24;E7DSB3;A0A1K0K0S6;Q5J7U6;A0EJG4;A0A182ZGQ5;A0A194AMJ0;Q6SQM0;Q9NBY0;A0A0L8G4I0;A0A1B2G3B9;E7DS71;E7DS55;E7DS68;E7DS72;E7DS49;E7DSC0;E7DS88;E7DS66;E7DSA3;Q6RYC7;E7DS87;E7DS41;Q3BCF0;Q3BCF4;E7DSA2;E7DS48;E7DS67;E7DSA1		0	0	6.14838e-08	96.32	1.56225e-08	2	1610.85	3.01971	60.1913	1
	High	QEYDESGPSIVHR	174	86	17	Q964E0;P17304;H9LJA3;Q7YZD7;A0A182ZGQ5;A4D0I0;A0A1K0K0S6;F1ADJ2;K1Q0U8;D3GBA8;A0A0P0LDM5;Q6YMS6;K1RWD4;A0A194AMJ0;A0A182YVV4;K1RA57;A0A182YXP1		0	0	7.51602e-09	93.77	1.55521e-08	2	1516.7	-0.0177902	21.6669	0
	High	qEYDESGPSIVHR	70	86	17	Q964E0;P17304;H9LJA3;Q7YZD7;A0A182ZGQ5;A4D0I0;A0A1K0K0S6;F1ADJ2;K1Q0U8;D3GBA8;A0A0P0LDM5;Q6YMS6;K1RWD4;A0A194AMJ0;A0A182YVV4;K1RA57;A0A182YXP1	N-Term(Gln->pyro-Glu)	0	0	5.31303e-07	85.52	1.00435e-07	2	1499.67	-0.873532	26.7041	0
	High	HQGVMVGMGQKDSYVGDEAQSK	1	103	15	Q964E0;P17304;H9LJA3;Q7YZD7;A4D0I0;A0A0P0LDM5;V4BC69;K1RWD4;K1Q0U8;D3GBA8;F1ADJ2;A0A0B7BBH4;A0A0L8G4I0;O17477;Q52T80		0	0	9.35236e-09	83.26	1.42563e-07	3	2351.07	-2.76742	24.1051	1
	High	VAPEEHPVLLTEAPLNPK	208	285	51	E7DS71;O17477;E7DS48;Q3BCE5;A0A182YXP1;Q964E0;H9LJA3;Q7YZD7;Q9NC14;Q9NC53;V4BC69;F1ADJ2;Q9NC24;A4D0I0;A0A0P0LDM5;Q6YMS6;K1RWD4;K1Q0U8;Q9NC54;Q9NC19;D3GBA8;A0A182ZGQ5;Q86GJ1;K1RBG6;A0A182YVV4;A0A0B7BBH4;A0A0L8G4I0;G3ET61;V3ZNH0;E7DSB3;E7DS55;E7DS68;E7DS72;E7DS49;E7DSC0;E7DS88;E7DS66;E7DSA3;E7DS87;E7DS41;Q3BCF4;Q3BCD8;E7DSA2;Q3BCD6;Q3BCF7;Q460Y1;Q460Y6;E7DS67;Q3BCE4;E7DSA1;Q3BCE3		0	0	2.35617e-10	82.73	2.61067e-07	2	1954.07	1.06169	40.4105	0
	High	DLTDYLmKILTER	3	297	53	Q3BCE4;Q3BCD6;Q964E0;Q7YZD7;A4D0I0;A0A0P0LDM5;V4BC69;Q6YMS6;K1RWD4;K1Q0U8;D3GBA8;H9LJA3;Q52T80;Q3BCD8;Q3BCF7;Q3BCE7;Q460Y1;Q3BCE5;Q460Y6;Q9NC14;Q9NC53;Q9NC54;Q9NC19;F1ADJ2;Q9NC24;E7DSB3;A0A1K0K0S6;Q5J7U6;A0EJG4;A0A182ZGQ5;A0A194AMJ0;Q6SQM0;Q9NBY0;A0A0L8G4I0;A0A1B2G3B9;E7DS71;E7DS55;E7DS68;E7DS72;E7DS49;E7DSC0;E7DS88;E7DS66;E7DSA3;Q6RYC7;E7DS87;E7DS41;Q3BCF0;Q3BCF4;E7DSA2;E7DS48;E7DS67;E7DSA1	M7(Oxidation)	0	0	8.14582e-08	77.17	1.3306e-06	2	1626.84	1.3885	58.5819	1
	High	HQGVMVGMGQK	52	109	15	Q964E0;P17304;H9LJA3;Q7YZD7;A4D0I0;A0A0P0LDM5;V4BC69;K1RWD4;K1Q0U8;D3GBA8;F1ADJ2;A0A0B7BBH4;A0A0L8G4I0;O17477;Q52T80		0	0	9.77053e-07	77.11	9.4739e-07	2	1171.57	-0.866651	19.1674	0
	High	VAPEEHPVLLTEAPLNPKANR	10	277	50	E7DSA2;Q460Y1;Q964E0;H9LJA3;Q7YZD7;Q9NC14;Q9NC53;V4BC69;F1ADJ2;Q9NC24;A4D0I0;A0A0P0LDM5;Q6YMS6;K1RWD4;K1Q0U8;Q9NC54;Q9NC19;D3GBA8;A0A182ZGQ5;Q86GJ1;K1RBG6;A0A182YVV4;A0A0B7BBH4;A0A0L8G4I0;G3ET61;V3ZNH0;E7DSB3;E7DS71;E7DS55;E7DS68;E7DS72;E7DS49;E7DSC0;E7DS88;E7DS66;E7DSA3;E7DS87;E7DS41;Q3BCF4;Q3BCD8;Q3BCD6;Q3BCF7;Q3BCE5;Q460Y6;E7DS67;Q3BCE4;E7DSA1;Q3BCE3;Q3BCE7;O17477		0	0	7.17427e-11	74.55	1.24342e-06	2	2295.24	-0.965256	35.3852	1
	High	QEYDESGPSIVHRK	19	85	17	Q964E0;P17304;H9LJA3;Q7YZD7;A0A182ZGQ5;A4D0I0;A0A1K0K0S6;F1ADJ2;K1Q0U8;D3GBA8;A0A0P0LDM5;Q6YMS6;K1RWD4;A0A194AMJ0;A0A182YVV4;K1RA57;A0A182YXP1		0	0	3.87609e-06	70.55	4.72242e-06	2	1644.8	-1.12922	18.563	1
	High	qEYDESGPSIVHRK	7	85	17	Q964E0;P17304;H9LJA3;Q7YZD7;A0A182ZGQ5;A4D0I0;A0A1K0K0S6;F1ADJ2;K1Q0U8;D3GBA8;A0A0P0LDM5;Q6YMS6;K1RWD4;A0A194AMJ0;A0A182YVV4;K1RA57;A0A182YXP1	N-Term(Gln->pyro-Glu)	0	0	1.19423e-06	67.75	8.22614e-06	2	1627.77	-3.27911	22.0478	1
	High	HQGVmVGMGQK	46	109	15	Q964E0;P17304;H9LJA3;Q7YZD7;A4D0I0;A0A0P0LDM5;V4BC69;K1RWD4;K1Q0U8;D3GBA8;F1ADJ2;A0A0B7BBH4;A0A0L8G4I0;O17477;Q52T80	M5(Oxidation)	0	0	1.72833e-06	65.43	1.41204e-05	2	1187.56	-1.09589	16.8492	0
	High	DSYVGDEAQSKR	67	118	19	Q964E0;P17304;H9LJA3;Q7YZD7;A4D0I0;A0A0P0LDM5;V4BC69;K1RWD4;K1Q0U8;D3GBA8;F1ADJ2;K1RHJ4;K1RA57;A0A0B7BBH4;A0A0L8G4I0;O17477;Q52T80;G3ET57;G3ET37		0	0	5.69609e-07	64.87	1.37992e-05	2	1354.62	-2.1189	16.7136	1
	High	AGFAGDDAPR	180	121	21	Q964E0;P17304;H9LJA3;Q7YZD7;A0A182ZGQ5;A4D0I0;A0A0P0LDM5;V4BC69;K1RWD4;K1Q0U8;A0A182YVV4;D3GBA8;F1ADJ2;K1RA57;O17477;A0A0B7BBH4;A0A0L8G4I0;G3ET33;A0A182YXP1;V3ZNH0;G3ET37		0	0	3.3454e-06	63.49	2.28781e-05	2	976.447	-1.37565	18.7593	0
	High	TTGIVLDSGDGVTHTVPIYEGYALPHAIMR	22	107	18	Q964E0;E7DSB3;E7DS71;E7DS55;E7DS68;E7DS72;E7DS49;E7DSC0;E7DS88;E7DS66;E7DSA3;Q52T80;A0A1B2G3B9;Q6RYC7;E7DS87;E7DSA2;E7DS48;E7DS67		0	0	5.98466e-10	63.47	1.46178e-05	2	3183.62	1.64442	54.8931	0
	High	AVFPSIVGRPR	167	109	17	Q964E0;P17304;H9LJA3;Q7YZD7;A0A182ZGQ5;A4D0I0;A0A0P0LDM5;V4BC69;K1RWD4;K1Q0U8;D3GBA8;F1ADJ2;A0A0B7BBH4;A0A0L8G4I0;O17477;G3ET61;G3ET57		0	0	2.1465e-05	60.71	2.46262e-05	2	1198.7	-1.79741	36.8029	0
	High	IWHHTFYNELR	412	156	29	Q460Y6;Q964E0;P17304;H9LJA3;Q7YZD7;A0A182ZGQ5;A4D0I0;A0A0P0LDM5;V4BC69;Q6YMS6;K1RWD4;K1Q0U8;D3GBA8;A0A182YVV4;K1RA57;A0A0B7BBH4;A0A0L8G4I0;Q52T80;G3ET61;V3ZNH0;Q3BCF4;Q3BCD8;Q3BCD6;Q3BCF7;Q460Y1;Q3BCE5;Q3BCE4;Q3BCE7;Q3BCE3		0	0	3.71162e-06	57.43	0.000105991	3	1515.75	-0.148615	41.6125	0
	High	DSYVGDEAQSK	80	119	19	Q964E0;P17304;H9LJA3;Q7YZD7;A4D0I0;A0A0P0LDM5;V4BC69;K1RWD4;K1Q0U8;D3GBA8;F1ADJ2;K1RHJ4;K1RA57;A0A0B7BBH4;A0A0L8G4I0;O17477;Q52T80;G3ET57;G3ET37		0	0	2.14392e-06	54.86	8.13204e-05	2	1198.52	-1.33817	18.0293	0
	High	HQGVmVGmGQKDSYVGDEAQSK	1	103	15	Q964E0;P17304;H9LJA3;Q7YZD7;A4D0I0;A0A0P0LDM5;V4BC69;K1RWD4;K1Q0U8;D3GBA8;F1ADJ2;A0A0B7BBH4;A0A0L8G4I0;O17477;Q52T80	M5(Oxidation); M8(Oxidation)	0	0	6.52448e-11	54.68	8.90167e-05	3	2383.06	-1.35681	17.8907	1
	High	TTGIVLDSGDGVTHTVPIYEGYALPHAImR	38	107	18	E7DS55;Q964E0;E7DSB3;E7DS71;E7DS68;E7DS72;E7DS49;E7DSC0;E7DS88;E7DS66;E7DSA3;Q52T80;A0A1B2G3B9;Q6RYC7;E7DS87;E7DSA2;E7DS48;E7DS67	M29(Oxidation)	0	0	2.45103e-13	48.31	0.000492886	3	3199.61	-0.422226	51.7206	0
	High	HQGVmVGmGQK	9	109	15	Q964E0;P17304;H9LJA3;Q7YZD7;A4D0I0;A0A0P0LDM5;V4BC69;K1RWD4;K1Q0U8;D3GBA8;F1ADJ2;A0A0B7BBH4;A0A0L8G4I0;O17477;Q52T80	M5(Oxidation); M8(Oxidation)	0	0	1.75554e-05	42.75	0.00220848	2	1203.56	-4.4632	15.2518	0
	High	GYSFTTTAER	215	321	57	Q3BCE5;Q964E0;E7DSB3;E7DS71;E7DS55;E7DS68;E7DS72;E7DS49;E7DSC0;E7DS88;E7DS66;E7DSA3;Q3BCE4;A0A1B2G3B9;Q6RYC7;P17304;H9LJA3;Q7YZD7;K1RWD4;Q9NC14;Q9NC53;V4BC69;F1ADJ2;Q9NC24;A0A1K0K0S6;A4D0I0;A0A0P0LDM5;K1Q0U8;Q5J7U6;A0A194AMJ0;D3GBA8;Q9NBY0;A0EJG4;Q6YMS6;Q9NC54;Q9NC19;Q86GJ1;A0A0B6Y3K1;Q6SQM0;K1RBG6;A0A182YVV4;Q52T80;A0A0L8G4I0;E7DS87;E7DS41;Q3BCF0;Q3BCF4;Q3BCD8;E7DSA2;E7DS48;Q3BCD6;Q3BCF7;Q460Y1;…		0	0	0.000132734	40.54	0.0048172	2	1132.52	-2.74607	31.9507	0
	High	cPEAmFQPSFLGmEAAGIHETTYNSImK	8	2	1	Q964E0	C1(Carbamidomethyl); M5(Oxidation); M13(Oxidation); M27(Oxidation)	0	0	2.55348e-05	27.21	0.0201514	3	3208.41	-0.127009	53.4977	0
	High	cPEAMFQPSFLGmEAAGIHETTYNSImK	1	2	1	Q964E0	C1(Carbamidomethyl); M13(Oxidation); M27(Oxidation)	0	5.4e-05	0.000584496	19.22	0.15797	3	3192.42	1.45324	56.1037	0
	High	DLTDYLMK	53	303	55	Q9NC38;Q964E0;Q7YZD7;A0A182ZGQ5;A4D0I0;A0A0P0LDM5;V4BC69;Q6YMS6;K1RWD4;K1Q0U8;D3GBA8;H9LJA3;Q3BCD8;Q3BCD6;Q3BCF7;Q460Y1;Q3BCE5;Q460Y6;Q9NC14;A0A1K0K0S6;Q9NC53;Q5J7U6;A0EJG4;F1ADJ2;Q9NC24;Q9NC54;Q9NC19;A0A194AMJ0;Q6SQM0;Q9NBY0;Q52T80;A0A0L8G4I0;A0A1B2G3B9;E7DSB3;E7DS71;E7DS55;E7DS68;E7DS72;E7DS49;E7DSC0;E7DS88;E7DS66;E7DSA3;Q6RYC7;E7DS87;E7DS41;Q3BCF0;Q3BCF4;E7DSA2;E7DS48;E7DS67;Q3BCE4;E7DSA1;Q3BC…		0	0.000122	0.00291078	47.1	0.0015355	2	998.487	0.513482	48.6179	0
	High	HQGVMVGmGQKDSYVGDEAQSK	1	103	15	Q964E0;P17304;H9LJA3;Q7YZD7;A4D0I0;A0A0P0LDM5;V4BC69;K1RWD4;K1Q0U8;D3GBA8;F1ADJ2;A0A0B7BBH4;A0A0L8G4I0;O17477;Q52T80	M8(Oxidation)	0	0.000122	0.00172143	27.03	0.047953	3	2367.06	-5.6544	19.4748	1
	High	DLTDYLmK	120	303	55	Q9NC14;D3GBA8;F1ADJ2;E7DSB3;Q964E0;H9LJA3;Q7YZD7;A4D0I0;A0A1K0K0S6;Q9NC53;V4BC69;Q5J7U6;A0EJG4;Q9NC24;A0A0P0LDM5;Q6YMS6;K1RWD4;K1Q0U8;Q9NC54;Q9NC19;A0A182ZGQ5;A0A194AMJ0;Q6SQM0;Q9NBY0;Q52T80;A0A0L8G4I0;A0A1B2G3B9;E7DS71;E7DS55;E7DS68;E7DS72;E7DS49;E7DSC0;E7DS88;E7DS66;E7DSA3;Q6RYC7;E7DS87;E7DS41;Q3BCF0;Q3BCF4;Q3BCD8;E7DSA2;E7DS48;Q3BCD6;Q3BCF7;Q460Y1;Q3BCE5;Q460Y6;E7DS67;Q3BCE4;E7DSA1;Q3BCE7;Q3BC…	M7(Oxidation)	0	0.00021	0.00436049	36.33	0.014085	2	1014.48	0.28354	37.7136	0
	High	DLYANTVLSGGSTmFPGIADR	2	42	5	Q964E0;Q7YZD7;A4D0I0;K1Q0U8;D3GBA8	M14(Oxidation)	0	0.00041	0.0106759	43.33	0.00201832	2	2201.04	-5.95579	52.2688	0
	High	LDLAGRDLTDYLMK	1	284	49	Q9NC14;D3GBA8;F1ADJ2;Q6YMS6;A0EJG4;A0A1K0K0S6;Q5J7U6;E7DS66;E7DS71;Q3BCD8;Q964E0;E7DSB3;E7DS55;E7DS68;E7DS72;E7DS49;E7DSC0;E7DS88;E7DSA3;E7DS87;E7DSA2;H9LJA3;Q7YZD7;A4D0I0;Q9NC53;A0A0P0LDM5;V4BC69;K1RWD4;K1Q0U8;Q9NC54;Q9NC19;Q9NC24;A0A182ZGQ5;A0A194AMJ0;Q6SQM0;Q9NBY0;Q52T80;A0A1B2G3B9;Q6RYC7;E7DS41;Q3BCF0;E7DS48;Q3BCD6;Q3BCF7;Q460Y1;Q3BCE5;Q460Y6;E7DS67;Q3BCE7		0	0.000507	0.0131606	20.23	0.699459	2	1623.83	-5.73741	53.6677	1
	High	cDVDIRK	8	195	32	Q964E0;P17304;H9LJA3;Q7YZD7;A0A1K0K0S6;Q5J7U6;F1ADJ2;Q5UB47;Q9NC38;Q9NC14;A4D0I0;Q9NC53;V4BC69;A0EJG4;Q9NC24;A0A0P0LDM5;Q6YMS6;K1RWD4;K1Q0U8;Q9NC54;Q9NC19;D3GBA8;A0A182ZGQ5;Q9NC09;Q86GJ1;A0A0B6Y3K1;Q9NBY3;A0A194AMJ0;Q6SQM0;J7LKN4;K1RBG6;A0A182YVV4	C1(Carbamidomethyl)	0	0.000566	0.0149032	32.94	0.0516036	2	905.449	-2.15704	16.1827	1
	High	cPEAMFQPSFLGmEAAGIHETTYNSIMK	2	2	1	Q964E0	C1(Carbamidomethyl); M13(Oxidation)	0	0.000683	0.0167903	25.82	0.0384873	2	3176.42	0.920759	56.9162	0
	High	IIAPPER	40	139	20	Q964E0;P17304;Q7YZD7;Q9NC14;Q9NC53;V4BC69;F1ADJ2;Q9NC24;A0A1K0K0S6;A4D0I0;A0A0P0LDM5;K1RWD4;K1Q0U8;Q5J7U6;A0A194AMJ0;D3GBA8;Q9NBY0;J7LKN4;K1RHJ4;K1RA57		0	0.001333	0.0249324	46.34	0.000934902	2	795.472	-0.643572	28.3942	0
	High	IIAPPERK	3	136	19	Q964E0;Q7YZD7;A4D0I0;A0A0P0LDM5;V4BC69;K1RWD4;K1Q0U8;D3GBA8;F1ADJ2;P17304;Q9NC14;Q9NC53;Q9NC24;A0A1K0K0S6;Q5J7U6;A0A194AMJ0;Q9NBY0;J7LKN4;K1RA57		0	0.004393	0.0659206	29.75	0.0239921	2	923.565	-2.80049	16.9297	1
	High	cDVDIR	7	197	32	Q964E0;Q7YZD7;A4D0I0;A0A0P0LDM5;V4BC69;Q6YMS6;K1RWD4;K1Q0U8;D3GBA8;H9LJA3;P17304;A0A1K0K0S6;Q5J7U6;F1ADJ2;Q5UB47;Q9NC38;Q9NC14;Q9NC53;A0EJG4;Q9NC24;Q9NC54;Q9NC19;A0A182ZGQ5;Q9NC09;Q86GJ1;A0A0B6Y3K1;Q9NBY3;A0A194AMJ0;Q6SQM0;J7LKN4;K1RBG6;A0A182YVV4	C1(Carbamidomethyl)	0	0.004835	0.0736031	49.66	0.00076133	2	777.355	-1.41416	18.2287	0
A0A077GZK0	Ribosomal protein S2 (Fragment) OS=Mytilus trossulus PE=2 SV=1 - [A0A077GZK0_MYTTR]	574.12	40.48	8	8	10	64	289	31.2464	10.0669
	A2	Sequence	# PSMs	# Proteins	# Protein Groups	Protein Group Accessions	Modifications	ΔCn	q-Value	PEP	IonScore	Exp Value	Charge	MH+ [Da]	ΔM [ppm]	RT [min]	# Missed Cleavages
	High	AVcmLSNTTAIAEAWAR	77	90	10	A0A194AM95;V3ZGT0;K1R473;V3ZLQ5;A0A0B7B286;K1QQ68;A0A0B7AVA2;A0A0L8FK19;A0A0L8GCW8;A0A182ZKU8	C3(Carbamidomethyl); M4(Oxidation)	0	0	6.3047e-12	126.62	9.91947e-12	2	1880.89	-2.64423	50.9211	0
	High	AVcMLSNTTAIAEAWAR	48	90	10	A0A194AM95;V3ZGT0;K1R473;V3ZLQ5;A0A0B7B286;K1QQ68;A0A0B7AVA2;A0A0L8FK19;A0A0L8GCW8;A0A182ZKU8	C3(Carbamidomethyl)	0	0	1.64837e-13	120.41	4.55867e-11	2	1864.9	-0.0261439	56.5361	0
	High	FDGALNVDLTEFQTNLVPYPR	24	98	14	A0A194AM95;A0A182Z895;V3ZGT0;K1R473;V3ZLQ5;A0A0B7AVA2;K1PE00;V4CGI5;K1QQ68;A0A0B7B286;A0A0L8FK19;V4B1Y2;A0A0L8GCW8;A0A182ZKU8		0	0	9.45499e-14	111.91	2.76993e-10	2	2409.2	-4.98942	57.8418	0
	High	LIGQIVSSITASLR	87	69	10	A0A194AM95;A0A182Z895;V3ZGT0;K1R473;V3ZLQ5;A0A0B7AVA2;K1PE00;V4CGI5;K1QQ68;V4B1Y2		0	0	1.75241e-08	91.57	9.71794e-09	2	1457.87	0.689503	58.5755	0
	High	qLFHPEQLITGKEDAANNYAR	17	71	10	A0A194AM95;V3ZGT0;V3ZIE4;K1R473;V4ANQ6;A0A0B7B286;A0A0B7AVA2;K1PE00;V4CGI5;A0A0L8GCW8	N-Term(Gln->pyro-Glu)	0	0	4.17637e-16	90.87	3.73629e-08	2	2398.18	-0.684999	49.7637	1
	High	AVFVDLEPTVVDEVR	75	58	7	A0A194AM95;K1R473;A0A0B7B286;A0A0B7AVA2;V4CGI5;K1QQ68;G0YGJ3		0	0	6.0435e-10	90.56	4.97087e-08	2	1687.89	-1.46834	51.0168	0
	High	IHFPLATYAPVISAEK	150	61	7	A0A194AM95;V3ZGT0;A0A0B7B286;K1PE00;V4CGI5;K1QQ68;A0A0B7AVA2		0	0	1.33134e-07	88.05	4.70809e-08	2	1756.96	-1.10987	53.1831	0
	High	QLFHPEQLITGKEDAANNYAR	42	71	10	A0A194AM95;V3ZGT0;V3ZIE4;K1R473;V4ANQ6;A0A0B7B286;A0A0B7AVA2;K1PE00;V4CGI5;A0A0L8GCW8		0	0	2.75179e-10	78.37	6.46224e-07	4	2415.21	-0.00844597	40.9036	1
	High	AFVHWYVGEGMEEGEFSEAR	19	101	14	A0A194AM95;V3ZIE4;V3ZGT0;V4ANQ6;A0A0B7B286;A0A182Z6F6;K1PE00;K1QQ68;K1R473;A0A182ZKU8;A0A0B7AVA2;V4CGI5;V4B1Y2;A0A0L8GCW8		0	0	2.72355e-10	70.13	1.76148e-06	2	2330.02	-1.26301	53.4542	0
	High	NLDIERPTYTNLNR	52	63	8	A0A194AM95;K1PE00;K1QQ68;K1R473;A0A0B7B286;A0A182Z6F6;A0A0B7AVA2;A0A0L8GCW8		0	0	3.08903e-08	64.12	2.43004e-05	2	1718.88	0.169015	32.1687	0
	High	AFVHWYVGEGmEEGEFSEAR	29	101	14	A0A194AM95;V3ZIE4;V3ZGT0;V4ANQ6;A0A0B7B286;A0A182Z6F6;K1PE00;K1QQ68;K1R473;A0A182ZKU8;A0A0B7AVA2;V4CGI5;V4B1Y2;A0A0L8GCW8	M11(Oxidation)	0	0	5.82092e-07	59.21	1.84723e-05	3	2346.01	-2.24063	49.2236	0
	High	LDHKFDLMYAK	41	103	16	V3ZIE4;A0A194AM95;A0A182Z895;V3ZGT0;K1R473;V4ANQ6;A0A0B7AVA2;K1PE00;V4CGI5;K1QQ68;A0A0B7B286;A0A182Z6F6;A0A0L8GCW8;V4B1Y2;V3ZTB1;A0A182ZKU8		0	0	4.74353e-05	57.26	0.000122907	2	1380.7	-0.651951	32.9538	1
	High	QLFHPEQLITGK	39	73	11	A0A194AM95;V3ZGT0;V3ZIE4;K1R473;V4ANQ6;A0A0B7B286;A0A0B7AVA2;K1PE00;V4CGI5;A0A0L8GCW8;G0YGJ3		0	0	3.70354e-07	56.45	9.44357e-05	2	1410.77	-1.7716	42.1341	0
	High	DVNAAIATIKTK	3	88	11	A0A194AM95;V3ZGT0;K1R473;K1PE00;K1QQ68;A0A182Z6F6;A0A0B7AVA2;V4CGI5;V4B1Y2;A0A0L8GCW8;A0A182ZKU8		0	0	1.03774e-05	56.44	6.6734e-05	2	1244.72	-1.42803	28.6012	1
	High	GHYTIGKEIVDLVLDR	1	45	7	A0A0B7B286;K1QQ68;K1R473;A0A194AM95;A0A0B7AVA2;K1PE00;A0A0L8GCW8		0	0	5.01628e-08	55.08	0.000108039	2	1828	1.6608	57.6815	1
	High	TIQFVDWcPTGFK	20	82	13	A0A194AM95;V3ZGT0;V3ZIE4;K1R473;V4ANQ6;A0A0B7AVA2;K1PE00;V4CGI5;K1QQ68;A0A182Z6F6;A0A0L8GCW8;V4B1Y2;A0A182ZKU8	C8(Carbamidomethyl)	0	0	2.62134e-07	55.05	0.000159743	2	1598.76	-3.19794	56.3612	0
	High	DVNAAIATIK	35	88	11	A0A194AM95;V3ZGT0;K1R473;K1PE00;K1QQ68;A0A182Z6F6;A0A0B7AVA2;V4CGI5;V4B1Y2;A0A0L8GCW8;A0A182ZKU8		0	0	4.32583e-05	54.6	0.000227113	2	1015.58	2.46737	31.497	0
	High	LDHKFDLmYAK	38	103	16	V3ZIE4;A0A194AM95;A0A182Z895;V3ZGT0;K1R473;V4ANQ6;A0A0B7AVA2;K1PE00;V4CGI5;K1QQ68;A0A0B7B286;A0A182Z6F6;A0A0L8GCW8;V4B1Y2;V3ZTB1;A0A182ZKU8	M8(Oxidation)	0	0	3.63534e-08	53.41	0.000279095	3	1396.69	-0.290851	27.0658	1
	High	RNLDIERPTYTNLNR	8	62	8	A0A194AM95;K1PE00;K1QQ68;K1R473;A0A0B7B286;A0A182Z6F6;A0A0B7AVA2;A0A0L8GCW8		0	0	1.56704e-09	44.19	0.00159286	3	1874.98	-0.0394062	27.9925	1
	High	qLFHPEQLITGK	25	73	11	A0A194AM95;V3ZGT0;V3ZIE4;K1R473;V4ANQ6;A0A0B7B286;A0A0B7AVA2;K1PE00;V4CGI5;A0A0L8GCW8;G0YGJ3	N-Term(Gln->pyro-Glu)	0	0	2.05402e-06	43.39	0.00235714	2	1393.75	-1.22487	53.0698	0
	High	RTIQFVDWcPTGFK	4	80	12	A0A194AM95;V3ZGT0;V3ZIE4;K1R473;K1PE00;K1QQ68;V4CGI5;A0A182Z6F6;A0A0B7AVA2;A0A0L8GCW8;V4B1Y2;A0A182ZKU8	C9(Carbamidomethyl)	0	0	6.78208e-05	29.97	0.0557337	3	1754.86	-2.21683	51.6348	1
	High	EIVDLVLDR	24	50	9	K1QQ68;K1R473;A0A194AM95;A0A182Z895;V3ZLQ5;A0A0B7B286;A0A0B7AVA2;K1PE00;A0A0L8GCW8		0	2.9e-05	0.000357033	57.2	0.000112517	2	1071.61	0.710064	48.2694	0
	High	DSFNTFFSETGAGK	1	2	1	A0A0B7AVA2		0	5.4e-05	0.000970206	21.63	0.151155	2	1507.67	-2.7129	47.8545	0
	High	FDLMYAK	2	111	17	A0A194AM95;A0A182Z895;V3ZIE4;V3ZGT0;V4ANQ6;A0A0B7B286;A0A182Z6F6;K1PE00;K1QQ68;K1R473;A0A182ZKU8;A0A0B7AVA2;V4CGI5;A0A0L8FK19;V4B1Y2;A0A0L8GCW8;V3ZTB1		0	0.000189	0.0043113	47.83	0.000797711	2	887.434	0.644689	36.9131	0
	High	LSVDYGKK	27	103	13	A0A194AM95;A0A182Z895;V3ZGT0;V3ZIE4;K1R473;V3ZLQ5;A0A0B7AVA2;K1PE00;V4CGI5;K1QQ68;A0A0B7B286;V4B1Y2;V3ZTB1		0	0.000189	0.00382307	46.19	0.00116852	2	909.502	-2.04229	21.6935	1
	High	FDLmYAK	2	111	17	V3ZIE4;A0A194AM95;A0A182Z895;V3ZGT0;V4ANQ6;A0A0B7B286;A0A182Z6F6;K1PE00;K1QQ68;K1R473;A0A182ZKU8;A0A0B7AVA2;V4CGI5;A0A0L8FK19;V4B1Y2;A0A0L8GCW8;V3ZTB1	M4(Oxidation)	0	0.000824	0.0180266	37.28	0.00950307	2	903.429	0.721956	29.521	0
	High	EDLAALEK	2	105	15	A0A194AM95;V3ZGT0;K1R473;V3ZLQ5;V4ANQ6;A0A0B7AVA2;K1PE00;V4CGI5;K1QQ68;A0A0B7B286;A0A182Z6F6;A0A0L8FK19;A0A0L8GCW8;V3ZTB1;A0A182ZKU8		0	0.008177	0.114532	42.36	0.00624903	2	888.467	-0.765287	24.4178	0
Q9NC38	Actin (Fragment) OS=Sepioteuthis australis PE=3 SV=1 - [Q9NC38_9MOLL]	563.29	30.43	4	2	9	701	207	22.6844	5.2876
	A2	Sequence	# PSMs	# Proteins	# Protein Groups	Protein Group Accessions	Modifications	ΔCn	q-Value	PEP	IonScore	Exp Value	Charge	MH+ [Da]	ΔM [ppm]	RT [min]	# Missed Cleavages
	High	LASDLLEWIR	9	6	2	K1RH58;A0A0B7B7H5		0	0	3.48379e-07	90.77	5.23037e-08	2	1215.67	-0.900375	57.8186	0
	High	ETADTDTAEQVMQSFK	8	6	2	K1RH58;A0A0B7B7H5		0	0	2.0367e-11	87.94	6.17869e-08	2	1800.8	0.328159	46.7229	0
	High	NVNVQNFHLSWK	12	3	1	A0A0B7B7H5		0	0	7.13536e-08	85.01	1.65007e-07	2	1485.76	-0.629065	44.2798	0
	High	NINEVENQILTR	22	7	2	K1RH58;A0A0B7B7H5		0	0	1.13074e-07	84.51	1.69742e-07	2	1442.76	2.85723	40.0749	0
	High	MVSDIANAWK	7	3	2	K1RH58;A0A0B7B7H5		0	0	1.31285e-06	82.54	3.81115e-07	2	1134.56	-0.0585907	38.1986	0
	High	VGWEQLLTAIAR	23	8	3	K1RH58;A0A0B7B7H5;V3ZQ63		0	0	2.99681e-08	81.76	2.61388e-07	2	1356.77	1.16523	59.1021	0
	High	MLDPEDMVNSAKPDER	5	5	2	A0A0B7B7H5;V3ZQ63		0	0	2.95907e-09	81.73	1.93372e-07	2	1846.83	0.402532	37.8487	0
	High	LENSFNTLQTR	15	7	2	K1RH58;A0A0B7B7H5		0	0	8.24654e-07	80.82	4.57024e-07	2	1322.67	1.58268	27.7681	0
	High	GFEEWLLSELQR	13	7	3	K1RH58;A0A0B7B7H5;V3ZQ63		0	0	1.65684e-07	78.35	9.50415e-07	2	1506.76	-1.50919	59.2054	0
	High	DGLAFcALIHR	13	9	3	K1RH58;A0A0B7B7H5;V3ZQ63	C6(Carbamidomethyl)	0	0	2.58627e-05	74.82	1.86724e-06	2	1272.65	-1.17797	47.4755	0
	High	mTLGmIWTIILR	6	7	3	K1RH58;A0A0B7B7H5;V3ZQ63	M1(Oxidation); M5(Oxidation)	0	0	3.49052e-06	74.61	1.11565e-06	2	1479.81	1.09313	59.3022	0
	High	FAIQDITVEELTAK	11	7	3	K1RH58;A0A0B7B7H5;V3ZQ63		0	0	3.05605e-08	70.36	4.60225e-06	2	1577.84	-1.45766	55.5114	0
	High	SVMAYVSSYYHAFSGAQQAETAANR	2	6	3	K1RH58;A0A0B7B7H5;V3ZQ63		0	0	6.44112e-12	70.36	2.42078e-06	3	2709.23	-4.15675	56.318	0
	High	ETADTDTAEQVmQSFK	17	6	2	K1RH58;A0A0B7B7H5	M12(Oxidation)	0	0	2.16314e-08	69.66	2.82795e-06	2	1816.79	-0.369723	31.1891	0
	High	TTDNTLPGTQR	10	6	2	K1RH58;A0A0B7B7H5		0	0	4.43158e-05	69.65	6.49272e-06	2	1203.59	-1.29202	17.6316	0
	High	QELPPDQAEYcIQR	21	6	3	K1RH58;A0A0B7B7H5;V3ZQ63	C11(Carbamidomethyl)	0	0	0.000106104	61.58	2.84612e-05	2	1746.82	3.53289	30.1595	0
	High	SVmAYVSSYYHAFSGAQQAETAANR	6	6	3	K1RH58;A0A0B7B7H5;V3ZQ63	M3(Oxidation)	0	0	2.03733e-07	48.47	0.000332825	3	2725.22	-2.28884	50.0795	0
	High	mLDPEDmVNSAKPDER	4	5	2	A0A0B7B7H5;V3ZQ63	M1(Oxidation); M7(Oxidation)	0	0	1.27861e-06	48.36	0.000293222	2	1878.82	-2.50774	21.5023	0
	High	TFTAWcNSHLR	6	5	3	K1RH58;A0A0B7B7H5;V3ZQ63	C6(Carbamidomethyl)	0	0	6.24308e-06	48.05	0.000683887	2	1392.65	1.56151	33.2406	0
	High	mVSDIANAWK	12	3	2	K1RH58;A0A0B7B7H5	M1(Oxidation)	0	0	6.58889e-05	43.78	0.00208769	2	1150.55	-2.74667	32.8216	0
	High	EGLLLWcQR	18	7	3	K1RH58;A0A0B7B7H5;V3ZQ63	C7(Carbamidomethyl)	0	0.000122	0.00149434	38.4	0.00925081	2	1174.6	-0.613277	49.9597	0
	High	MLDPEDmVNSAKPDER	5	5	2	A0A0B7B7H5;V3ZQ63	M7(Oxidation)	0	0.000122	0.00220045	29.09	0.0350818	2	1862.83	3.12879	24.3283	0
	High	LmEEYER	4	6	2	K1RH58;A0A0B7B7H5	M2(Oxidation)	0	0.000275	0.00598078	41.26	0.00163101	2	985.428	-1.93459	17.0299	0
	High	EGLLDPAWEK	4	5	3	K1RH58;A0A0B7B7H5;V3ZQ63		0	0.00041	0.0105698	26.42	0.116868	2	1157.58	-0.310714	43.0381	0
	High	ALDYIASK	2	5	2	A0A0B7B7H5;V3ZQ63		0	0.002896	0.0463412	34.27	0.0252151	2	880.478	0.177627	22.4094	0
E7DS49	Actin (Fragment) OS=Streptostele cf. elgonensis 'Nabugabo' PE=3 SV=1 - [E7DS49_9EUPU]	562.28	54.86	51	2	10	918	175	19.6908	4.99561
	A2	Sequence	# PSMs	# Proteins	# Protein Groups	Protein Group Accessions	Modifications	ΔCn	q-Value	PEP	IonScore	Exp Value	Charge	MH+ [Da]	ΔM [ppm]	RT [min]	# Missed Cleavages
	High	DLYANTVLSGGSTmYPGIADR	49	28	3	A0A0P0LDM5;K1RWD4;A0A194AMJ0	M14(Oxidation)	0	0	9.16162e-13	131.53	3.12164e-12	2	2217.05	1.45307	46.6765	0
	High	DLYANTVLSGGSTMYPGIADR	42	28	3	A0A0P0LDM5;K1RWD4;A0A194AMJ0		0	0	7.9822e-13	129.49	5.2744e-12	2	2201.06	0.484413	51.1304	0
	High	LcYVALDFEQEMATAASSSSLEK	262	51	10	P17304;Q5UB47;Q9NC14;F1ADJ2;A0EJG4;Q9NC53;Q6YMS6;A0A194AMJ0;H9LJA3;E7DSC0	C2(Carbamidomethyl)	0	0	5.49161e-18	129.01	4.15118e-12	2	2550.18	2.07888	61.4559	0
	High	EKLcYVALDFEQEMATAASSSSLEK	17	51	10	P17304;Q5UB47;Q9NC14;F1ADJ2;A0EJG4;Q9NC53;Q6YMS6;A0A194AMJ0;H9LJA3;E7DSC0	C4(Carbamidomethyl)	0	0	1.6573e-17	122.86	1.68222e-11	2	2807.31	-1.6325	57.592	1
	High	SYELPDGQVITIGNER	169	275	48	Q3BCD6;Q964E0;P17304;H9LJA3;Q7YZD7;K1RWD4;A0A1K0K0S6;Q9NC14;Q9NC53;A4D0I0;A0A0P0LDM5;V4BC69;K1Q0U8;Q5J7U6;A0A194AMJ0;D3GBA8;F1ADJ2;Q9NBY0;Q5UB47;Q9NC38;A0A0B6Y3K1;Q9NBY3;A0EJG4;Q6YMS6;Q6SQM0;A0A1B2G3B9;E7DSB3;E7DS71;E7DS55;E7DS68;E7DS72;E7DS49;E7DSC0;E7DS88;E7DS66;E7DSA3;Q6RYC7;Q3BCF0;Q3BCF4;Q3BCD8;Q3BCF7;Q460Y1;Q3BCE5;Q460Y6;E7DS41;Q3BCE4;Q3BCE7;Q3BCE3		0	0	3.23053e-12	121.18	5.36123e-11	2	1790.89	-1.89509	49.885	0
	High	LcYVALDFEQEmATAASSSSLEK	367	51	10	P17304;Q5UB47;Q9NC14;F1ADJ2;A0EJG4;Q9NC53;Q6YMS6;A0A194AMJ0;H9LJA3;E7DSC0	C2(Carbamidomethyl); M12(Oxidation)	0	0	7.45464e-16	119.03	3.48822e-11	2	2566.17	-1.3754	53.1576	0
	High	KDLYANTVLSGGSTMYPGIADR	6	28	3	A0A0P0LDM5;K1RWD4;A0A194AMJ0		0	0	6.6986e-16	116.94	9.58911e-11	2	2329.15	0.772533	44.6987	1
	High	KDLYANTVLSGGSTmYPGIADR	12	28	3	A0A0P0LDM5;K1RWD4;A0A194AMJ0	M15(Oxidation)	0	0	7.47652e-14	105.71	1.1735e-09	2	2345.14	0.124747	40.2066	1
	High	EKLcYVALDFEQEmATAASSSSLEK	21	51	10	P17304;Q5UB47;Q9NC14;F1ADJ2;A0EJG4;Q9NC53;Q6YMS6;A0A194AMJ0;H9LJA3;E7DSC0	C4(Carbamidomethyl); M14(Oxidation)	0	0	1.96812e-09	105.12	9.82813e-10	3	2823.31	0.540577	49.8613	1
	High	DLTDYLMKILTER	4	297	53	Q3BCE4;Q3BCD6;Q964E0;Q7YZD7;A4D0I0;A0A0P0LDM5;V4BC69;Q6YMS6;K1RWD4;K1Q0U8;D3GBA8;H9LJA3;Q52T80;Q3BCD8;Q3BCF7;Q3BCE7;Q460Y1;Q3BCE5;Q460Y6;Q9NC14;Q9NC53;Q9NC54;Q9NC19;F1ADJ2;Q9NC24;E7DSB3;A0A1K0K0S6;Q5J7U6;A0EJG4;A0A182ZGQ5;A0A194AMJ0;Q6SQM0;Q9NBY0;A0A0L8G4I0;A0A1B2G3B9;E7DS71;E7DS55;E7DS68;E7DS72;E7DS49;E7DSC0;E7DS88;E7DS66;E7DSA3;Q6RYC7;E7DS87;E7DS41;Q3BCF0;Q3BCF4;E7DSA2;E7DS48;E7DS67;E7DSA1		0	0	6.14838e-08	96.32	1.56225e-08	2	1610.85	3.01971	60.1913	1
	High	QEYDESGPSIVHR	174	86	17	Q964E0;P17304;H9LJA3;Q7YZD7;A0A182ZGQ5;A4D0I0;A0A1K0K0S6;F1ADJ2;K1Q0U8;D3GBA8;A0A0P0LDM5;Q6YMS6;K1RWD4;A0A194AMJ0;A0A182YVV4;K1RA57;A0A182YXP1		0	0	7.51602e-09	93.77	1.55521e-08	2	1516.7	-0.0177902	21.6669	0
	High	qEYDESGPSIVHR	70	86	17	Q964E0;P17304;H9LJA3;Q7YZD7;A0A182ZGQ5;A4D0I0;A0A1K0K0S6;F1ADJ2;K1Q0U8;D3GBA8;A0A0P0LDM5;Q6YMS6;K1RWD4;A0A194AMJ0;A0A182YVV4;K1RA57;A0A182YXP1	N-Term(Gln->pyro-Glu)	0	0	5.31303e-07	85.52	1.00435e-07	2	1499.67	-0.873532	26.7041	0
	High	DLTDYLmKILTER	3	297	53	Q3BCE4;Q3BCD6;Q964E0;Q7YZD7;A4D0I0;A0A0P0LDM5;V4BC69;Q6YMS6;K1RWD4;K1Q0U8;D3GBA8;H9LJA3;Q52T80;Q3BCD8;Q3BCF7;Q3BCE7;Q460Y1;Q3BCE5;Q460Y6;Q9NC14;Q9NC53;Q9NC54;Q9NC19;F1ADJ2;Q9NC24;E7DSB3;A0A1K0K0S6;Q5J7U6;A0EJG4;A0A182ZGQ5;A0A194AMJ0;Q6SQM0;Q9NBY0;A0A0L8G4I0;A0A1B2G3B9;E7DS71;E7DS55;E7DS68;E7DS72;E7DS49;E7DSC0;E7DS88;E7DS66;E7DSA3;Q6RYC7;E7DS87;E7DS41;Q3BCF0;Q3BCF4;E7DSA2;E7DS48;E7DS67;E7DSA1	M7(Oxidation)	0	0	8.14582e-08	77.17	1.3306e-06	2	1626.84	1.3885	58.5819	1
	High	QEYDESGPSIVHRK	19	85	17	Q964E0;P17304;H9LJA3;Q7YZD7;A0A182ZGQ5;A4D0I0;A0A1K0K0S6;F1ADJ2;K1Q0U8;D3GBA8;A0A0P0LDM5;Q6YMS6;K1RWD4;A0A194AMJ0;A0A182YVV4;K1RA57;A0A182YXP1		0	0	3.87609e-06	70.55	4.72242e-06	2	1644.8	-1.12922	18.563	1
	High	MQKEITALAPSTmK	3	45	11	A0A1K0K0S6;Q5J7U6;F1ADJ2;Q86GJ1;A0A0P0LDM5;Q6YMS6;K1RWD4;K1Q0U8;A0A194AMJ0;D3GBA8;Q6RYC7	M13(Oxidation)	0	0	6.33696e-08	70.25	6.33937e-06	2	1564.81	-0.855331	23.4762	1
	High	qEYDESGPSIVHRK	7	85	17	Q964E0;P17304;H9LJA3;Q7YZD7;A0A182ZGQ5;A4D0I0;A0A1K0K0S6;F1ADJ2;K1Q0U8;D3GBA8;A0A0P0LDM5;Q6YMS6;K1RWD4;A0A194AMJ0;A0A182YVV4;K1RA57;A0A182YXP1	N-Term(Gln->pyro-Glu)	0	0	1.19423e-06	67.75	8.22614e-06	2	1627.77	-3.27911	22.0478	1
	High	EITALAPSTMK	84	46	12	K1RVE3;A0A1K0K0S6;Q5J7U6;F1ADJ2;Q86GJ1;A0A0P0LDM5;Q6YMS6;K1RWD4;K1Q0U8;A0A194AMJ0;D3GBA8;Q6RYC7		0	0	5.41549e-06	56.96	0.000153949	2	1161.62	-0.836816	30.7113	0
	High	EITALAPSTmK	116	46	12	K1RVE3;A0A1K0K0S6;Q5J7U6;F1ADJ2;Q86GJ1;A0A0P0LDM5;Q6YMS6;K1RWD4;K1Q0U8;A0A194AMJ0;D3GBA8;Q6RYC7	M10(Oxidation)	0	0	5.66513e-05	53.25	0.000374499	2	1177.61	-2.83061	24.0067	0
	High	EITALAPSTMKIK	4	45	11	K1RVE3;A0A1K0K0S6;Q5J7U6;F1ADJ2;Q86GJ1;A0A0P0LDM5;K1RWD4;K1Q0U8;A0A194AMJ0;D3GBA8;Q6RYC7		0	0	9.57658e-07	41.04	0.00281369	2	1402.8	-1.62368	33.4881	1
	High	GYSFTTTAER	215	321	57	Q3BCE5;Q964E0;E7DSB3;E7DS71;E7DS55;E7DS68;E7DS72;E7DS49;E7DSC0;E7DS88;E7DS66;E7DSA3;Q3BCE4;A0A1B2G3B9;Q6RYC7;P17304;H9LJA3;Q7YZD7;K1RWD4;Q9NC14;Q9NC53;V4BC69;F1ADJ2;Q9NC24;A0A1K0K0S6;A4D0I0;A0A0P0LDM5;K1Q0U8;Q5J7U6;A0A194AMJ0;D3GBA8;Q9NBY0;A0EJG4;Q6YMS6;Q9NC54;Q9NC19;Q86GJ1;A0A0B6Y3K1;Q6SQM0;K1RBG6;A0A182YVV4;Q52T80;A0A0L8G4I0;E7DS87;E7DS41;Q3BCF0;Q3BCF4;Q3BCD8;E7DSA2;E7DS48;Q3BCD6;Q3BCF7;Q460Y1;…		0	0	0.000132734	40.54	0.0048172	2	1132.52	-2.74607	31.9507	0
	High	MQKEITALAPSTMK	1	45	11	A0A1K0K0S6;Q5J7U6;F1ADJ2;Q86GJ1;A0A0P0LDM5;Q6YMS6;K1RWD4;K1Q0U8;A0A194AMJ0;D3GBA8;Q6RYC7		0	0	2.42256e-06	39.73	0.00591131	2	1548.81	-1.38879	29.2466	1
	High	FRAPEAMFQPSFLGMEAAGLHETTYNSIMK	1	1	1	A0A194AMJ0		0	0	2.67527e-07	18.07	0.38365	3	3374.63	10.0869	57.0556	1
	High	mQKEITALAPSTmK	1	45	11	A0A1K0K0S6;Q5J7U6;F1ADJ2;Q86GJ1;A0A0P0LDM5;Q6YMS6;K1RWD4;K1Q0U8;A0A194AMJ0;D3GBA8;Q6RYC7	M1(Oxidation); M13(Oxidation)	0	0.000105	0.00138975	48.3	0.00102724	2	1580.79	-10.3714	20.8731	1
	High	DLTDYLMK	53	303	55	Q9NC38;Q964E0;Q7YZD7;A0A182ZGQ5;A4D0I0;A0A0P0LDM5;V4BC69;Q6YMS6;K1RWD4;K1Q0U8;D3GBA8;H9LJA3;Q3BCD8;Q3BCD6;Q3BCF7;Q460Y1;Q3BCE5;Q460Y6;Q9NC14;A0A1K0K0S6;Q9NC53;Q5J7U6;A0EJG4;F1ADJ2;Q9NC24;Q9NC54;Q9NC19;A0A194AMJ0;Q6SQM0;Q9NBY0;Q52T80;A0A0L8G4I0;A0A1B2G3B9;E7DSB3;E7DS71;E7DS55;E7DS68;E7DS72;E7DS49;E7DSC0;E7DS88;E7DS66;E7DSA3;Q6RYC7;E7DS87;E7DS41;Q3BCF0;Q3BCF4;E7DSA2;E7DS48;E7DS67;Q3BCE4;E7DSA1;Q3BC…		0	0.000122	0.00291078	47.1	0.0015355	2	998.487	0.513482	48.6179	0
	High	DLTDYLmK	120	303	55	Q9NC14;D3GBA8;F1ADJ2;E7DSB3;Q964E0;H9LJA3;Q7YZD7;A4D0I0;A0A1K0K0S6;Q9NC53;V4BC69;Q5J7U6;A0EJG4;Q9NC24;A0A0P0LDM5;Q6YMS6;K1RWD4;K1Q0U8;Q9NC54;Q9NC19;A0A182ZGQ5;A0A194AMJ0;Q6SQM0;Q9NBY0;Q52T80;A0A0L8G4I0;A0A1B2G3B9;E7DS71;E7DS55;E7DS68;E7DS72;E7DS49;E7DSC0;E7DS88;E7DS66;E7DSA3;Q6RYC7;E7DS87;E7DS41;Q3BCF0;Q3BCF4;Q3BCD8;E7DSA2;E7DS48;Q3BCD6;Q3BCF7;Q460Y1;Q3BCE5;Q460Y6;E7DS67;Q3BCE4;E7DSA1;Q3BCE7;Q3BC…	M7(Oxidation)	0	0.00021	0.00436049	36.33	0.014085	2	1014.48	0.28354	37.7136	0
	High	EITALAPSTmKIK	2	45	11	K1RVE3;A0A1K0K0S6;Q5J7U6;F1ADJ2;Q86GJ1;A0A0P0LDM5;K1RWD4;K1Q0U8;A0A194AMJ0;D3GBA8;Q6RYC7	M10(Oxidation)	0	0.000371	0.00886373	15.32	1.05902	2	1418.79	0.516015	24.8934	1
	High	LDLAGRDLTDYLMK	1	284	49	Q9NC14;D3GBA8;F1ADJ2;Q6YMS6;A0EJG4;A0A1K0K0S6;Q5J7U6;E7DS66;E7DS71;Q3BCD8;Q964E0;E7DSB3;E7DS55;E7DS68;E7DS72;E7DS49;E7DSC0;E7DS88;E7DSA3;E7DS87;E7DSA2;H9LJA3;Q7YZD7;A4D0I0;Q9NC53;A0A0P0LDM5;V4BC69;K1RWD4;K1Q0U8;Q9NC54;Q9NC19;Q9NC24;A0A182ZGQ5;A0A194AMJ0;Q6SQM0;Q9NBY0;Q52T80;A0A1B2G3B9;Q6RYC7;E7DS41;Q3BCF0;E7DS48;Q3BCD6;Q3BCF7;Q460Y1;Q3BCE5;Q460Y6;E7DS67;Q3BCE7		0	0.000507	0.0131606	20.23	0.699459	2	1623.83	-5.73741	53.6677	1
	High	cDVDIRK	8	195	32	Q964E0;P17304;H9LJA3;Q7YZD7;A0A1K0K0S6;Q5J7U6;F1ADJ2;Q5UB47;Q9NC38;Q9NC14;A4D0I0;Q9NC53;V4BC69;A0EJG4;Q9NC24;A0A0P0LDM5;Q6YMS6;K1RWD4;K1Q0U8;Q9NC54;Q9NC19;D3GBA8;A0A182ZGQ5;Q9NC09;Q86GJ1;A0A0B6Y3K1;Q9NBY3;A0A194AMJ0;Q6SQM0;J7LKN4;K1RBG6;A0A182YVV4	C1(Carbamidomethyl)	0	0.000566	0.0149032	32.94	0.0516036	2	905.449	-2.15704	16.1827	1
	High	IIAPPER	40	139	20	Q964E0;P17304;Q7YZD7;Q9NC14;Q9NC53;V4BC69;F1ADJ2;Q9NC24;A0A1K0K0S6;A4D0I0;A0A0P0LDM5;K1RWD4;K1Q0U8;Q5J7U6;A0A194AMJ0;D3GBA8;Q9NBY0;J7LKN4;K1RHJ4;K1RA57		0	0.001333	0.0249324	46.34	0.000934902	2	795.472	-0.643572	28.3942	0
	High	IIAPPERK	3	136	19	Q964E0;Q7YZD7;A4D0I0;A0A0P0LDM5;V4BC69;K1RWD4;K1Q0U8;D3GBA8;F1ADJ2;P17304;Q9NC14;Q9NC53;Q9NC24;A0A1K0K0S6;Q5J7U6;A0A194AMJ0;Q9NBY0;J7LKN4;K1RA57		0	0.004393	0.0659206	29.75	0.0239921	2	923.565	-2.80049	16.9297	1
	High	cDVDIR	7	197	32	Q964E0;Q7YZD7;A4D0I0;A0A0P0LDM5;V4BC69;Q6YMS6;K1RWD4;K1Q0U8;D3GBA8;H9LJA3;P17304;A0A1K0K0S6;Q5J7U6;F1ADJ2;Q5UB47;Q9NC38;Q9NC14;Q9NC53;A0EJG4;Q9NC24;Q9NC54;Q9NC19;A0A182ZGQ5;Q9NC09;Q86GJ1;A0A0B6Y3K1;Q9NBY3;A0A194AMJ0;Q6SQM0;J7LKN4;K1RBG6;A0A182YVV4	C1(Carbamidomethyl)	0	0.004835	0.0736031	49.66	0.00076133	2	777.355	-1.41416	18.2287	0
Q460Y6	Actin (Fragment) OS=Oxystele tigrina PE=3 SV=1 - [Q460Y6_9VEST]	556.24	35.16	19	3	11	1380	219	24.712	4.81787
	A2	Sequence	# PSMs	# Proteins	# Protein Groups	Protein Group Accessions	Modifications	ΔCn	q-Value	PEP	IonScore	Exp Value	Charge	MH+ [Da]	ΔM [ppm]	RT [min]	# Missed Cleavages
	High	DLYANTVLSGGTTMFPGIADR	98	61	13	P17304;Q9NC14;Q9NC53;V4BC69;F1ADJ2;Q9NC24;A0A1K0K0S6;Q5J7U6;A0EJG4;Q9NBY3;J7LKN4;Q9NC38;Q9NC09		0	0	4.51913e-15	145.93	1.2521e-13	2	2199.08	0.374718	64.3536	0
	High	LcYVALDFEQEMATAASSSSLEK	262	51	10	P17304;Q5UB47;Q9NC14;F1ADJ2;A0EJG4;Q9NC53;Q6YMS6;A0A194AMJ0;H9LJA3;E7DSC0	C2(Carbamidomethyl)	0	0	5.49161e-18	129.01	4.15118e-12	2	2550.18	2.07888	61.4559	0
	High	EKLcYVALDFEQEMATAASSSSLEK	17	51	10	P17304;Q5UB47;Q9NC14;F1ADJ2;A0EJG4;Q9NC53;Q6YMS6;A0A194AMJ0;H9LJA3;E7DSC0	C4(Carbamidomethyl)	0	0	1.6573e-17	122.86	1.68222e-11	2	2807.31	-1.6325	57.592	1
	High	SYELPDGQVITIGNER	169	275	48	Q3BCD6;Q964E0;P17304;H9LJA3;Q7YZD7;K1RWD4;A0A1K0K0S6;Q9NC14;Q9NC53;A4D0I0;A0A0P0LDM5;V4BC69;K1Q0U8;Q5J7U6;A0A194AMJ0;D3GBA8;F1ADJ2;Q9NBY0;Q5UB47;Q9NC38;A0A0B6Y3K1;Q9NBY3;A0EJG4;Q6YMS6;Q6SQM0;A0A1B2G3B9;E7DSB3;E7DS71;E7DS55;E7DS68;E7DS72;E7DS49;E7DSC0;E7DS88;E7DS66;E7DSA3;Q6RYC7;Q3BCF0;Q3BCF4;Q3BCD8;Q3BCF7;Q460Y1;Q3BCE5;Q460Y6;E7DS41;Q3BCE4;Q3BCE7;Q3BCE3		0	0	3.23053e-12	121.18	5.36123e-11	2	1790.89	-1.89509	49.885	0
	High	DLYANTVLSGGTTmFPGIADR	148	61	13	Q9NC09;Q9NC38;P17304;Q9NC14;Q9NC53;V4BC69;F1ADJ2;Q9NC24;A0A1K0K0S6;Q5J7U6;A0EJG4;Q9NBY3;J7LKN4	M14(Oxidation)	0	0	1.2001e-13	120.95	3.69622e-11	2	2215.07	-1.52064	54.1083	0
	High	KDLYANTVLSGGTTMFPGIADR	34	61	13	P17304;Q9NC14;Q9NC53;V4BC69;F1ADJ2;Q9NC24;A0A1K0K0S6;Q5J7U6;A0EJG4;Q9NBY3;J7LKN4;Q9NC09;Q9NC38		0	0	8.37758e-16	119.84	4.22274e-11	2	2327.17	1.6133	53.4432	1
	High	LcYVALDFEQEmATAASSSSLEK	367	51	10	P17304;Q5UB47;Q9NC14;F1ADJ2;A0EJG4;Q9NC53;Q6YMS6;A0A194AMJ0;H9LJA3;E7DSC0	C2(Carbamidomethyl); M12(Oxidation)	0	0	7.45464e-16	119.03	3.48822e-11	2	2566.17	-1.3754	53.1576	0
	High	EKLcYVALDFEQEmATAASSSSLEK	21	51	10	P17304;Q5UB47;Q9NC14;F1ADJ2;A0EJG4;Q9NC53;Q6YMS6;A0A194AMJ0;H9LJA3;E7DSC0	C4(Carbamidomethyl); M14(Oxidation)	0	0	1.96812e-09	105.12	9.82813e-10	3	2823.31	0.540577	49.8613	1
	High	KDLYANTVLSGGTTmFPGIADR	49	61	13	Q9NC38;Q9NC09;P17304;Q9NC14;Q9NC53;V4BC69;F1ADJ2;Q9NC24;A0A1K0K0S6;Q5J7U6;A0EJG4;Q9NBY3;J7LKN4	M15(Oxidation)	0	0	1.66443e-13	102	2.72574e-09	2	2343.17	0.646648	47.0663	1
	High	DLTDYLMKILTER	4	297	53	Q3BCE4;Q3BCD6;Q964E0;Q7YZD7;A4D0I0;A0A0P0LDM5;V4BC69;Q6YMS6;K1RWD4;K1Q0U8;D3GBA8;H9LJA3;Q52T80;Q3BCD8;Q3BCF7;Q3BCE7;Q460Y1;Q3BCE5;Q460Y6;Q9NC14;Q9NC53;Q9NC54;Q9NC19;F1ADJ2;Q9NC24;E7DSB3;A0A1K0K0S6;Q5J7U6;A0EJG4;A0A182ZGQ5;A0A194AMJ0;Q6SQM0;Q9NBY0;A0A0L8G4I0;A0A1B2G3B9;E7DS71;E7DS55;E7DS68;E7DS72;E7DS49;E7DSC0;E7DS88;E7DS66;E7DSA3;Q6RYC7;E7DS87;E7DS41;Q3BCF0;Q3BCF4;E7DSA2;E7DS48;E7DS67;E7DSA1		0	0	6.14838e-08	96.32	1.56225e-08	2	1610.85	3.01971	60.1913	1
	High	VAPEEHPVLLTEAPLNPK	208	285	51	E7DS71;O17477;E7DS48;Q3BCE5;A0A182YXP1;Q964E0;H9LJA3;Q7YZD7;Q9NC14;Q9NC53;V4BC69;F1ADJ2;Q9NC24;A4D0I0;A0A0P0LDM5;Q6YMS6;K1RWD4;K1Q0U8;Q9NC54;Q9NC19;D3GBA8;A0A182ZGQ5;Q86GJ1;K1RBG6;A0A182YVV4;A0A0B7BBH4;A0A0L8G4I0;G3ET61;V3ZNH0;E7DSB3;E7DS55;E7DS68;E7DS72;E7DS49;E7DSC0;E7DS88;E7DS66;E7DSA3;E7DS87;E7DS41;Q3BCF4;Q3BCD8;E7DSA2;Q3BCD6;Q3BCF7;Q460Y1;Q460Y6;E7DS67;Q3BCE4;E7DSA1;Q3BCE3		0	0	2.35617e-10	82.73	2.61067e-07	2	1954.07	1.06169	40.4105	0
	High	DLTDYLmKILTER	3	297	53	Q3BCE4;Q3BCD6;Q964E0;Q7YZD7;A4D0I0;A0A0P0LDM5;V4BC69;Q6YMS6;K1RWD4;K1Q0U8;D3GBA8;H9LJA3;Q52T80;Q3BCD8;Q3BCF7;Q3BCE7;Q460Y1;Q3BCE5;Q460Y6;Q9NC14;Q9NC53;Q9NC54;Q9NC19;F1ADJ2;Q9NC24;E7DSB3;A0A1K0K0S6;Q5J7U6;A0EJG4;A0A182ZGQ5;A0A194AMJ0;Q6SQM0;Q9NBY0;A0A0L8G4I0;A0A1B2G3B9;E7DS71;E7DS55;E7DS68;E7DS72;E7DS49;E7DSC0;E7DS88;E7DS66;E7DSA3;Q6RYC7;E7DS87;E7DS41;Q3BCF0;Q3BCF4;E7DSA2;E7DS48;E7DS67;E7DSA1	M7(Oxidation)	0	0	8.14582e-08	77.17	1.3306e-06	2	1626.84	1.3885	58.5819	1
	High	TTGIVLDSGDGVTHTVPIYEGYALPHAILR	136	51	7	E7DS71;P17304;Q9NC14;F1ADJ2;Q6YMS6;D3GBA8;A0EJG4		0	0	8.82058e-12	76.33	5.92499e-07	4	3165.65	-1.35962	55.5515	0
	High	VAPEEHPVLLTEAPLNPKANR	10	277	50	E7DSA2;Q460Y1;Q964E0;H9LJA3;Q7YZD7;Q9NC14;Q9NC53;V4BC69;F1ADJ2;Q9NC24;A4D0I0;A0A0P0LDM5;Q6YMS6;K1RWD4;K1Q0U8;Q9NC54;Q9NC19;D3GBA8;A0A182ZGQ5;Q86GJ1;K1RBG6;A0A182YVV4;A0A0B7BBH4;A0A0L8G4I0;G3ET61;V3ZNH0;E7DSB3;E7DS71;E7DS55;E7DS68;E7DS72;E7DS49;E7DSC0;E7DS88;E7DS66;E7DSA3;E7DS87;E7DS41;Q3BCF4;Q3BCD8;Q3BCD6;Q3BCF7;Q3BCE5;Q460Y6;E7DS67;Q3BCE4;E7DSA1;Q3BCE3;Q3BCE7;O17477		0	0	7.17427e-11	74.55	1.24342e-06	2	2295.24	-0.965256	35.3852	1
	High	cPESLFQPSFLGmESAGIHETTFNSImK	12	4	1	Q9NC14	C1(Carbamidomethyl); M13(Oxidation); M27(Oxidation)	0	0	5.98094e-11	50.14	0.000222704	3	3190.46	1.13618	57.9914	0
	High	GYSFTTTAER	215	321	57	Q3BCE5;Q964E0;E7DSB3;E7DS71;E7DS55;E7DS68;E7DS72;E7DS49;E7DSC0;E7DS88;E7DS66;E7DSA3;Q3BCE4;A0A1B2G3B9;Q6RYC7;P17304;H9LJA3;Q7YZD7;K1RWD4;Q9NC14;Q9NC53;V4BC69;F1ADJ2;Q9NC24;A0A1K0K0S6;A4D0I0;A0A0P0LDM5;K1Q0U8;Q5J7U6;A0A194AMJ0;D3GBA8;Q9NBY0;A0EJG4;Q6YMS6;Q9NC54;Q9NC19;Q86GJ1;A0A0B6Y3K1;Q6SQM0;K1RBG6;A0A182YVV4;Q52T80;A0A0L8G4I0;E7DS87;E7DS41;Q3BCF0;Q3BCF4;Q3BCD8;E7DSA2;E7DS48;Q3BCD6;Q3BCF7;Q460Y1;…		0	0	0.000132734	40.54	0.0048172	2	1132.52	-2.74607	31.9507	0
	High	cPESLFQPSFLGMESAGIHETTFNSImK	2	4	1	Q9NC14	C1(Carbamidomethyl); M27(Oxidation)	0.037	0	0.000111346	25.54	0.0765157	2	3174.45	-1.05174	57.2618	0
	High	EITSLAPSTmK	2	38	7	P17304;Q9NC38;Q9NC14;Q9NBY3;Q9NC53;Q9NC24;Q9NC09	M10(Oxidation)	0	2.9e-05	0.000267489	46.32	0.00177226	2	1193.61	-0.880496	22.0995	0
	High	DLTDYLMK	53	303	55	Q9NC38;Q964E0;Q7YZD7;A0A182ZGQ5;A4D0I0;A0A0P0LDM5;V4BC69;Q6YMS6;K1RWD4;K1Q0U8;D3GBA8;H9LJA3;Q3BCD8;Q3BCD6;Q3BCF7;Q460Y1;Q3BCE5;Q460Y6;Q9NC14;A0A1K0K0S6;Q9NC53;Q5J7U6;A0EJG4;F1ADJ2;Q9NC24;Q9NC54;Q9NC19;A0A194AMJ0;Q6SQM0;Q9NBY0;Q52T80;A0A0L8G4I0;A0A1B2G3B9;E7DSB3;E7DS71;E7DS55;E7DS68;E7DS72;E7DS49;E7DSC0;E7DS88;E7DS66;E7DSA3;Q6RYC7;E7DS87;E7DS41;Q3BCF0;Q3BCF4;E7DSA2;E7DS48;E7DS67;Q3BCE4;E7DSA1;Q3BC…		0	0.000122	0.00291078	47.1	0.0015355	2	998.487	0.513482	48.6179	0
	High	DLTDYLmK	120	303	55	Q9NC14;D3GBA8;F1ADJ2;E7DSB3;Q964E0;H9LJA3;Q7YZD7;A4D0I0;A0A1K0K0S6;Q9NC53;V4BC69;Q5J7U6;A0EJG4;Q9NC24;A0A0P0LDM5;Q6YMS6;K1RWD4;K1Q0U8;Q9NC54;Q9NC19;A0A182ZGQ5;A0A194AMJ0;Q6SQM0;Q9NBY0;Q52T80;A0A0L8G4I0;A0A1B2G3B9;E7DS71;E7DS55;E7DS68;E7DS72;E7DS49;E7DSC0;E7DS88;E7DS66;E7DSA3;Q6RYC7;E7DS87;E7DS41;Q3BCF0;Q3BCF4;Q3BCD8;E7DSA2;E7DS48;Q3BCD6;Q3BCF7;Q460Y1;Q3BCE5;Q460Y6;E7DS67;Q3BCE4;E7DSA1;Q3BCE7;Q3BC…	M7(Oxidation)	0	0.00021	0.00436049	36.33	0.014085	2	1014.48	0.28354	37.7136	0
	High	LDLAGRDLTDYLMK	1	284	49	Q9NC14;D3GBA8;F1ADJ2;Q6YMS6;A0EJG4;A0A1K0K0S6;Q5J7U6;E7DS66;E7DS71;Q3BCD8;Q964E0;E7DSB3;E7DS55;E7DS68;E7DS72;E7DS49;E7DSC0;E7DS88;E7DSA3;E7DS87;E7DSA2;H9LJA3;Q7YZD7;A4D0I0;Q9NC53;A0A0P0LDM5;V4BC69;K1RWD4;K1Q0U8;Q9NC54;Q9NC19;Q9NC24;A0A182ZGQ5;A0A194AMJ0;Q6SQM0;Q9NBY0;Q52T80;A0A1B2G3B9;Q6RYC7;E7DS41;Q3BCF0;E7DS48;Q3BCD6;Q3BCF7;Q460Y1;Q3BCE5;Q460Y6;E7DS67;Q3BCE7		0	0.000507	0.0131606	20.23	0.699459	2	1623.83	-5.73741	53.6677	1
	High	cDVDIRK	8	195	32	Q964E0;P17304;H9LJA3;Q7YZD7;A0A1K0K0S6;Q5J7U6;F1ADJ2;Q5UB47;Q9NC38;Q9NC14;A4D0I0;Q9NC53;V4BC69;A0EJG4;Q9NC24;A0A0P0LDM5;Q6YMS6;K1RWD4;K1Q0U8;Q9NC54;Q9NC19;D3GBA8;A0A182ZGQ5;Q9NC09;Q86GJ1;A0A0B6Y3K1;Q9NBY3;A0A194AMJ0;Q6SQM0;J7LKN4;K1RBG6;A0A182YVV4	C1(Carbamidomethyl)	0	0.000566	0.0149032	32.94	0.0516036	2	905.449	-2.15704	16.1827	1
	High	IIAPPER	40	139	20	Q964E0;P17304;Q7YZD7;Q9NC14;Q9NC53;V4BC69;F1ADJ2;Q9NC24;A0A1K0K0S6;A4D0I0;A0A0P0LDM5;K1RWD4;K1Q0U8;Q5J7U6;A0A194AMJ0;D3GBA8;Q9NBY0;J7LKN4;K1RHJ4;K1RA57		0	0.001333	0.0249324	46.34	0.000934902	2	795.472	-0.643572	28.3942	0
	High	IIAPPERK	3	136	19	Q964E0;Q7YZD7;A4D0I0;A0A0P0LDM5;V4BC69;K1RWD4;K1Q0U8;D3GBA8;F1ADJ2;P17304;Q9NC14;Q9NC53;Q9NC24;A0A1K0K0S6;Q5J7U6;A0A194AMJ0;Q9NBY0;J7LKN4;K1RA57		0	0.004393	0.0659206	29.75	0.0239921	2	923.565	-2.80049	16.9297	1
	High	cDVDIR	7	197	32	Q964E0;Q7YZD7;A4D0I0;A0A0P0LDM5;V4BC69;Q6YMS6;K1RWD4;K1Q0U8;D3GBA8;H9LJA3;P17304;A0A1K0K0S6;Q5J7U6;F1ADJ2;Q5UB47;Q9NC38;Q9NC14;Q9NC53;A0EJG4;Q9NC24;Q9NC54;Q9NC19;A0A182ZGQ5;Q9NC09;Q86GJ1;A0A0B6Y3K1;Q9NBY3;A0A194AMJ0;Q6SQM0;J7LKN4;K1RBG6;A0A182YVV4	C1(Carbamidomethyl)	0	0.004835	0.0736031	49.66	0.00076133	2	777.355	-1.41416	18.2287	0
Q08G56	Receptor of Activated Kinase C 1 OS=Mya arenaria GN=Rack1 PE=4 SV=1 - [Q08G56_MYAAR]	552.09	34.91	16	6	10	72	318	35.0204	7.18115
	A2	Sequence	# PSMs	# Proteins	# Protein Groups	Protein Group Accessions	Modifications	ΔCn	q-Value	PEP	IonScore	Exp Value	Charge	MH+ [Da]	ΔM [ppm]	RT [min]	# Missed Cleavages
	High	SGPFGQIFRPDNFVFGQSGAGNNWAK	16	72	10	A0A0B7B670;G9K382;B3XZN3;K1R278;A4D0I1;A0A076FIR9;V3ZD21;K1PN21;V4AK06;V4ALC4		0	0	1.32652e-18	95.53	1.03982e-08	2	2798.34	-0.333914	56.972	0
	High	IMNTFSVVPSPK	12	47	11	A0A0B7B670;A0A076FIR9;G9K382;B3XZN3;K1R278;A4D0I1;V4ANA6;A0A194AQ74;V4ALC4;K1PN21;A0A0G2R2A9		0	0	9.76597e-08	94.37	2.07841e-08	2	1319.7	0.89095	40.6216	0
	High	ImNTFSVVPSPK	29	47	11	A0A0B7B670;A0A076FIR9;G9K382;B3XZN3;K1R278;A4D0I1;V4ANA6;A0A194AQ74;V4ALC4;K1PN21;A0A0G2R2A9	M2(Oxidation)	0	0	1.29043e-06	91.57	2.02718e-07	2	1335.7	-0.247815	34.5129	0
	High	INVYYNEATGGK	47	52	8	G9K382;B3XZN3;A0A076FIR9;K1R278;V3ZD21;K1PN21;V4AK06;A0A0G2R2A9		0	0	1.51219e-07	88.23	8.07187e-08	2	1328.65	0.258758	26.2621	0
	High	IAVNmVPFPR	54	83	20	A0A0L8I033;K1R278;P35394;A0A0B7B670;G3ET84;A0A076FIR9;G9K382;B3XZN3;A0A194AQ74;G3ET86;A4D0I1;V3YY74;V3ZD21;A0A1C7D016;V4ALC4;K1PN21;V4AK06;A0A1D8KD44;A0A0G2R2A9;V4A0A3	M5(Oxidation)	0	0	2.28286e-06	85.79	1.92979e-07	2	1159.63	1.81002	39.9897	0
	High	mSMKEVDEQMLNVQNK	2	70	16	G9K382;B3XZN3;A0A076FIR9;A4D0I1;V3YY74;V3ZD21;A0A0B7B670;G3ET84;A0A194AQ74;G3ET86;K1R278;A0A182ZT25;A0A1C7D016;K1PN21;A0A1D8KD44;V4B045	M1(Oxidation)	0	0	4.38995e-09	85.45	1.04062e-07	2	1939.89	0.605145	29.7726	1
	High	mSmKEVDEQMLNVQNK	13	70	16	G9K382;B3XZN3;A0A076FIR9;A4D0I1;V3YY74;V3ZD21;A0A0B7B670;G3ET84;A0A194AQ74;G3ET86;K1R278;A0A182ZT25;A0A1C7D016;K1PN21;A0A1D8KD44;V4B045	M1(Oxidation); M3(Oxidation)	0	0	8.40403e-10	85.4	9.83455e-08	2	1955.88	-3.04114	25.2083	1
	High	KIAVNmVPFPR	19	83	20	P35394;A0A0B7B670;G3ET84;A0A076FIR9;G9K382;B3XZN3;A0A194AQ74;G3ET86;A4D0I1;V3YY74;V3ZD21;K1R278;A0A1C7D016;V4ALC4;K1PN21;V4AK06;A0A1D8KD44;A0A0G2R2A9;V4A0A3;A0A0L8I033	M6(Oxidation)	0	0	6.82553e-08	77.54	7.52364e-07	2	1287.72	-0.739367	34.1753	1
	High	FPGQLNADLR	90	86	22	P35394;A0A0B7B670;G3ET84;A0A076FIR9;G9K382;B3XZN3;A0A194AQ74;G3ET86;K1R278;A4D0I1;V3YY74;V4ANA6;V3ZD21;A0A1C7D016;V4ALC4;K1PN21;V4AK06;A0A1D8KD44;A0A0G2R2A9;G3ET66;V4A0A3;V4B045		0	0	4.48602e-06	75.9	2.13471e-06	2	1130.6	0.68604	34.0398	0
	High	VSEQFTAMFR	3	11	1	K1R278		0	0	6.69059e-06	75.62	1.18847e-06	2	1215.58	-1.34011	46.0267	0
	High	KIAVNMVPFPR	29	83	20	A0A0L8I033;K1R278;P35394;A0A0B7B670;G3ET84;A0A076FIR9;G9K382;B3XZN3;A0A194AQ74;G3ET86;A4D0I1;V3YY74;V3ZD21;A0A1C7D016;V4ALC4;K1PN21;V4AK06;A0A1D8KD44;A0A0G2R2A9;V4A0A3		0	0	6.5867e-08	74.56	1.16882e-06	2	1271.73	0.436175	42.2398	1
	High	LHFFmPGFAPLTSR	41	77	17	P35394;A0A0L8I033;A0A0B7B670;G3ET84;A0A076FIR9;G9K382;B3XZN3;A0A194AQ74;K1R278;A4D0I1;V3ZD21;V4ALC4;K1PN21;V4AK06;A0A1D8KD44;A0A0G2R2A9;V4A0A3	M5(Oxidation)	0	0	8.13493e-08	71.5	3.90078e-06	3	1636.83	-0.924138	53.8544	0
	High	IAVNMVPFPR	33	83	20	A0A0L8I033;K1R278;P35394;A0A0B7B670;G3ET84;A0A076FIR9;G9K382;B3XZN3;A0A194AQ74;G3ET86;A4D0I1;V3YY74;V3ZD21;A0A1C7D016;V4ALC4;K1PN21;V4AK06;A0A1D8KD44;A0A0G2R2A9;V4A0A3		0	0	1.32458e-05	69.95	5.74577e-06	2	1143.63	0.484415	47.8349	0
	High	FWEVISDEHGIDPTGTYHGDSDLQLER	101	59	10	A0A182ZT25;A0A0B7B670;B3XZN3;A0A076FIR9;K1R278;A4D0I1;V3ZD21;K1PN21;V4AK06;A0A0G2R2A9		0	0	1.92646e-18	69.45	2.4119e-06	3	3116.42	-1.8045	51.1053	0
	High	mSmKEVDEQmLNVQNK	12	70	16	G9K382;B3XZN3;A0A076FIR9;A4D0I1;V3YY74;V3ZD21;A0A0B7B670;G3ET84;A0A194AQ74;G3ET86;K1R278;A0A182ZT25;A0A1C7D016;K1PN21;A0A1D8KD44;V4B045	M1(Oxidation); M3(Oxidation); M10(Oxidation)	0	0	4.24815e-09	68.25	4.03984e-06	2	1971.88	-1.98535	19.0308	1
	High	FPGQLNADLRK	37	86	22	P35394;A0A0B7B670;G3ET84;A0A076FIR9;G9K382;B3XZN3;A0A194AQ74;G3ET86;K1R278;A4D0I1;V3YY74;V4ANA6;V3ZD21;A0A1C7D016;V4ALC4;K1PN21;V4AK06;A0A1D8KD44;A0A0G2R2A9;G3ET66;V4A0A3;V4B045		0	0	8.83346e-07	67	1.31089e-05	2	1258.69	-0.45002	28.6368	1
	High	LHFFMPGFAPLTSR	12	77	17	P35394;A0A0L8I033;A0A0B7B670;G3ET84;A0A076FIR9;G9K382;B3XZN3;A0A194AQ74;K1R278;A4D0I1;V3ZD21;V4ALC4;K1PN21;V4AK06;A0A1D8KD44;A0A0G2R2A9;V4A0A3		0	0	4.68661e-08	64.97	1.83728e-05	3	1620.83	-0.417837	57.1173	0
	High	EVDEQmLNVQNK	32	72	17	G3ET72;G9K382;B3XZN3;A0A076FIR9;A4D0I1;V3YY74;V3ZD21;A0A0B7B670;G3ET84;A0A194AQ74;G3ET86;K1R278;A0A182ZT25;A0A1C7D016;K1PN21;A0A1D8KD44;V4B045	M6(Oxidation)	0	0	1.4615e-06	59.62	5.44629e-05	2	1462.68	-1.37263	19.7378	0
	High	EAEScDcIQGFQLTHSLGGGTGAGmGTLLISK	2	3	1	K1R278	C5(Carbamidomethyl); C7(Carbamidomethyl); M25(Oxidation)	0	0	1.20917e-10	59.49	2.22109e-05	3	3311.52	-4.23295	55.6193	0
	High	EVDEQMLNVQNK	19	72	17	G3ET72;G9K382;B3XZN3;A0A076FIR9;A4D0I1;V3YY74;V3ZD21;A0A0B7B670;G3ET84;A0A194AQ74;G3ET86;K1R278;A0A182ZT25;A0A1C7D016;K1PN21;A0A1D8KD44;V4B045		0	0	3.71394e-06	58.9	7.00808e-05	2	1446.69	-0.768154	27.1107	0
	High	NSSYFVEWIPNNVK	12	73	14	A0A0L8I033;G3ET72;G9K382;B3XZN3;A0A076FIR9;A4D0I1;V3YY74;V3ZD21;A0A0B7B670;G3ET84;A0A194AQ74;G3ET86;K1R278;K1PN21		0	0	2.38374e-06	53.27	0.000287532	2	1696.83	-2.19826	55.2736	0
	High	VSEQFTAmFR	5	11	1	K1R278	M8(Oxidation)	0	0	2.46682e-05	49.72	0.000421305	2	1231.58	-0.464716	33.2853	0
	High	ALTVPELTQQIFDAK	2	7	3	G3ET86;A0A0L8I033;K1R278		0	0	8.29342e-07	36.86	0.00661462	2	1673.91	2.40352	57.4311	0
	High	KEAEScDcIQGFQLTHSLGGGTGAGmGTLLISK	1	3	1	K1R278	C6(Carbamidomethyl); C8(Carbamidomethyl); M26(Oxidation)	0	0	0.00017264	26.56	0.0529921	3	3439.63	-1.0585	53.9121	1
	High	LTTPTYGDLNHLISATMSGVTTcLR	1	5	1	K1R278	C23(Carbamidomethyl)	0	0	4.28214e-05	10.15	3.18314	3	2722.36	0.833845	57.7986	0
	High	TAVcDIPPR	80	80	16	A0A0B7B670;A0A076FIR9;V3YY74;A0A194AQ74;A0A0L8I033;G3ET72;G9K382;B3XZN3;A4D0I1;V3ZD21;G3ET84;G3ET86;K1R278;V4ANA6;A0A1C7D016;A0A182ZT25	C4(Carbamidomethyl)	0	2.9e-05	0.000431114	48.76	0.000695828	2	1028.52	-2.19526	25.3739	0
	High	SILIDLEPGTMDSVR	1	4	1	K1R278		0	2.9e-05	0.000212074	38.23	0.00786895	2	1645.84	-3.87871	54.1972	0
	High	IREEYPDR	17	77	16	G3ET72;A0A0B7B670;G9K382;B3XZN3;A0A076FIR9;K1R278;A4D0I1;V4ANA6;V3ZD21;A0A194AQ74;V4ALC4;K1PN21;V4AK06;A0A0G2R2A9;G3ETA5;V4A0A3		0	0.000232	0.00516845	34.44	0.0270891	3	1077.53	-0.546015	16.5831	1
	High	NMmAAcDPR	2	86	20	A0A0L8I033;G9K382;B3XZN3;A0A076FIR9;A4D0I1;V3YY74;V3ZD21;A0A0B7B670;G3ET84;A0A194AQ74;G3ET86;K1R278;V4ANA6;A0A182ZT25;A0A1C7D016;V4ALC4;K1PN21;V4AK06;A0A1D8KD44;A0A0G2R2A9	M3(Oxidation); C6(Carbamidomethyl)	0	0.002183	0.0334625	56.46	2.28203e-05	2	1081.42	-1.81478	16.0763	0
	High	mSATFVGNTTAIQELFK	1	3	1	K1R278	M1(Oxidation)	0	0.007619	0.108789	14.71	1.63285	3	1873.94	1.65056	57.2341	0
V3ZSA7	Uncharacterized protein (Fragment) OS=Lottia gigantea GN=LOTGIDRAFT_106937 PE=4 SV=1 - [V3ZSA7_LOTGI]	528.76	32.91	6	2	11	62	316	37.2912	8.63135
	A2	Sequence	# PSMs	# Proteins	# Protein Groups	Protein Group Accessions	Modifications	ΔCn	q-Value	PEP	IonScore	Exp Value	Charge	MH+ [Da]	ΔM [ppm]	RT [min]	# Missed Cleavages
	High	AVcmLSNTTAIAEAWAR	77	90	10	A0A194AM95;V3ZGT0;K1R473;V3ZLQ5;A0A0B7B286;K1QQ68;A0A0B7AVA2;A0A0L8FK19;A0A0L8GCW8;A0A182ZKU8	C3(Carbamidomethyl); M4(Oxidation)	0	0	6.3047e-12	126.62	9.91947e-12	2	1880.89	-2.64423	50.9211	0
	High	AVcMLSNTTAIAEAWAR	48	90	10	A0A194AM95;V3ZGT0;K1R473;V3ZLQ5;A0A0B7B286;K1QQ68;A0A0B7AVA2;A0A0L8FK19;A0A0L8GCW8;A0A182ZKU8	C3(Carbamidomethyl)	0	0	1.64837e-13	120.41	4.55867e-11	2	1864.9	-0.0261439	56.5361	0
	High	FDGALNVDLTEFQTNLVPYPR	24	98	14	A0A194AM95;A0A182Z895;V3ZGT0;K1R473;V3ZLQ5;A0A0B7AVA2;K1PE00;V4CGI5;K1QQ68;A0A0B7B286;A0A0L8FK19;V4B1Y2;A0A0L8GCW8;A0A182ZKU8		0	0	9.45499e-14	111.91	2.76993e-10	2	2409.2	-4.98942	57.8418	0
	High	qLFHPEQLITGKEDAANNYAR	17	71	10	A0A194AM95;V3ZGT0;V3ZIE4;K1R473;V4ANQ6;A0A0B7B286;A0A0B7AVA2;K1PE00;V4CGI5;A0A0L8GCW8	N-Term(Gln->pyro-Glu)	0	0	4.17637e-16	90.87	3.73629e-08	2	2398.18	-0.684999	49.7637	1
	High	AVFVDLEPTVVDEVR	75	58	7	A0A194AM95;K1R473;A0A0B7B286;A0A0B7AVA2;V4CGI5;K1QQ68;G0YGJ3		0	0	6.0435e-10	90.56	4.97087e-08	2	1687.89	-1.46834	51.0168	0
	High	IHFPLATYAPVISAEK	150	61	7	A0A194AM95;V3ZGT0;A0A0B7B286;K1PE00;V4CGI5;K1QQ68;A0A0B7AVA2		0	0	1.33134e-07	88.05	4.70809e-08	2	1756.96	-1.10987	53.1831	0
	High	QLFHPEQLITGKEDAANNYAR	42	71	10	A0A194AM95;V3ZGT0;V3ZIE4;K1R473;V4ANQ6;A0A0B7B286;A0A0B7AVA2;K1PE00;V4CGI5;A0A0L8GCW8		0	0	2.75179e-10	78.37	6.46224e-07	4	2415.21	-0.00844597	40.9036	1
	High	AFVHWYVGEGMEEGEFSEAR	19	101	14	A0A194AM95;V3ZIE4;V3ZGT0;V4ANQ6;A0A0B7B286;A0A182Z6F6;K1PE00;K1QQ68;K1R473;A0A182ZKU8;A0A0B7AVA2;V4CGI5;V4B1Y2;A0A0L8GCW8		0	0	2.72355e-10	70.13	1.76148e-06	2	2330.02	-1.26301	53.4542	0
	High	NLDIERPTYTNLNR	52	63	8	A0A194AM95;K1PE00;K1QQ68;K1R473;A0A0B7B286;A0A182Z6F6;A0A0B7AVA2;A0A0L8GCW8		0	0	3.08903e-08	64.12	2.43004e-05	2	1718.88	0.169015	32.1687	0
	High	AFVHWYVGEGmEEGEFSEAR	29	101	14	A0A194AM95;V3ZIE4;V3ZGT0;V4ANQ6;A0A0B7B286;A0A182Z6F6;K1PE00;K1QQ68;K1R473;A0A182ZKU8;A0A0B7AVA2;V4CGI5;V4B1Y2;A0A0L8GCW8	M11(Oxidation)	0	0	5.82092e-07	59.21	1.84723e-05	3	2346.01	-2.24063	49.2236	0
	High	YMAccMLYR	5	93	12	A0A182Z895;A0A194AM95;V3ZGT0;V3ZIE4;K1R473;V3ZLQ5;A0A0B7B286;K1QQ68;K1PE00;A0A0L8FK19;V4B1Y2;A0A0L8GCW8	C4(Carbamidomethyl); C5(Carbamidomethyl)	0	0	9.90021e-05	57.4	1.85609e-05	2	1267.51	-2.51859	35.8867	0
	High	LDHKFDLMYAK	41	103	16	V3ZIE4;A0A194AM95;A0A182Z895;V3ZGT0;K1R473;V4ANQ6;A0A0B7AVA2;K1PE00;V4CGI5;K1QQ68;A0A0B7B286;A0A182Z6F6;A0A0L8GCW8;V4B1Y2;V3ZTB1;A0A182ZKU8		0	0	4.74353e-05	57.26	0.000122907	2	1380.7	-0.651951	32.9538	1
	High	QLFHPEQLITGK	39	73	11	A0A194AM95;V3ZGT0;V3ZIE4;K1R473;V4ANQ6;A0A0B7B286;A0A0B7AVA2;K1PE00;V4CGI5;A0A0L8GCW8;G0YGJ3		0	0	3.70354e-07	56.45	9.44357e-05	2	1410.77	-1.7716	42.1341	0
	High	GHYTIGKEIVDLVLDR	1	45	7	A0A0B7B286;K1QQ68;K1R473;A0A194AM95;A0A0B7AVA2;K1PE00;A0A0L8GCW8		0	0	5.01628e-08	55.08	0.000108039	2	1828	1.6608	57.6815	1
	High	YMAccmLYR	19	93	12	A0A182Z895;A0A194AM95;V3ZGT0;V3ZIE4;K1R473;V3ZLQ5;A0A0B7B286;K1QQ68;K1PE00;A0A0L8FK19;V4B1Y2;A0A0L8GCW8	C4(Carbamidomethyl); C5(Carbamidomethyl); M6(Oxidation)	0	0	0.000144031	54.62	3.38241e-05	2	1283.51	0.808864	26.2199	0
	High	LDHKFDLmYAK	38	103	16	V3ZIE4;A0A194AM95;A0A182Z895;V3ZGT0;K1R473;V4ANQ6;A0A0B7AVA2;K1PE00;V4CGI5;K1QQ68;A0A0B7B286;A0A182Z6F6;A0A0L8GCW8;V4B1Y2;V3ZTB1;A0A182ZKU8	M8(Oxidation)	0	0	3.63534e-08	53.41	0.000279095	3	1396.69	-0.290851	27.0658	1
	High	VGINYQPPTVVPGGDLAK	50	88	11	A0A194AM95;V3ZIE4;V3ZGT0;V4ANQ6;A0A0B7B286;A0A182Z6F6;K1PE00;K1QQ68;K1R473;A0A182ZKU8;V4CGI5		0	0	1.4162e-07	48.68	0.000490579	2	1824.98	-2.73699	42.7455	0
	High	SIQFVDWcPTGFK	2	28	5	A0A182Z895;V3ZLQ5;A0A0B7B286;A0A0L8FK19;V3ZTB1	C8(Carbamidomethyl)	0	0	6.26394e-07	47.04	0.000858005	2	1584.75	-1.05365	55.7573	0
	High	SFNTFFSETGAGK	1	1	1	A0A0B7B286		0	0	3.32012e-05	46.78	0.000839576	2	1392.64	-0.853054	44.9035	0
	High	RNLDIERPTYTNLNR	8	62	8	A0A194AM95;K1PE00;K1QQ68;K1R473;A0A0B7B286;A0A182Z6F6;A0A0B7AVA2;A0A0L8GCW8		0	0	1.56704e-09	44.19	0.00159286	3	1874.98	-0.0394062	27.9925	1
	High	qLFHPEQLITGK	25	73	11	A0A194AM95;V3ZGT0;V3ZIE4;K1R473;V4ANQ6;A0A0B7B286;A0A0B7AVA2;K1PE00;V4CGI5;A0A0L8GCW8;G0YGJ3	N-Term(Gln->pyro-Glu)	0	0	2.05402e-06	43.39	0.00235714	2	1393.75	-1.22487	53.0698	0
	High	VGINYQPPTVVPGGDLAKVQR	1	81	10	A0A194AM95;V3ZIE4;V3ZGT0;V4ANQ6;A0A0B7B286;A0A182Z6F6;K1PE00;K1QQ68;K1R473;A0A182ZKU8		0	0	1.75991e-08	40.83	0.0015736	3	2208.21	-0.237032	41.5282	1
	High	EIVDLVLDR	24	50	9	K1QQ68;K1R473;A0A194AM95;A0A182Z895;V3ZLQ5;A0A0B7B286;A0A0B7AVA2;K1PE00;A0A0L8GCW8		0	2.9e-05	0.000357033	57.2	0.000112517	2	1071.61	0.710064	48.2694	0
	High	RSIQFVDWcPTGFK	2	25	5	A0A182Z895;V3ZLQ5;A0A0B7B286;A0A0L8FK19;V3ZTB1	C9(Carbamidomethyl)	0	0.000122	0.00222642	37.43	0.00909912	2	1740.85	-1.47632	50.9868	1
	High	FDLMYAK	2	111	17	A0A194AM95;A0A182Z895;V3ZIE4;V3ZGT0;V4ANQ6;A0A0B7B286;A0A182Z6F6;K1PE00;K1QQ68;K1R473;A0A182ZKU8;A0A0B7AVA2;V4CGI5;A0A0L8FK19;V4B1Y2;A0A0L8GCW8;V3ZTB1		0	0.000189	0.0043113	47.83	0.000797711	2	887.434	0.644689	36.9131	0
	High	LSVDYGKK	27	103	13	A0A194AM95;A0A182Z895;V3ZGT0;V3ZIE4;K1R473;V3ZLQ5;A0A0B7AVA2;K1PE00;V4CGI5;K1QQ68;A0A0B7B286;V4B1Y2;V3ZTB1		0	0.000189	0.00382307	46.19	0.00116852	2	909.502	-2.04229	21.6935	1
	High	YmAccmLYR	14	93	12	A0A182Z895;A0A194AM95;V3ZGT0;V3ZIE4;K1R473;V3ZLQ5;A0A0B7B286;K1QQ68;K1PE00;A0A0L8FK19;V4B1Y2;A0A0L8GCW8	M2(Oxidation); C4(Carbamidomethyl); C5(Carbamidomethyl); M6(Oxidation)	0	0.000355	0.00801294	16.9	0.162318	2	1299.5	1.61205	22.2811	0
	High	FDLmYAK	2	111	17	V3ZIE4;A0A194AM95;A0A182Z895;V3ZGT0;V4ANQ6;A0A0B7B286;A0A182Z6F6;K1PE00;K1QQ68;K1R473;A0A182ZKU8;A0A0B7AVA2;V4CGI5;A0A0L8FK19;V4B1Y2;A0A0L8GCW8;V3ZTB1	M4(Oxidation)	0	0.000824	0.0180266	37.28	0.00950307	2	903.429	0.721956	29.521	0
	High	EDLAALEK	2	105	15	A0A194AM95;V3ZGT0;K1R473;V3ZLQ5;V4ANQ6;A0A0B7AVA2;K1PE00;V4CGI5;K1QQ68;A0A0B7B286;A0A182Z6F6;A0A0L8FK19;A0A0L8GCW8;V3ZTB1;A0A182ZKU8		0	0.008177	0.114532	42.36	0.00624903	2	888.467	-0.765287	24.4178	0
Q9GZ70	Tropomyosin OS=Perna viridis PE=2 SV=1 - [TPM_PERVI]	527.43	33.8	67	8	8	11	284	32.7296	4.76709
	A2	Sequence	# PSMs	# Proteins	# Protein Groups	Protein Group Accessions	Modifications	ΔCn	q-Value	PEP	IonScore	Exp Value	Charge	MH+ [Da]	ΔM [ppm]	RT [min]	# Missed Cleavages
	High	IAGADIETYLLEK	50	28	10	P24733;Q9U0S7;Q9U0S6;G4V4Y7;V6A729;A0A1P8C5A6;Q9BLD0;K1QRU8;K1RSS3;A0A182YYU5		0	0	1.00789e-09	99.92	5.80088e-09	2	1435.77	-1.33203	52.9135	0
	High	SSAFQTISAVHR	50	12	3	P24733;Q9U0S6;K1RSS3		0	0	3.66794e-07	94.3	2.20878e-08	2	1303.68	2.87912	29.279	0
	High	QVEEAEEIAAINLAK	45	29	6	P24733;Q9U0S7;Q9U0S6;G4V4Y7;A0A1P8C5A6;Q9BLD0		0	0	3.25745e-09	82.34	2.63425e-07	2	1627.86	1.93499	44.1766	0
	High	ENQScLITGESGAGK	30	7	2	P24733;Q9BLD0	C5(Carbamidomethyl)	0	0	1.48274e-08	80.97	2.81942e-07	2	1550.71	-0.544487	20.9199	0
	High	LKELAFQADEDR	8	15	4	P24733;A0A1P8C5A6;Q9BLD0;Q9U0S7		0	0	7.96986e-07	78.27	9.95638e-07	2	1434.72	1.65031	27.0157	1
	High	IEELEEELEAER	36	33	7	P24733;Q9U0S7;G4V4Y7;V6A729;A0A1P8C5A6;Q9BLD0;K1RSS3		0	0	9.06768e-08	77.92	7.20004e-07	2	1488.71	1.62463	39.7843	0
	High	IISmFQAHIR	26	22	6	P24733;G4V4Y7;V6A729;A0A1P8C5A6;Q9BLD0;K1QRU8	M4(Oxidation)	0	0	1.08513e-05	74.05	2.97721e-06	2	1231.66	-0.37826	27.8328	0
	High	qVEEAEEIAAINLAK	9	29	6	P24733;Q9U0S7;Q9U0S6;G4V4Y7;A0A1P8C5A6;Q9BLD0	N-Term(Gln->pyro-Glu)	0	0	1.47621e-08	73.56	3.19402e-06	2	1610.82	-1.8723	56.3525	0
	High	YSILAPNAIPQGFVDGK	54	13	3	P24733;A0A1P8C5A6;A0A182YYU5		0	0	1.0634e-10	69.74	4.47505e-06	2	1789.95	-0.0567132	53.7233	0
	High	NLYSTHPHFVR	88	59	13	P24733;Q9U0S7;G4V4Y7;V6A729;A0A1P8C5A6;Q9BLD0;K1QRU8;K1RSS3;V3ZDB4;A0A182YYU5;J9Z5G0;J9Z4A1;D8L772		0	0	3.4477e-05	62.13	3.70472e-05	2	1370.69	-2.19913	25.044	0
	High	IISMFQAHIR	8	22	6	P24733;G4V4Y7;V6A729;A0A1P8C5A6;Q9BLD0;K1QRU8		0	0	1.94317e-05	61.55	4.48249e-05	3	1215.66	-1.86601	38.5366	0
	High	ELAFQADEDR	9	16	4	Q9U0S7;P24733;A0A1P8C5A6;Q9BLD0		0	0	4.56896e-05	59.97	3.77096e-05	2	1193.54	-2.03608	24.1291	0
	High	ELAFQADEDRK	12	16	4	P24733;A0A1P8C5A6;Q9BLD0;Q9U0S7		0	0	5.11605e-05	46.52	0.00132926	2	1321.64	2.68757	21.0611	1
	High	NcWVPDEKEGFASAEIQSSK	8	2	1	P24733	C2(Carbamidomethyl)	0	0	7.51625e-06	41.42	0.00204434	2	2282.04	1.22199	39.4457	1
	High	ESYNMAER	7	13	3	P24733;Q9U0S7;A0A1P8C5A6		0	2.9e-05	0.000401712	71.47	1.36511e-06	2	999.417	-2.90113	17.8764	0
	High	RQVEEAEEIAAINLAK	4	29	6	P24733;Q9U0S7;Q9U0S6;G4V4Y7;A0A1P8C5A6;Q9BLD0		0	2.9e-05	0.000371283	49.68	0.000842872	2	1783.97	7.89837	39.4001	1
	High	EGFASAEIQSSK	9	4	1	P24733		0	5.4e-05	0.00114852	29.53	0.0622891	2	1253.6	0.776115	26.2531	0
	High	IGLSVIQR	30	9	1	P24733		0	0.000122	0.00252958	69.41	4.60496e-06	2	885.552	0.0825204	33.2342	0
	High	IHFGPTGK	23	9	5	P24733;Q9U0S7;Q9BLD0;K1QRU8;K1RSS3		0	0.000189	0.00399471	38.51	0.00661661	2	856.467	-0.31355	20.2471	0
	High	ADFESQIK	3	10	2	P24733;Q9U0S7		0	0.000371	0.00986205	29.54	0.0772098	2	937.464	1.0318	22.6302	0
	High	LPIYTDSVIAK	14	4	1	P24733		0	0.000507	0.0137138	36.22	0.00746191	2	1219.69	-0.722222	38.5409	0
	High	NcWVPDEK	2	6	1	P24733	C2(Carbamidomethyl)	0	0.000605	0.0158467	23.3	0.0977566	2	1047.46	-0.33702	24.9325	0
	High	cIIPNELK	17	31	7	P24733;Q9U0S7;Q9U0S6;G4V4Y7;V3ZDB4;Q9BLD0;J9Z5G0	C1(Carbamidomethyl)	0	0.00105	0.0215151	15	1.65387	2	986.533	-0.734467	33.5603	0
	High	LIYSEFK	8	23	8	Q9U0S7;G4V4Y7;V6A729;A0A1P8C5A6;V3ZDB4;A0A182YYU5;P24733;Q9BLD0		0	0.002183	0.0336917	30.66	0.0389992	2	899.487	-0.576251	28.8703	0
	High	LADELR	1	49	9	O96064;P24733;Q9U0S7;G4V4Y7;V6A729;A0A0B7BJW9;A0A1P8C5A6;Q9BLD0;A0A182ZBV3		0	0.006899	0.0962396	50.75	0.00056079	2	716.393	-1.3435	19.2864	0
Q86GJ1	Actin (Fragment) OS=Pecten maximus PE=3 SV=1 - [Q86GJ1_PECMA]	507.46	31.46	6	2	10	673	267	30.02	5.50342
	A2	Sequence	# PSMs	# Proteins	# Protein Groups	Protein Group Accessions	Modifications	ΔCn	q-Value	PEP	IonScore	Exp Value	Charge	MH+ [Da]	ΔM [ppm]	RT [min]	# Missed Cleavages
	High	LTTPTYGDLNHLVSATMSGVTTcLR	15	62	13	A0A0B7B670;A0A076FIR9;G9K382;B3XZN3;A0A194AQ74;G3ET86;A4D0I1;V3YY74;V3ZD21;V4ALC4;V4AK06;A0A0G2R2A9;V4B045	C23(Carbamidomethyl)	0	0	6.05513e-13	95.95	9.59217e-09	3	2708.33	-1.31607	57.7847	0
	High	SGPFGQLFRPDNFVFGQSGAGNNWAK	16	72	10	A0A0B7B670;G9K382;B3XZN3;K1R278;A4D0I1;A0A076FIR9;V3ZD21;K1PN21;V4AK06;V4ALC4		0	0	1.32652e-18	95.53	1.03982e-08	2	2798.34	-0.333914	56.972	0
	High	IMNTFSVVPSPK	12	47	11	A0A0B7B670;A0A076FIR9;G9K382;B3XZN3;K1R278;A4D0I1;V4ANA6;A0A194AQ74;V4ALC4;K1PN21;A0A0G2R2A9		0	0	9.76597e-08	94.37	2.07841e-08	2	1319.7	0.89095	40.6216	0
	High	ImNTFSVVPSPK	29	47	11	A0A0B7B670;A0A076FIR9;G9K382;B3XZN3;K1R278;A4D0I1;V4ANA6;A0A194AQ74;V4ALC4;K1PN21;A0A0G2R2A9	M2(Oxidation)	0	0	1.29043e-06	91.57	2.02718e-07	2	1335.7	-0.247815	34.5129	0
	High	AILVDLEPGTMDSVR	16	10	5	V4A0A3;B3XZN3;A4D0I1;V4ALC4;K1PN21		0	0	1.93764e-10	90.2	5.00416e-08	2	1615.84	-0.361722	49.9475	0
	High	ISEQFTAMFR	72	63	16	P35394;A0A0B7B670;A0A076FIR9;V3YY74;A0A194AQ74;G3ET72;G9K382;B3XZN3;A4D0I1;G3ET86;V4ANA6;V4ALC4;K1PN21;V4AK06;A0A1D8KD44;V4B045		0	0	4.77712e-07	88.43	7.12003e-08	2	1229.6	0.938194	58.9364	0
	High	LAVNmVPFPR	54	83	20	A0A0L8I033;K1R278;P35394;A0A0B7B670;G3ET84;A0A076FIR9;G9K382;B3XZN3;A0A194AQ74;G3ET86;A4D0I1;V3YY74;V3ZD21;A0A1C7D016;V4ALC4;K1PN21;V4AK06;A0A1D8KD44;A0A0G2R2A9;V4A0A3	M5(Oxidation)	0	0	2.28286e-06	85.79	1.92979e-07	2	1159.63	1.81002	39.9897	0
	High	EIVHLQAGQcGNQIGAK	27	15	3	A0A0B7B670;V4ALC4;B3XZN3	C10(Carbamidomethyl)	0	0	7.9344e-11	81.15	3.71787e-07	2	1822.92	-2.55898	25.1553	0
	High	LTTPTYGDLNHLVSATmSGVTTcLR	15	62	13	A0A0B7B670;A0A076FIR9;G9K382;B3XZN3;A0A194AQ74;G3ET86;A4D0I1;V3YY74;V3ZD21;V4ALC4;V4AK06;A0A0G2R2A9;V4B045	M17(Oxidation); C23(Carbamidomethyl)	0	0	3.63108e-08	80.56	3.26557e-07	2	2724.34	3.43077	55.1894	0
	High	KLAVNmVPFPR	19	83	20	P35394;A0A0B7B670;G3ET84;A0A076FIR9;G9K382;B3XZN3;A0A194AQ74;G3ET86;A4D0I1;V3YY74;V3ZD21;K1R278;A0A1C7D016;V4ALC4;K1PN21;V4AK06;A0A1D8KD44;A0A0G2R2A9;V4A0A3;A0A0L8I033	M6(Oxidation)	0	0	6.82553e-08	77.54	7.52364e-07	2	1287.72	-0.739367	34.1753	1
	High	FPGQLNADLR	90	86	22	P35394;A0A0B7B670;G3ET84;A0A076FIR9;G9K382;B3XZN3;A0A194AQ74;G3ET86;K1R278;A4D0I1;V3YY74;V4ANA6;V3ZD21;A0A1C7D016;V4ALC4;K1PN21;V4AK06;A0A1D8KD44;A0A0G2R2A9;G3ET66;V4A0A3;V4B045		0	0	4.48602e-06	75.9	2.13471e-06	2	1130.6	0.68604	34.0398	0
	High	KLAVNMVPFPR	29	83	20	A0A0L8I033;K1R278;P35394;A0A0B7B670;G3ET84;A0A076FIR9;G9K382;B3XZN3;A0A194AQ74;G3ET86;A4D0I1;V3YY74;V3ZD21;A0A1C7D016;V4ALC4;K1PN21;V4AK06;A0A1D8KD44;A0A0G2R2A9;V4A0A3		0	0	6.5867e-08	74.56	1.16882e-06	2	1271.73	0.436175	42.2398	1
	High	LHFFmPGFAPLTSR	41	77	17	P35394;A0A0L8I033;A0A0B7B670;G3ET84;A0A076FIR9;G9K382;B3XZN3;A0A194AQ74;K1R278;A4D0I1;V3ZD21;V4ALC4;K1PN21;V4AK06;A0A1D8KD44;A0A0G2R2A9;V4A0A3	M5(Oxidation)	0	0	8.13493e-08	71.5	3.90078e-06	3	1636.83	-0.924138	53.8544	0
	High	LAVNMVPFPR	33	83	20	A0A0L8I033;K1R278;P35394;A0A0B7B670;G3ET84;A0A076FIR9;G9K382;B3XZN3;A0A194AQ74;G3ET86;A4D0I1;V3YY74;V3ZD21;A0A1C7D016;V4ALC4;K1PN21;V4AK06;A0A1D8KD44;A0A0G2R2A9;V4A0A3		0	0	1.32458e-05	69.95	5.74577e-06	2	1143.63	0.484415	47.8349	0
	High	GHYTEGAELVDSVIDVLR	1	6	1	V4ALC4		0	0	3.84405e-08	69.02	5.34465e-06	2	1973	1.15163	58.4609	0
	High	ISEQFTAmFR	72	63	16	P35394;A0A0B7B670;A0A076FIR9;V3YY74;A0A194AQ74;G3ET72;G9K382;B3XZN3;A4D0I1;G3ET86;V4ANA6;V4ALC4;K1PN21;V4AK06;A0A1D8KD44;V4B045	M8(Oxidation)	0	0	3.97275e-06	68.49	6.70378e-06	2	1245.59	-0.381556	38.0975	0
	High	AILVDLEPGTmDSVR	18	10	5	B3XZN3;A4D0I1;V4ALC4;K1PN21;V4A0A3	M11(Oxidation)	0	0	9.66815e-08	67.79	9.03233e-06	2	1631.83	-0.0846622	42.9893	0
	High	FPGQLNADLRK	37	86	22	P35394;A0A0B7B670;G3ET84;A0A076FIR9;G9K382;B3XZN3;A0A194AQ74;G3ET86;K1R278;A4D0I1;V3YY74;V4ANA6;V3ZD21;A0A1C7D016;V4ALC4;K1PN21;V4AK06;A0A1D8KD44;A0A0G2R2A9;G3ET66;V4A0A3;V4B045		0	0	8.83346e-07	67	1.31089e-05	2	1258.69	-0.45002	28.6368	1
	High	mREIVHLQAGQcGNQIGAK	9	15	3	A0A0B7B670;V4ALC4;B3XZN3	M1(Oxidation); C12(Carbamidomethyl)	0	0	3.96243e-10	66.45	1.1561e-05	3	2126.06	-0.391521	23.2644	1
	High	LHFFMPGFAPLTSR	12	77	17	P35394;A0A0L8I033;A0A0B7B670;G3ET84;A0A076FIR9;G9K382;B3XZN3;A0A194AQ74;K1R278;A4D0I1;V3ZD21;V4ALC4;K1PN21;V4AK06;A0A1D8KD44;A0A0G2R2A9;V4A0A3		0	0	4.68661e-08	64.97	1.83728e-05	3	1620.83	-0.417837	57.1173	0
	High	MREIVHLQAGQcGNQIGAK	9	15	3	A0A0B7B670;V4ALC4;B3XZN3	C12(Carbamidomethyl)	0	0	1.59498e-13	58.06	7.86263e-05	3	2110.06	-0.953122	27.7378	1
	High	YLTVAAIFR	14	15	4	A0A0B7B670;A0A194AQ74;V4ALC4;K1PN21		0	0	7.32596e-05	57.3	4.30142e-05	2	1053.61	0.692457	56.3369	0
	High	NSTYFVEWIPNNVK	1	2	1	V4ALC4		0	0	3.90314e-06	46.22	0.00130136	2	1710.85	-1.48135	55.2415	0
	High	FWEVISDEHGIDPTGAYHGDTDLQLDR	9	1	1	V4ALC4		0	0	2.75723e-14	32.11	0.0121805	3	3086.4	-3.14671	51.6323	0
	High	IREEYPDR	17	77	16	G3ET72;A0A0B7B670;G9K382;B3XZN3;A0A076FIR9;K1R278;A4D0I1;V4ANA6;V3ZD21;A0A194AQ74;V4ALC4;K1PN21;V4AK06;A0A0G2R2A9;G3ETA5;V4A0A3		0	0.000232	0.00516845	34.44	0.0270891	3	1077.53	-0.546015	16.5831	1
	High	RISEQFTAMFR	2	63	16	P35394;A0A0B7B670;A0A076FIR9;V3YY74;A0A194AQ74;G3ET72;G9K382;B3XZN3;A4D0I1;G3ET86;V4ANA6;V4ALC4;K1PN21;V4AK06;A0A1D8KD44;V4B045		0	0.000292	0.0063654	21	0.466668	2	1385.7	-0.610019	45.2071	1
	High	NMmAAcDPR	2	86	20	A0A0L8I033;G9K382;B3XZN3;A0A076FIR9;A4D0I1;V3YY74;V3ZD21;A0A0B7B670;G3ET84;A0A194AQ74;G3ET86;K1R278;V4ANA6;A0A182ZT25;A0A1C7D016;V4ALC4;K1PN21;V4AK06;A0A1D8KD44;A0A0G2R2A9	M3(Oxidation); C6(Carbamidomethyl)	0	0.002183	0.0334625	56.46	2.28203e-05	2	1081.42	-1.81478	16.0763	0
A0A0L8I033	Uncharacterized protein (Fragment) OS=Octopus bimaculoides GN=OCBIM_22000734mg PE=4 SV=1 - [A0A0L8I033_OCTBM]	505.21	55.56	2	2	9	286	144	16.3422	9.65674
	A2	Sequence	# PSMs	# Proteins	# Protein Groups	Protein Group Accessions	Modifications	ΔCn	q-Value	PEP	IonScore	Exp Value	Charge	MH+ [Da]	ΔM [ppm]	RT [min]	# Missed Cleavages
	High	LcYVALDFEQEMATAASSSSLEK	262	51	10	P17304;Q5UB47;Q9NC14;F1ADJ2;A0EJG4;Q9NC53;Q6YMS6;A0A194AMJ0;H9LJA3;E7DSC0	C2(Carbamidomethyl)	0	0	5.49161e-18	129.01	4.15118e-12	2	2550.18	2.07888	61.4559	0
	High	EKLcYVALDFEQEMATAASSSSLEK	17	51	10	P17304;Q5UB47;Q9NC14;F1ADJ2;A0EJG4;Q9NC53;Q6YMS6;A0A194AMJ0;H9LJA3;E7DSC0	C4(Carbamidomethyl)	0	0	1.6573e-17	122.86	1.68222e-11	2	2807.31	-1.6325	57.592	1
	High	SYELPDGQVITIGNER	169	275	48	Q3BCD6;Q964E0;P17304;H9LJA3;Q7YZD7;K1RWD4;A0A1K0K0S6;Q9NC14;Q9NC53;A4D0I0;A0A0P0LDM5;V4BC69;K1Q0U8;Q5J7U6;A0A194AMJ0;D3GBA8;F1ADJ2;Q9NBY0;Q5UB47;Q9NC38;A0A0B6Y3K1;Q9NBY3;A0EJG4;Q6YMS6;Q6SQM0;A0A1B2G3B9;E7DSB3;E7DS71;E7DS55;E7DS68;E7DS72;E7DS49;E7DSC0;E7DS88;E7DS66;E7DSA3;Q6RYC7;Q3BCF0;Q3BCF4;Q3BCD8;Q3BCF7;Q460Y1;Q3BCE5;Q460Y6;E7DS41;Q3BCE4;Q3BCE7;Q3BCE3		0	0	3.23053e-12	121.18	5.36123e-11	2	1790.89	-1.89509	49.885	0
	High	LcYVALDFEQEmATAASSSSLEK	367	51	10	P17304;Q5UB47;Q9NC14;F1ADJ2;A0EJG4;Q9NC53;Q6YMS6;A0A194AMJ0;H9LJA3;E7DSC0	C2(Carbamidomethyl); M12(Oxidation)	0	0	7.45464e-16	119.03	3.48822e-11	2	2566.17	-1.3754	53.1576	0
	High	EKLcYVALDFEQEmATAASSSSLEK	21	51	10	P17304;Q5UB47;Q9NC14;F1ADJ2;A0EJG4;Q9NC53;Q6YMS6;A0A194AMJ0;H9LJA3;E7DSC0	C4(Carbamidomethyl); M14(Oxidation)	0	0	1.96812e-09	105.12	9.82813e-10	3	2823.31	0.540577	49.8613	1
	High	DLTDYLMKILTER	4	297	53	Q3BCE4;Q3BCD6;Q964E0;Q7YZD7;A4D0I0;A0A0P0LDM5;V4BC69;Q6YMS6;K1RWD4;K1Q0U8;D3GBA8;H9LJA3;Q52T80;Q3BCD8;Q3BCF7;Q3BCE7;Q460Y1;Q3BCE5;Q460Y6;Q9NC14;Q9NC53;Q9NC54;Q9NC19;F1ADJ2;Q9NC24;E7DSB3;A0A1K0K0S6;Q5J7U6;A0EJG4;A0A182ZGQ5;A0A194AMJ0;Q6SQM0;Q9NBY0;A0A0L8G4I0;A0A1B2G3B9;E7DS71;E7DS55;E7DS68;E7DS72;E7DS49;E7DSC0;E7DS88;E7DS66;E7DSA3;Q6RYC7;E7DS87;E7DS41;Q3BCF0;Q3BCF4;E7DSA2;E7DS48;E7DS67;E7DSA1		0	0	6.14838e-08	96.32	1.56225e-08	2	1610.85	3.01971	60.1913	1
	High	QEYDESGPSIVHR	174	86	17	Q964E0;P17304;H9LJA3;Q7YZD7;A0A182ZGQ5;A4D0I0;A0A1K0K0S6;F1ADJ2;K1Q0U8;D3GBA8;A0A0P0LDM5;Q6YMS6;K1RWD4;A0A194AMJ0;A0A182YVV4;K1RA57;A0A182YXP1		0	0	7.51602e-09	93.77	1.55521e-08	2	1516.7	-0.0177902	21.6669	0
	High	qEYDESGPSIVHR	70	86	17	Q964E0;P17304;H9LJA3;Q7YZD7;A0A182ZGQ5;A4D0I0;A0A1K0K0S6;F1ADJ2;K1Q0U8;D3GBA8;A0A0P0LDM5;Q6YMS6;K1RWD4;A0A194AMJ0;A0A182YVV4;K1RA57;A0A182YXP1	N-Term(Gln->pyro-Glu)	0	0	5.31303e-07	85.52	1.00435e-07	2	1499.67	-0.873532	26.7041	0
	High	VAPEEHPVLLTEAPLNPK	208	285	51	E7DS71;O17477;E7DS48;Q3BCE5;A0A182YXP1;Q964E0;H9LJA3;Q7YZD7;Q9NC14;Q9NC53;V4BC69;F1ADJ2;Q9NC24;A4D0I0;A0A0P0LDM5;Q6YMS6;K1RWD4;K1Q0U8;Q9NC54;Q9NC19;D3GBA8;A0A182ZGQ5;Q86GJ1;K1RBG6;A0A182YVV4;A0A0B7BBH4;A0A0L8G4I0;G3ET61;V3ZNH0;E7DSB3;E7DS55;E7DS68;E7DS72;E7DS49;E7DSC0;E7DS88;E7DS66;E7DSA3;E7DS87;E7DS41;Q3BCF4;Q3BCD8;E7DSA2;Q3BCD6;Q3BCF7;Q460Y1;Q460Y6;E7DS67;Q3BCE4;E7DSA1;Q3BCE3		0	0	2.35617e-10	82.73	2.61067e-07	2	1954.07	1.06169	40.4105	0
	High	DLTDYLmKILTER	3	297	53	Q3BCE4;Q3BCD6;Q964E0;Q7YZD7;A4D0I0;A0A0P0LDM5;V4BC69;Q6YMS6;K1RWD4;K1Q0U8;D3GBA8;H9LJA3;Q52T80;Q3BCD8;Q3BCF7;Q3BCE7;Q460Y1;Q3BCE5;Q460Y6;Q9NC14;Q9NC53;Q9NC54;Q9NC19;F1ADJ2;Q9NC24;E7DSB3;A0A1K0K0S6;Q5J7U6;A0EJG4;A0A182ZGQ5;A0A194AMJ0;Q6SQM0;Q9NBY0;A0A0L8G4I0;A0A1B2G3B9;E7DS71;E7DS55;E7DS68;E7DS72;E7DS49;E7DSC0;E7DS88;E7DS66;E7DSA3;Q6RYC7;E7DS87;E7DS41;Q3BCF0;Q3BCF4;E7DSA2;E7DS48;E7DS67;E7DSA1	M7(Oxidation)	0	0	8.14582e-08	77.17	1.3306e-06	2	1626.84	1.3885	58.5819	1
	High	TTGIVLDSGDGVTHTVPIYEGYALPHAILR	136	51	7	E7DS71;P17304;Q9NC14;F1ADJ2;Q6YMS6;D3GBA8;A0EJG4		0	0	8.82058e-12	76.33	5.92499e-07	4	3165.65	-1.35962	55.5515	0
	High	VAPEEHPVLLTEAPLNPKANR	10	277	50	E7DSA2;Q460Y1;Q964E0;H9LJA3;Q7YZD7;Q9NC14;Q9NC53;V4BC69;F1ADJ2;Q9NC24;A4D0I0;A0A0P0LDM5;Q6YMS6;K1RWD4;K1Q0U8;Q9NC54;Q9NC19;D3GBA8;A0A182ZGQ5;Q86GJ1;K1RBG6;A0A182YVV4;A0A0B7BBH4;A0A0L8G4I0;G3ET61;V3ZNH0;E7DSB3;E7DS71;E7DS55;E7DS68;E7DS72;E7DS49;E7DSC0;E7DS88;E7DS66;E7DSA3;E7DS87;E7DS41;Q3BCF4;Q3BCD8;Q3BCD6;Q3BCF7;Q3BCE5;Q460Y6;E7DS67;Q3BCE4;E7DSA1;Q3BCE3;Q3BCE7;O17477		0	0	7.17427e-11	74.55	1.24342e-06	2	2295.24	-0.965256	35.3852	1
	High	QEYDESGPSIVHRK	19	85	17	Q964E0;P17304;H9LJA3;Q7YZD7;A0A182ZGQ5;A4D0I0;A0A1K0K0S6;F1ADJ2;K1Q0U8;D3GBA8;A0A0P0LDM5;Q6YMS6;K1RWD4;A0A194AMJ0;A0A182YVV4;K1RA57;A0A182YXP1		0	0	3.87609e-06	70.55	4.72242e-06	2	1644.8	-1.12922	18.563	1
	High	MQKEITALAPSTmK	3	45	11	A0A1K0K0S6;Q5J7U6;F1ADJ2;Q86GJ1;A0A0P0LDM5;Q6YMS6;K1RWD4;K1Q0U8;A0A194AMJ0;D3GBA8;Q6RYC7	M13(Oxidation)	0	0	6.33696e-08	70.25	6.33937e-06	2	1564.81	-0.855331	23.4762	1
	High	qEYDESGPSIVHRK	7	85	17	Q964E0;P17304;H9LJA3;Q7YZD7;A0A182ZGQ5;A4D0I0;A0A1K0K0S6;F1ADJ2;K1Q0U8;D3GBA8;A0A0P0LDM5;Q6YMS6;K1RWD4;A0A194AMJ0;A0A182YVV4;K1RA57;A0A182YXP1	N-Term(Gln->pyro-Glu)	0	0	1.19423e-06	67.75	8.22614e-06	2	1627.77	-3.27911	22.0478	1
	High	IWHHTFYNELR	412	156	29	Q460Y6;Q964E0;P17304;H9LJA3;Q7YZD7;A0A182ZGQ5;A4D0I0;A0A0P0LDM5;V4BC69;Q6YMS6;K1RWD4;K1Q0U8;D3GBA8;A0A182YVV4;K1RA57;A0A0B7BBH4;A0A0L8G4I0;Q52T80;G3ET61;V3ZNH0;Q3BCF4;Q3BCD8;Q3BCD6;Q3BCF7;Q460Y1;Q3BCE5;Q3BCE4;Q3BCE7;Q3BCE3		0	0	3.71162e-06	57.43	0.000105991	3	1515.75	-0.148615	41.6125	0
	High	EITALAPSTMK	84	46	12	K1RVE3;A0A1K0K0S6;Q5J7U6;F1ADJ2;Q86GJ1;A0A0P0LDM5;Q6YMS6;K1RWD4;K1Q0U8;A0A194AMJ0;D3GBA8;Q6RYC7		0	0	5.41549e-06	56.96	0.000153949	2	1161.62	-0.836816	30.7113	0
	High	EITALAPSTmK	116	46	12	K1RVE3;A0A1K0K0S6;Q5J7U6;F1ADJ2;Q86GJ1;A0A0P0LDM5;Q6YMS6;K1RWD4;K1Q0U8;A0A194AMJ0;D3GBA8;Q6RYC7	M10(Oxidation)	0	0	5.66513e-05	53.25	0.000374499	2	1177.61	-2.83061	24.0067	0
	High	GYSFTTTAER	215	321	57	Q3BCE5;Q964E0;E7DSB3;E7DS71;E7DS55;E7DS68;E7DS72;E7DS49;E7DSC0;E7DS88;E7DS66;E7DSA3;Q3BCE4;A0A1B2G3B9;Q6RYC7;P17304;H9LJA3;Q7YZD7;K1RWD4;Q9NC14;Q9NC53;V4BC69;F1ADJ2;Q9NC24;A0A1K0K0S6;A4D0I0;A0A0P0LDM5;K1Q0U8;Q5J7U6;A0A194AMJ0;D3GBA8;Q9NBY0;A0EJG4;Q6YMS6;Q9NC54;Q9NC19;Q86GJ1;A0A0B6Y3K1;Q6SQM0;K1RBG6;A0A182YVV4;Q52T80;A0A0L8G4I0;E7DS87;E7DS41;Q3BCF0;Q3BCF4;Q3BCD8;E7DSA2;E7DS48;Q3BCD6;Q3BCF7;Q460Y1;…		0	0	0.000132734	40.54	0.0048172	2	1132.52	-2.74607	31.9507	0
	High	MQKEITALAPSTMK	1	45	11	A0A1K0K0S6;Q5J7U6;F1ADJ2;Q86GJ1;A0A0P0LDM5;Q6YMS6;K1RWD4;K1Q0U8;A0A194AMJ0;D3GBA8;Q6RYC7		0	0	2.42256e-06	39.73	0.00591131	2	1548.81	-1.38879	29.2466	1
	High	cPESLFQPSFLGMASPGIHETTYNSIMK	1	1	1	Q6YMS6	C1(Carbamidomethyl)	0	0	2.45267e-08	34.87	0.00806446	3	3142.46	-3.92925	56.0044	0
	High	FRcPESLFQPSFLGMASPGIHETTYNSIMK	1	1	1	Q6YMS6	C3(Carbamidomethyl)	0	0	6.90117e-09	29.38	0.0288363	3	3445.63	-2.72872	55.8981	1
	High	cPESLFQPSFLGMASPGIHETTYNSImK	1	1	1	Q6YMS6	C1(Carbamidomethyl); M27(Oxidation)	0	0	2.79828e-07	29.21	0.0257892	3	3158.45	-3.76804	54.0874	0
	High	mQKEITALAPSTmK	1	45	11	A0A1K0K0S6;Q5J7U6;F1ADJ2;Q86GJ1;A0A0P0LDM5;Q6YMS6;K1RWD4;K1Q0U8;A0A194AMJ0;D3GBA8;Q6RYC7	M1(Oxidation); M13(Oxidation)	0	0.000105	0.00138975	48.3	0.00102724	2	1580.79	-10.3714	20.8731	1
	High	DLTDYLMK	53	303	55	Q9NC38;Q964E0;Q7YZD7;A0A182ZGQ5;A4D0I0;A0A0P0LDM5;V4BC69;Q6YMS6;K1RWD4;K1Q0U8;D3GBA8;H9LJA3;Q3BCD8;Q3BCD6;Q3BCF7;Q460Y1;Q3BCE5;Q460Y6;Q9NC14;A0A1K0K0S6;Q9NC53;Q5J7U6;A0EJG4;F1ADJ2;Q9NC24;Q9NC54;Q9NC19;A0A194AMJ0;Q6SQM0;Q9NBY0;Q52T80;A0A0L8G4I0;A0A1B2G3B9;E7DSB3;E7DS71;E7DS55;E7DS68;E7DS72;E7DS49;E7DSC0;E7DS88;E7DS66;E7DSA3;Q6RYC7;E7DS87;E7DS41;Q3BCF0;Q3BCF4;E7DSA2;E7DS48;E7DS67;Q3BCE4;E7DSA1;Q3BC…		0	0.000122	0.00291078	47.1	0.0015355	2	998.487	0.513482	48.6179	0
	High	DLTDYLmK	120	303	55	Q9NC14;D3GBA8;F1ADJ2;E7DSB3;Q964E0;H9LJA3;Q7YZD7;A4D0I0;A0A1K0K0S6;Q9NC53;V4BC69;Q5J7U6;A0EJG4;Q9NC24;A0A0P0LDM5;Q6YMS6;K1RWD4;K1Q0U8;Q9NC54;Q9NC19;A0A182ZGQ5;A0A194AMJ0;Q6SQM0;Q9NBY0;Q52T80;A0A0L8G4I0;A0A1B2G3B9;E7DS71;E7DS55;E7DS68;E7DS72;E7DS49;E7DSC0;E7DS88;E7DS66;E7DSA3;Q6RYC7;E7DS87;E7DS41;Q3BCF0;Q3BCF4;Q3BCD8;E7DSA2;E7DS48;Q3BCD6;Q3BCF7;Q460Y1;Q3BCE5;Q460Y6;E7DS67;Q3BCE4;E7DSA1;Q3BCE7;Q3BC…	M7(Oxidation)	0	0.00021	0.00436049	36.33	0.014085	2	1014.48	0.28354	37.7136	0
	High	LDLAGRDLTDYLMK	1	284	49	Q9NC14;D3GBA8;F1ADJ2;Q6YMS6;A0EJG4;A0A1K0K0S6;Q5J7U6;E7DS66;E7DS71;Q3BCD8;Q964E0;E7DSB3;E7DS55;E7DS68;E7DS72;E7DS49;E7DSC0;E7DS88;E7DSA3;E7DS87;E7DSA2;H9LJA3;Q7YZD7;A4D0I0;Q9NC53;A0A0P0LDM5;V4BC69;K1RWD4;K1Q0U8;Q9NC54;Q9NC19;Q9NC24;A0A182ZGQ5;A0A194AMJ0;Q6SQM0;Q9NBY0;Q52T80;A0A1B2G3B9;Q6RYC7;E7DS41;Q3BCF0;E7DS48;Q3BCD6;Q3BCF7;Q460Y1;Q3BCE5;Q460Y6;E7DS67;Q3BCE7		0	0.000507	0.0131606	20.23	0.699459	2	1623.83	-5.73741	53.6677	1
	High	cDVDIRK	8	195	32	Q964E0;P17304;H9LJA3;Q7YZD7;A0A1K0K0S6;Q5J7U6;F1ADJ2;Q5UB47;Q9NC38;Q9NC14;A4D0I0;Q9NC53;V4BC69;A0EJG4;Q9NC24;A0A0P0LDM5;Q6YMS6;K1RWD4;K1Q0U8;Q9NC54;Q9NC19;D3GBA8;A0A182ZGQ5;Q9NC09;Q86GJ1;A0A0B6Y3K1;Q9NBY3;A0A194AMJ0;Q6SQM0;J7LKN4;K1RBG6;A0A182YVV4	C1(Carbamidomethyl)	0	0.000566	0.0149032	32.94	0.0516036	2	905.449	-2.15704	16.1827	1
	High	FRcPESLFQPSFLGMASPGIHETTYNSImK	1	1	1	Q6YMS6	C3(Carbamidomethyl); M29(Oxidation)	0	0.000824	0.0180358	17.96	0.376696	3	3461.62	-2.48138	54.0167	1
	High	cDVDIR	7	197	32	Q964E0;Q7YZD7;A4D0I0;A0A0P0LDM5;V4BC69;Q6YMS6;K1RWD4;K1Q0U8;D3GBA8;H9LJA3;P17304;A0A1K0K0S6;Q5J7U6;F1ADJ2;Q5UB47;Q9NC38;Q9NC14;Q9NC53;A0EJG4;Q9NC24;Q9NC54;Q9NC19;A0A182ZGQ5;Q9NC09;Q86GJ1;A0A0B6Y3K1;Q9NBY3;A0A194AMJ0;Q6SQM0;J7LKN4;K1RBG6;A0A182YVV4	C1(Carbamidomethyl)	0	0.004835	0.0736031	49.66	0.00076133	2	777.355	-1.41416	18.2287	0
Q9NC19	Actin (Fragment) OS=Abralia sp. DC-2000 PE=3 SV=1 - [Q9NC19_9MOLL]	500.03	38.7	10	2	10	631	261	29.0806	5.14795
	A2	Sequence	# PSMs	# Proteins	# Protein Groups	Protein Group Accessions	Modifications	ΔCn	q-Value	PEP	IonScore	Exp Value	Charge	MH+ [Da]	ΔM [ppm]	RT [min]	# Missed Cleavages
	High	DLYANTVLSGGTTMFPGIADR	98	61	13	P17304;Q9NC14;Q9NC53;V4BC69;F1ADJ2;Q9NC24;A0A1K0K0S6;Q5J7U6;A0EJG4;Q9NBY3;J7LKN4;Q9NC38;Q9NC09		0	0	4.51913e-15	145.93	1.2521e-13	2	2199.08	0.374718	64.3536	0
	High	LcYVALDFEQEMATAASSSSLEK	262	51	10	P17304;Q5UB47;Q9NC14;F1ADJ2;A0EJG4;Q9NC53;Q6YMS6;A0A194AMJ0;H9LJA3;E7DSC0	C2(Carbamidomethyl)	0	0	5.49161e-18	129.01	4.15118e-12	2	2550.18	2.07888	61.4559	0
	High	EKLcYVALDFEQEMATAASSSSLEK	17	51	10	P17304;Q5UB47;Q9NC14;F1ADJ2;A0EJG4;Q9NC53;Q6YMS6;A0A194AMJ0;H9LJA3;E7DSC0	C4(Carbamidomethyl)	0	0	1.6573e-17	122.86	1.68222e-11	2	2807.31	-1.6325	57.592	1
	High	SYELPDGQVITIGNER	169	275	48	Q3BCD6;Q964E0;P17304;H9LJA3;Q7YZD7;K1RWD4;A0A1K0K0S6;Q9NC14;Q9NC53;A4D0I0;A0A0P0LDM5;V4BC69;K1Q0U8;Q5J7U6;A0A194AMJ0;D3GBA8;F1ADJ2;Q9NBY0;Q5UB47;Q9NC38;A0A0B6Y3K1;Q9NBY3;A0EJG4;Q6YMS6;Q6SQM0;A0A1B2G3B9;E7DSB3;E7DS71;E7DS55;E7DS68;E7DS72;E7DS49;E7DSC0;E7DS88;E7DS66;E7DSA3;Q6RYC7;Q3BCF0;Q3BCF4;Q3BCD8;Q3BCF7;Q460Y1;Q3BCE5;Q460Y6;E7DS41;Q3BCE4;Q3BCE7;Q3BCE3		0	0	3.23053e-12	121.18	5.36123e-11	2	1790.89	-1.89509	49.885	0
	High	DLYANTVLSGGTTmFPGIADR	148	61	13	Q9NC09;Q9NC38;P17304;Q9NC14;Q9NC53;V4BC69;F1ADJ2;Q9NC24;A0A1K0K0S6;Q5J7U6;A0EJG4;Q9NBY3;J7LKN4	M14(Oxidation)	0	0	1.2001e-13	120.95	3.69622e-11	2	2215.07	-1.52064	54.1083	0
	High	KDLYANTVLSGGTTMFPGIADR	34	61	13	P17304;Q9NC14;Q9NC53;V4BC69;F1ADJ2;Q9NC24;A0A1K0K0S6;Q5J7U6;A0EJG4;Q9NBY3;J7LKN4;Q9NC09;Q9NC38		0	0	8.37758e-16	119.84	4.22274e-11	2	2327.17	1.6133	53.4432	1
	High	LcYVALDFEQEmATAASSSSLEK	367	51	10	P17304;Q5UB47;Q9NC14;F1ADJ2;A0EJG4;Q9NC53;Q6YMS6;A0A194AMJ0;H9LJA3;E7DSC0	C2(Carbamidomethyl); M12(Oxidation)	0	0	7.45464e-16	119.03	3.48822e-11	2	2566.17	-1.3754	53.1576	0
	High	EKLcYVALDFEQEmATAASSSSLEK	21	51	10	P17304;Q5UB47;Q9NC14;F1ADJ2;A0EJG4;Q9NC53;Q6YMS6;A0A194AMJ0;H9LJA3;E7DSC0	C4(Carbamidomethyl); M14(Oxidation)	0	0	1.96812e-09	105.12	9.82813e-10	3	2823.31	0.540577	49.8613	1
	High	KDLYANTVLSGGTTmFPGIADR	49	61	13	Q9NC38;Q9NC09;P17304;Q9NC14;Q9NC53;V4BC69;F1ADJ2;Q9NC24;A0A1K0K0S6;Q5J7U6;A0EJG4;Q9NBY3;J7LKN4	M15(Oxidation)	0	0	1.66443e-13	102	2.72574e-09	2	2343.17	0.646648	47.0663	1
	High	DLTDYLMKILTER	4	297	53	Q3BCE4;Q3BCD6;Q964E0;Q7YZD7;A4D0I0;A0A0P0LDM5;V4BC69;Q6YMS6;K1RWD4;K1Q0U8;D3GBA8;H9LJA3;Q52T80;Q3BCD8;Q3BCF7;Q3BCE7;Q460Y1;Q3BCE5;Q460Y6;Q9NC14;Q9NC53;Q9NC54;Q9NC19;F1ADJ2;Q9NC24;E7DSB3;A0A1K0K0S6;Q5J7U6;A0EJG4;A0A182ZGQ5;A0A194AMJ0;Q6SQM0;Q9NBY0;A0A0L8G4I0;A0A1B2G3B9;E7DS71;E7DS55;E7DS68;E7DS72;E7DS49;E7DSC0;E7DS88;E7DS66;E7DSA3;Q6RYC7;E7DS87;E7DS41;Q3BCF0;Q3BCF4;E7DSA2;E7DS48;E7DS67;E7DSA1		0	0	6.14838e-08	96.32	1.56225e-08	2	1610.85	3.01971	60.1913	1
	High	VAPEEHPVLLTEAPLNPK	208	285	51	E7DS71;O17477;E7DS48;Q3BCE5;A0A182YXP1;Q964E0;H9LJA3;Q7YZD7;Q9NC14;Q9NC53;V4BC69;F1ADJ2;Q9NC24;A4D0I0;A0A0P0LDM5;Q6YMS6;K1RWD4;K1Q0U8;Q9NC54;Q9NC19;D3GBA8;A0A182ZGQ5;Q86GJ1;K1RBG6;A0A182YVV4;A0A0B7BBH4;A0A0L8G4I0;G3ET61;V3ZNH0;E7DSB3;E7DS55;E7DS68;E7DS72;E7DS49;E7DSC0;E7DS88;E7DS66;E7DSA3;E7DS87;E7DS41;Q3BCF4;Q3BCD8;E7DSA2;Q3BCD6;Q3BCF7;Q460Y1;Q460Y6;E7DS67;Q3BCE4;E7DSA1;Q3BCE3		0	0	2.35617e-10	82.73	2.61067e-07	2	1954.07	1.06169	40.4105	0
	High	DLTDYLmKILTER	3	297	53	Q3BCE4;Q3BCD6;Q964E0;Q7YZD7;A4D0I0;A0A0P0LDM5;V4BC69;Q6YMS6;K1RWD4;K1Q0U8;D3GBA8;H9LJA3;Q52T80;Q3BCD8;Q3BCF7;Q3BCE7;Q460Y1;Q3BCE5;Q460Y6;Q9NC14;Q9NC53;Q9NC54;Q9NC19;F1ADJ2;Q9NC24;E7DSB3;A0A1K0K0S6;Q5J7U6;A0EJG4;A0A182ZGQ5;A0A194AMJ0;Q6SQM0;Q9NBY0;A0A0L8G4I0;A0A1B2G3B9;E7DS71;E7DS55;E7DS68;E7DS72;E7DS49;E7DSC0;E7DS88;E7DS66;E7DSA3;Q6RYC7;E7DS87;E7DS41;Q3BCF0;Q3BCF4;E7DSA2;E7DS48;E7DS67;E7DSA1	M7(Oxidation)	0	0	8.14582e-08	77.17	1.3306e-06	2	1626.84	1.3885	58.5819	1
	High	VAPEEHPVLLTEAPLNPKANR	10	277	50	E7DSA2;Q460Y1;Q964E0;H9LJA3;Q7YZD7;Q9NC14;Q9NC53;V4BC69;F1ADJ2;Q9NC24;A4D0I0;A0A0P0LDM5;Q6YMS6;K1RWD4;K1Q0U8;Q9NC54;Q9NC19;D3GBA8;A0A182ZGQ5;Q86GJ1;K1RBG6;A0A182YVV4;A0A0B7BBH4;A0A0L8G4I0;G3ET61;V3ZNH0;E7DSB3;E7DS71;E7DS55;E7DS68;E7DS72;E7DS49;E7DSC0;E7DS88;E7DS66;E7DSA3;E7DS87;E7DS41;Q3BCF4;Q3BCD8;Q3BCD6;Q3BCF7;Q3BCE5;Q460Y6;E7DS67;Q3BCE4;E7DSA1;Q3BCE3;Q3BCE7;O17477		0	0	7.17427e-11	74.55	1.24342e-06	2	2295.24	-0.965256	35.3852	1
	High	cPESLFQNSFLGMESAGIHETTYNSIMK	2	1	1	Q9NC53	C1(Carbamidomethyl)	0	0	4.55969e-14	41.07	0.00159843	3	3191.47	7.1438	56.1075	0
	High	GYSFTTTAER	215	321	57	Q3BCE5;Q964E0;E7DSB3;E7DS71;E7DS55;E7DS68;E7DS72;E7DS49;E7DSC0;E7DS88;E7DS66;E7DSA3;Q3BCE4;A0A1B2G3B9;Q6RYC7;P17304;H9LJA3;Q7YZD7;K1RWD4;Q9NC14;Q9NC53;V4BC69;F1ADJ2;Q9NC24;A0A1K0K0S6;A4D0I0;A0A0P0LDM5;K1Q0U8;Q5J7U6;A0A194AMJ0;D3GBA8;Q9NBY0;A0EJG4;Q6YMS6;Q9NC54;Q9NC19;Q86GJ1;A0A0B6Y3K1;Q6SQM0;K1RBG6;A0A182YVV4;Q52T80;A0A0L8G4I0;E7DS87;E7DS41;Q3BCF0;Q3BCF4;Q3BCD8;E7DSA2;E7DS48;Q3BCD6;Q3BCF7;Q460Y1;…		0	0	0.000132734	40.54	0.0048172	2	1132.52	-2.74607	31.9507	0
	High	FRcPESLFQNSFLGMESAGIHETTYNSIMK	2	1	1	Q9NC53	C3(Carbamidomethyl)	0	0	1.26147e-08	24.96	0.067501	4	3494.62	-0.443993	56.1353	1
	High	FRcPESLFQNSFLGMESAGIHETTYNSImK	4	1	1	Q9NC53	C3(Carbamidomethyl); M29(Oxidation)	0	0	1.22043e-07	23.73	0.0669356	3	3510.61	-1.51063	54.1694	1
	High	cPESLFQNSFLGMESAGIHETTYNSImK	6	1	1	Q9NC53	C1(Carbamidomethyl); M27(Oxidation)	0	0	2.20746e-08	23.19	0.0736391	3	3207.44	-0.288195	54.8079	0
	High	EITSLAPSTmK	2	38	7	P17304;Q9NC38;Q9NC14;Q9NBY3;Q9NC53;Q9NC24;Q9NC09	M10(Oxidation)	0	2.9e-05	0.000267489	46.32	0.00177226	2	1193.61	-0.880496	22.0995	0
	High	DLTDYLMK	53	303	55	Q9NC38;Q964E0;Q7YZD7;A0A182ZGQ5;A4D0I0;A0A0P0LDM5;V4BC69;Q6YMS6;K1RWD4;K1Q0U8;D3GBA8;H9LJA3;Q3BCD8;Q3BCD6;Q3BCF7;Q460Y1;Q3BCE5;Q460Y6;Q9NC14;A0A1K0K0S6;Q9NC53;Q5J7U6;A0EJG4;F1ADJ2;Q9NC24;Q9NC54;Q9NC19;A0A194AMJ0;Q6SQM0;Q9NBY0;Q52T80;A0A0L8G4I0;A0A1B2G3B9;E7DSB3;E7DS71;E7DS55;E7DS68;E7DS72;E7DS49;E7DSC0;E7DS88;E7DS66;E7DSA3;Q6RYC7;E7DS87;E7DS41;Q3BCF0;Q3BCF4;E7DSA2;E7DS48;E7DS67;Q3BCE4;E7DSA1;Q3BC…		0	0.000122	0.00291078	47.1	0.0015355	2	998.487	0.513482	48.6179	0
	High	DLTDYLmK	120	303	55	Q9NC14;D3GBA8;F1ADJ2;E7DSB3;Q964E0;H9LJA3;Q7YZD7;A4D0I0;A0A1K0K0S6;Q9NC53;V4BC69;Q5J7U6;A0EJG4;Q9NC24;A0A0P0LDM5;Q6YMS6;K1RWD4;K1Q0U8;Q9NC54;Q9NC19;A0A182ZGQ5;A0A194AMJ0;Q6SQM0;Q9NBY0;Q52T80;A0A0L8G4I0;A0A1B2G3B9;E7DS71;E7DS55;E7DS68;E7DS72;E7DS49;E7DSC0;E7DS88;E7DS66;E7DSA3;Q6RYC7;E7DS87;E7DS41;Q3BCF0;Q3BCF4;Q3BCD8;E7DSA2;E7DS48;Q3BCD6;Q3BCF7;Q460Y1;Q3BCE5;Q460Y6;E7DS67;Q3BCE4;E7DSA1;Q3BCE7;Q3BC…	M7(Oxidation)	0	0.00021	0.00436049	36.33	0.014085	2	1014.48	0.28354	37.7136	0
	High	LDLAGRDLTDYLMK	1	284	49	Q9NC14;D3GBA8;F1ADJ2;Q6YMS6;A0EJG4;A0A1K0K0S6;Q5J7U6;E7DS66;E7DS71;Q3BCD8;Q964E0;E7DSB3;E7DS55;E7DS68;E7DS72;E7DS49;E7DSC0;E7DS88;E7DSA3;E7DS87;E7DSA2;H9LJA3;Q7YZD7;A4D0I0;Q9NC53;A0A0P0LDM5;V4BC69;K1RWD4;K1Q0U8;Q9NC54;Q9NC19;Q9NC24;A0A182ZGQ5;A0A194AMJ0;Q6SQM0;Q9NBY0;Q52T80;A0A1B2G3B9;Q6RYC7;E7DS41;Q3BCF0;E7DS48;Q3BCD6;Q3BCF7;Q460Y1;Q3BCE5;Q460Y6;E7DS67;Q3BCE7		0	0.000507	0.0131606	20.23	0.699459	2	1623.83	-5.73741	53.6677	1
	High	cDVDIRK	8	195	32	Q964E0;P17304;H9LJA3;Q7YZD7;A0A1K0K0S6;Q5J7U6;F1ADJ2;Q5UB47;Q9NC38;Q9NC14;A4D0I0;Q9NC53;V4BC69;A0EJG4;Q9NC24;A0A0P0LDM5;Q6YMS6;K1RWD4;K1Q0U8;Q9NC54;Q9NC19;D3GBA8;A0A182ZGQ5;Q9NC09;Q86GJ1;A0A0B6Y3K1;Q9NBY3;A0A194AMJ0;Q6SQM0;J7LKN4;K1RBG6;A0A182YVV4	C1(Carbamidomethyl)	0	0.000566	0.0149032	32.94	0.0516036	2	905.449	-2.15704	16.1827	1
	High	IIAPPER	40	139	20	Q964E0;P17304;Q7YZD7;Q9NC14;Q9NC53;V4BC69;F1ADJ2;Q9NC24;A0A1K0K0S6;A4D0I0;A0A0P0LDM5;K1RWD4;K1Q0U8;Q5J7U6;A0A194AMJ0;D3GBA8;Q9NBY0;J7LKN4;K1RHJ4;K1RA57		0	0.001333	0.0249324	46.34	0.000934902	2	795.472	-0.643572	28.3942	0
	High	IIAPPERK	3	136	19	Q964E0;Q7YZD7;A4D0I0;A0A0P0LDM5;V4BC69;K1RWD4;K1Q0U8;D3GBA8;F1ADJ2;P17304;Q9NC14;Q9NC53;Q9NC24;A0A1K0K0S6;Q5J7U6;A0A194AMJ0;Q9NBY0;J7LKN4;K1RA57		0	0.004393	0.0659206	29.75	0.0239921	2	923.565	-2.80049	16.9297	1
	High	cDVDIR	7	197	32	Q964E0;Q7YZD7;A4D0I0;A0A0P0LDM5;V4BC69;Q6YMS6;K1RWD4;K1Q0U8;D3GBA8;H9LJA3;P17304;A0A1K0K0S6;Q5J7U6;F1ADJ2;Q5UB47;Q9NC38;Q9NC14;Q9NC53;A0EJG4;Q9NC24;Q9NC54;Q9NC19;A0A182ZGQ5;Q9NC09;Q86GJ1;A0A0B6Y3K1;Q9NBY3;A0A194AMJ0;Q6SQM0;J7LKN4;K1RBG6;A0A182YVV4	C1(Carbamidomethyl)	0	0.004835	0.0736031	49.66	0.00076133	2	777.355	-1.41416	18.2287	0
Q3BCE3	Actin (Fragment) OS=Diloma bicanaliculata PE=3 SV=1 - [Q3BCE3_9VEST]	499.35	36.61	3	2	8	1223	224	25.3171	5.021
	A2	Sequence	# PSMs	# Proteins	# Protein Groups	Protein Group Accessions	Modifications	ΔCn	q-Value	PEP	IonScore	Exp Value	Charge	MH+ [Da]	ΔM [ppm]	RT [min]	# Missed Cleavages
	High	GHYTEGAELVDSVLDVVR	56	57	9	G9K382;B3XZN3;A0A076FIR9;A4D0I1;V3ZD21;A0A194AQ74;K1PN21;V4AK06;A0A0G2R2A9		0	0	4.90185e-14	122.85	2.93381e-11	2	1958.98	1.11031	58.8739	0
	High	GHYTEGAELVDSVLDVVRK	19	57	9	G9K382;B3XZN3;A0A076FIR9;A4D0I1;V3ZD21;A0A194AQ74;K1PN21;V4AK06;A0A0G2R2A9		0	0	1.29498e-15	99.58	5.24883e-09	2	2087.09	5.5461	56.8226	1
	High	LTTPTYGDLNHLVSATMSGVTTcLR	15	62	13	A0A0B7B670;A0A076FIR9;G9K382;B3XZN3;A0A194AQ74;G3ET86;A4D0I1;V3YY74;V3ZD21;V4ALC4;V4AK06;A0A0G2R2A9;V4B045	C23(Carbamidomethyl)	0	0	6.05513e-13	95.95	9.59217e-09	3	2708.33	-1.31607	57.7847	0
	High	IMNTFSVVPSPK	12	47	11	A0A0B7B670;A0A076FIR9;G9K382;B3XZN3;K1R278;A4D0I1;V4ANA6;A0A194AQ74;V4ALC4;K1PN21;A0A0G2R2A9		0	0	9.76597e-08	94.37	2.07841e-08	2	1319.7	0.89095	40.6216	0
	High	ImNTFSVVPSPK	29	47	11	A0A0B7B670;A0A076FIR9;G9K382;B3XZN3;K1R278;A4D0I1;V4ANA6;A0A194AQ74;V4ALC4;K1PN21;A0A0G2R2A9	M2(Oxidation)	0	0	1.29043e-06	91.57	2.02718e-07	2	1335.7	-0.247815	34.5129	0
	High	INVYYNEATGGK	47	52	8	G9K382;B3XZN3;A0A076FIR9;K1R278;V3ZD21;K1PN21;V4AK06;A0A0G2R2A9		0	0	1.51219e-07	88.23	8.07187e-08	2	1328.65	0.258758	26.2621	0
	High	LAVNmVPFPR	54	83	20	A0A0L8I033;K1R278;P35394;A0A0B7B670;G3ET84;A0A076FIR9;G9K382;B3XZN3;A0A194AQ74;G3ET86;A4D0I1;V3YY74;V3ZD21;A0A1C7D016;V4ALC4;K1PN21;V4AK06;A0A1D8KD44;A0A0G2R2A9;V4A0A3	M5(Oxidation)	0	0	2.28286e-06	85.79	1.92979e-07	2	1159.63	1.81002	39.9897	0
	High	LTTPTYGDLNHLVSATmSGVTTcLR	15	62	13	A0A0B7B670;A0A076FIR9;G9K382;B3XZN3;A0A194AQ74;G3ET86;A4D0I1;V3YY74;V3ZD21;V4ALC4;V4AK06;A0A0G2R2A9;V4B045	M17(Oxidation); C23(Carbamidomethyl)	0	0	3.63108e-08	80.56	3.26557e-07	2	2724.34	3.43077	55.1894	0
	High	ALTVPELTQQMFDAK	13	63	12	A0A182ZT25;A0A0B7B670;G3ET84;A0A076FIR9;G9K382;B3XZN3;A0A194AQ74;V3YY74;V3ZD21;V4AK06;A0A1D8KD44;A0A0G2R2A9		0	0	2.23812e-08	80.14	5.35458e-07	2	1691.87	-0.585562	56.4956	0
	High	KLAVNmVPFPR	19	83	20	P35394;A0A0B7B670;G3ET84;A0A076FIR9;G9K382;B3XZN3;A0A194AQ74;G3ET86;A4D0I1;V3YY74;V3ZD21;K1R278;A0A1C7D016;V4ALC4;K1PN21;V4AK06;A0A1D8KD44;A0A0G2R2A9;V4A0A3;A0A0L8I033	M6(Oxidation)	0	0	6.82553e-08	77.54	7.52364e-07	2	1287.72	-0.739367	34.1753	1
	High	FPGQLNADLR	90	86	22	P35394;A0A0B7B670;G3ET84;A0A076FIR9;G9K382;B3XZN3;A0A194AQ74;G3ET86;K1R278;A4D0I1;V3YY74;V4ANA6;V3ZD21;A0A1C7D016;V4ALC4;K1PN21;V4AK06;A0A1D8KD44;A0A0G2R2A9;G3ET66;V4A0A3;V4B045		0	0	4.48602e-06	75.9	2.13471e-06	2	1130.6	0.68604	34.0398	0
	High	KLAVNMVPFPR	29	83	20	A0A0L8I033;K1R278;P35394;A0A0B7B670;G3ET84;A0A076FIR9;G9K382;B3XZN3;A0A194AQ74;G3ET86;A4D0I1;V3YY74;V3ZD21;A0A1C7D016;V4ALC4;K1PN21;V4AK06;A0A1D8KD44;A0A0G2R2A9;V4A0A3		0	0	6.5867e-08	74.56	1.16882e-06	2	1271.73	0.436175	42.2398	1
	High	LHFFmPGFAPLTSR	41	77	17	P35394;A0A0L8I033;A0A0B7B670;G3ET84;A0A076FIR9;G9K382;B3XZN3;A0A194AQ74;K1R278;A4D0I1;V3ZD21;V4ALC4;K1PN21;V4AK06;A0A1D8KD44;A0A0G2R2A9;V4A0A3	M5(Oxidation)	0	0	8.13493e-08	71.5	3.90078e-06	3	1636.83	-0.924138	53.8544	0
	High	LAVNMVPFPR	33	83	20	A0A0L8I033;K1R278;P35394;A0A0B7B670;G3ET84;A0A076FIR9;G9K382;B3XZN3;A0A194AQ74;G3ET86;A4D0I1;V3YY74;V3ZD21;A0A1C7D016;V4ALC4;K1PN21;V4AK06;A0A1D8KD44;A0A0G2R2A9;V4A0A3		0	0	1.32458e-05	69.95	5.74577e-06	2	1143.63	0.484415	47.8349	0
	High	FWEVISDEHGIDPTGTYHGDSDLQLER	101	59	10	A0A182ZT25;A0A0B7B670;B3XZN3;A0A076FIR9;K1R278;A4D0I1;V3ZD21;K1PN21;V4AK06;A0A0G2R2A9		0	0	1.92646e-18	69.45	2.4119e-06	3	3116.42	-1.8045	51.1053	0
	High	FPGQLNADLRK	37	86	22	P35394;A0A0B7B670;G3ET84;A0A076FIR9;G9K382;B3XZN3;A0A194AQ74;G3ET86;K1R278;A4D0I1;V3YY74;V4ANA6;V3ZD21;A0A1C7D016;V4ALC4;K1PN21;V4AK06;A0A1D8KD44;A0A0G2R2A9;G3ET66;V4A0A3;V4B045		0	0	8.83346e-07	67	1.31089e-05	2	1258.69	-0.45002	28.6368	1
	High	LHFFMPGFAPLTSR	12	77	17	P35394;A0A0L8I033;A0A0B7B670;G3ET84;A0A076FIR9;G9K382;B3XZN3;A0A194AQ74;K1R278;A4D0I1;V3ZD21;V4ALC4;K1PN21;V4AK06;A0A1D8KD44;A0A0G2R2A9;V4A0A3		0	0	4.68661e-08	64.97	1.83728e-05	3	1620.83	-0.417837	57.1173	0
	High	ALTVPELTQQmFDAK	37	63	12	A0A182ZT25;A0A0B7B670;G3ET84;A0A076FIR9;G9K382;B3XZN3;A0A194AQ74;V3YY74;V3ZD21;V4AK06;A0A1D8KD44;A0A0G2R2A9	M11(Oxidation)	0	0	1.22545e-07	61.4	4.07133e-05	2	1707.86	-0.747594	45.0375	0
	High	KEAEScDcLQGFQLTHSLGGGTGSGMGTLLISK	3	43	7	B3XZN3;G9K382;A0A076FIR9;A4D0I1;V3ZD21;V4AK06;A0A0G2R2A9	C6(Carbamidomethyl); C8(Carbamidomethyl)	0	0	1.21219e-13	60.8	2.00455e-05	3	3439.62	-3.29288	54.276	1
	High	EAEScDcLQGFQLTHSLGGGTGSGMGTLLISK	6	43	7	B3XZN3;G9K382;A0A076FIR9;A4D0I1;V3ZD21;V4AK06;A0A0G2R2A9	C5(Carbamidomethyl); C7(Carbamidomethyl)	0	0	4.1797e-07	54.32	7.87734e-05	2	3311.53	-1.25996	55.6778	0
	High	EAEScDcLQGFQLTHSLGGGTGSGmGTLLISK	7	43	7	G9K382;B3XZN3;A0A076FIR9;A4D0I1;V3ZD21;V4AK06;A0A0G2R2A9	C5(Carbamidomethyl); C7(Carbamidomethyl); M25(Oxidation)	0	0	3.10855e-08	43.21	0.000897755	3	3327.53	-0.665252	51.6759	0
	High	KEAEScDcLQGFQLTHSLGGGTGSGmGTLLISK	1	43	7	B3XZN3;G9K382;A0A076FIR9;A4D0I1;V3ZD21;V4AK06;A0A0G2R2A9	C6(Carbamidomethyl); C8(Carbamidomethyl); M26(Oxidation)	0	0.000105	0.00123905	10.89	1.94714	3	3455.62	-0.393112	48.6644	1
	High	YLTVAAmFR	3	48	11	G9K382;B3XZN3;A0A076FIR9;A4D0I1;V3YY74;V3ZD21;V4ANA6;V4AK06;A0A1D8KD44;A0A0G2R2A9;V4B045	M7(Oxidation)	0	0.000122	0.00191535	19.87	0.785154	2	1087.56	1.40959	37.2551	0
	High	IREEYPDR	17	77	16	G3ET72;A0A0B7B670;G9K382;B3XZN3;A0A076FIR9;K1R278;A4D0I1;V4ANA6;V3ZD21;A0A194AQ74;V4ALC4;K1PN21;V4AK06;A0A0G2R2A9;G3ETA5;V4A0A3		0	0.000232	0.00516845	34.44	0.0270891	3	1077.53	-0.546015	16.5831	1
	High	NMmAAcDPR	2	86	20	A0A0L8I033;G9K382;B3XZN3;A0A076FIR9;A4D0I1;V3YY74;V3ZD21;A0A0B7B670;G3ET84;A0A194AQ74;G3ET86;K1R278;V4ANA6;A0A182ZT25;A0A1C7D016;V4ALC4;K1PN21;V4AK06;A0A1D8KD44;A0A0G2R2A9	M3(Oxidation); C6(Carbamidomethyl)	0	0.002183	0.0334625	56.46	2.28203e-05	2	1081.42	-1.81478	16.0763	0
	High	EVDEQMLDVQNK	1	1	1	A0A0G2R2A9		0	0.003439	0.0528571	10.66	4.38097	2	1447.69	11.3668	26.9938	0
A0A024FCK3	Putative foot protein-2 OS=Limnoperna fortunei PE=2 SV=1 - [A0A024FCK3_LIMFO]	494.75	44.32	1	9	9	72	176	20.2305	6.91748
	A2	Sequence	# PSMs	# Proteins	# Protein Groups	Protein Group Accessions	Modifications	ΔCn	q-Value	PEP	IonScore	Exp Value	Charge	MH+ [Da]	ΔM [ppm]	RT [min]	# Missed Cleavages
	High	IINEPTAAAIAYGLDK	28	139	16	X2KKK0;Q6RYT7;Q3LF65;V4BUJ1;A0A193DU97;A0A182ZGJ0;A0A182ZF75;M4GLN4;Q8I6N2;S4U403;V4ALA1;A0A182Z3A7;Q3LF66;Q6EJB1;V5LVI9;K1PJB0		0	0	4.6555e-11	107.97	7.22135e-10	2	1659.89	-1.23817	47.9343	0
	High	IINEPTAAAIAYGLDKK	32	65	8	X2KKK0;V4BUJ1;A0A182ZGJ0;A0A182ZF75;M4GLN4;Q6RYT7;Q8I6N2;Q3LF65		0	0	1.4631e-09	95.83	7.39242e-09	2	1787.99	0.148107	43.4564	1
	High	SINPDEAVAYGAAVQAAILSGDK	1	32	3	Q3LF65;V4ALA1;Q6RYT7		0	0	1.10419e-12	93.73	1.81531e-08	2	2260.15	1.24054	57.5639	0
	High	ARFEELNADLFR	27	59	6	X2KKK0;Q3LF65;A0A182ZF75;M4GLN4;Q8I6N2;Q9U670		0	0	8.26154e-09	88.8	7.257e-08	2	1480.75	-0.865737	47.0781	1
	High	FEELNADLFR	8	60	6	A0A182ZF75;Q9U670;X2KKK0;Q3LF65;M4GLN4;Q8I6N2		0	0	2.82456e-06	88.47	9.01045e-08	2	1253.62	-0.101231	49.3778	0
	High	VEIIANDQGNR	32	83	11	X2KKK0;Q3LF65;V4BUJ1;A0A193DU97;S4U403;A0A182ZF75;V4ALA1;M4GLN4;Q8I6N2;A0A182Z3A7;K1PJB0		0	0	1.89796e-05	85.15	1.53968e-07	2	1228.63	1.68745	20.0546	0
	High	TTPSYVAFTDTER	27	73	8	X2KKK0;Q3LF65;S4U403;M4GLN4;Q8I6N2;A0A182Z3A7;Q3LF66;K1PJB0		0	0	2.37864e-06	79.6	4.8245e-07	2	1487.7	-1.45663	34.2178	0
	High	KFDDATVQSDmK	2	2	1	Q3LF65	M11(Oxidation)	0	0	3.80078e-06	76.07	7.61291e-07	2	1400.64	0.597057	17.0781	1
	High	STSGDTHLGGEDFDNR	27	41	5	X2KKK0;Q6RYT7;Q3LF65;M4GLN4;Q8I6N2		0	0	1.3341e-09	71.3	8.78453e-07	2	1707.72	0.748399	20.8281	0
	High	DAGTISGMNVLR	5	8	1	Q3LF65		0	0	4.65585e-06	68.92	9.59183e-06	2	1233.63	-0.307679	36.5867	0
	High	mKETAEAYLGK	6	35	7	X2KKK0;Q6RYT7;S4U403;Q3LF65;A0A182ZF75;M4GLN4;Q8I6N2	M1(Oxidation)	0	0	0.000146327	68.76	7.3308e-06	2	1256.62	0.689481	20.1058	1
	High	TFFPEEISSmVLVK	9	6	1	Q3LF65	M10(Oxidation)	0	0	5.07852e-08	65.85	1.25588e-05	2	1642.84	-0.0664045	55.1826	0
	High	QTQTFTTYSDNQPGVLIQVYEGER	7	64	5	X2KKK0;Q3LF65;A0A182ZF75;Q6RYT7;Q8I6N2		0	0	5.82939e-08	65.6	1.01218e-05	2	2774.33	-0.143345	53.3243	0
	High	NSLESYSFNMK	5	6	1	Q3LF65		0	0	5.45081e-05	60.09	3.2666e-05	2	1319.59	-1.75441	37.0191	0
	High	MKETAEAYLGK	5	35	7	X2KKK0;Q6RYT7;S4U403;Q3LF65;A0A182ZF75;M4GLN4;Q8I6N2		0	0	3.35439e-06	59.34	6.78685e-05	2	1240.62	0.240216	22.2624	1
	High	NSLESYSFNmK	3	6	1	Q3LF65	M10(Oxidation)	0	0	6.70519e-06	53.99	9.63645e-05	2	1335.59	1.34272	29.1822	0
	High	TFFPEEISSMVLVK	1	6	1	Q3LF65		0	0	0.000168441	26.16	0.160393	2	1626.85	1.8346	58.0123	0
	High	LLQDFFNGK	11	61	7	X2KKK0;Q3LF65;A0A182ZF75;M4GLN4;Q8I6N2;Q6RYT7;Q9U670		0	2.9e-05	0.000511804	50.27	0.000699154	2	1081.57	-0.833273	45.9049	0
	High	FELTGIPPAPR	12	81	5	X2KKK0;Q3LF65;A0A182ZF75;M4GLN4;Q8I6N2		0	2.9e-05	0.000384584	38.72	0.00498837	2	1197.66	-1.06603	40.8413	0
	High	DAGTISGmNVLR	12	8	1	Q3LF65	M8(Oxidation)	0	2.9e-05	0.000189975	33.61	0.0320972	2	1249.62	-1.41186	24.9282	0
	High	ETAEAYLGK	1	37	7	X2KKK0;Q6RYT7;S4U403;Q3LF65;A0A182ZF75;M4GLN4;Q8I6N2		0	0.00041	0.0107658	21.48	0.421394	2	981.49	1.33223	21.7353	0
	High	LSKEEIER	6	21	3	Q3LF65;A0A182ZF75;Q6RYT7		0	0.000899	0.0191453	50.28	0.000705515	2	1003.54	-2.72054	16.6089	1
A0A077H3K4	Ribosomal protein L23a (Fragment) OS=Mytilus trossulus PE=2 SV=1 - [A0A077H3K4_MYTTR]	491.06	41.52	10	10	10	38	171	19.4871	10.3892
	A2	Sequence	# PSMs	# Proteins	# Protein Groups	Protein Group Accessions	Modifications	ΔCn	q-Value	PEP	IonScore	Exp Value	Charge	MH+ [Da]	ΔM [ppm]	RT [min]	# Missed Cleavages
	High	DLYANTVLSGGTTMFPGIADR	98	61	13	P17304;Q9NC14;Q9NC53;V4BC69;F1ADJ2;Q9NC24;A0A1K0K0S6;Q5J7U6;A0EJG4;Q9NBY3;J7LKN4;Q9NC38;Q9NC09		0	0	4.51913e-15	145.93	1.2521e-13	2	2199.08	0.374718	64.3536	0
	High	LcYVALDFEQEMATAASSSSLEK	262	51	10	P17304;Q5UB47;Q9NC14;F1ADJ2;A0EJG4;Q9NC53;Q6YMS6;A0A194AMJ0;H9LJA3;E7DSC0	C2(Carbamidomethyl)	0	0	5.49161e-18	129.01	4.15118e-12	2	2550.18	2.07888	61.4559	0
	High	EKLcYVALDFEQEMATAASSSSLEK	17	51	10	P17304;Q5UB47;Q9NC14;F1ADJ2;A0EJG4;Q9NC53;Q6YMS6;A0A194AMJ0;H9LJA3;E7DSC0	C4(Carbamidomethyl)	0	0	1.6573e-17	122.86	1.68222e-11	2	2807.31	-1.6325	57.592	1
	High	SYELPDGQVITIGNER	169	275	48	Q3BCD6;Q964E0;P17304;H9LJA3;Q7YZD7;K1RWD4;A0A1K0K0S6;Q9NC14;Q9NC53;A4D0I0;A0A0P0LDM5;V4BC69;K1Q0U8;Q5J7U6;A0A194AMJ0;D3GBA8;F1ADJ2;Q9NBY0;Q5UB47;Q9NC38;A0A0B6Y3K1;Q9NBY3;A0EJG4;Q6YMS6;Q6SQM0;A0A1B2G3B9;E7DSB3;E7DS71;E7DS55;E7DS68;E7DS72;E7DS49;E7DSC0;E7DS88;E7DS66;E7DSA3;Q6RYC7;Q3BCF0;Q3BCF4;Q3BCD8;Q3BCF7;Q460Y1;Q3BCE5;Q460Y6;E7DS41;Q3BCE4;Q3BCE7;Q3BCE3		0	0	3.23053e-12	121.18	5.36123e-11	2	1790.89	-1.89509	49.885	0
	High	DLYANTVLSGGTTmFPGIADR	148	61	13	Q9NC09;Q9NC38;P17304;Q9NC14;Q9NC53;V4BC69;F1ADJ2;Q9NC24;A0A1K0K0S6;Q5J7U6;A0EJG4;Q9NBY3;J7LKN4	M14(Oxidation)	0	0	1.2001e-13	120.95	3.69622e-11	2	2215.07	-1.52064	54.1083	0
	High	KDLYANTVLSGGTTMFPGIADR	34	61	13	P17304;Q9NC14;Q9NC53;V4BC69;F1ADJ2;Q9NC24;A0A1K0K0S6;Q5J7U6;A0EJG4;Q9NBY3;J7LKN4;Q9NC09;Q9NC38		0	0	8.37758e-16	119.84	4.22274e-11	2	2327.17	1.6133	53.4432	1
	High	LcYVALDFEQEmATAASSSSLEK	367	51	10	P17304;Q5UB47;Q9NC14;F1ADJ2;A0EJG4;Q9NC53;Q6YMS6;A0A194AMJ0;H9LJA3;E7DSC0	C2(Carbamidomethyl); M12(Oxidation)	0	0	7.45464e-16	119.03	3.48822e-11	2	2566.17	-1.3754	53.1576	0
	High	EKLcYVALDFEQEmATAASSSSLEK	21	51	10	P17304;Q5UB47;Q9NC14;F1ADJ2;A0EJG4;Q9NC53;Q6YMS6;A0A194AMJ0;H9LJA3;E7DSC0	C4(Carbamidomethyl); M14(Oxidation)	0	0	1.96812e-09	105.12	9.82813e-10	3	2823.31	0.540577	49.8613	1
	High	FRcPESLFQPSFLGMESAGIHETTYNSIMK	9	40	6	Q5UB47;A0A1K0K0S6;F1ADJ2;Q9NBY3;A0EJG4;D3GBA8	C3(Carbamidomethyl)	0	0	2.51539e-24	104.24	9.86964e-10	3	3477.63	0.185697	56.8182	1
	High	KDLYANTVLSGGTTmFPGIADR	49	61	13	Q9NC38;Q9NC09;P17304;Q9NC14;Q9NC53;V4BC69;F1ADJ2;Q9NC24;A0A1K0K0S6;Q5J7U6;A0EJG4;Q9NBY3;J7LKN4	M15(Oxidation)	0	0	1.66443e-13	102	2.72574e-09	2	2343.17	0.646648	47.0663	1
	High	DLTDYLMKILTER	4	297	53	Q3BCE4;Q3BCD6;Q964E0;Q7YZD7;A4D0I0;A0A0P0LDM5;V4BC69;Q6YMS6;K1RWD4;K1Q0U8;D3GBA8;H9LJA3;Q52T80;Q3BCD8;Q3BCF7;Q3BCE7;Q460Y1;Q3BCE5;Q460Y6;Q9NC14;Q9NC53;Q9NC54;Q9NC19;F1ADJ2;Q9NC24;E7DSB3;A0A1K0K0S6;Q5J7U6;A0EJG4;A0A182ZGQ5;A0A194AMJ0;Q6SQM0;Q9NBY0;A0A0L8G4I0;A0A1B2G3B9;E7DS71;E7DS55;E7DS68;E7DS72;E7DS49;E7DSC0;E7DS88;E7DS66;E7DSA3;Q6RYC7;E7DS87;E7DS41;Q3BCF0;Q3BCF4;E7DSA2;E7DS48;E7DS67;E7DSA1		0	0	6.14838e-08	96.32	1.56225e-08	2	1610.85	3.01971	60.1913	1
	High	FRcPESLFQPSFLGmESAGIHETTYNSIMK	15	40	6	Q5UB47;A0A1K0K0S6;F1ADJ2;Q9NBY3;A0EJG4;D3GBA8	C3(Carbamidomethyl); M15(Oxidation)	0	0	1.41545e-19	88.89	3.16349e-08	3	3493.63	1.46565	55.9151	1
	High	FRcPESLFQPSFLGmESAGIHETTYNSImK	6	40	6	Q5UB47;A0A1K0K0S6;F1ADJ2;Q9NBY3;A0EJG4;D3GBA8	C3(Carbamidomethyl); M15(Oxidation); M29(Oxidation)	0	0	2.84019e-14	84.65	7.43806e-08	3	3509.61	-0.965414	54.4716	1
	High	cPESLFQPSFLGMESAGIHETTYNSIMK	59	44	7	Q5UB47;A0A1K0K0S6;F1ADJ2;Q9NBY3;A0EJG4;D3GBA8;Q9NC24	C1(Carbamidomethyl)	0	0	4.10574e-17	77.9	4.33834e-07	2	3174.45	-1.58538	57.1516	0
	High	DLTDYLmKILTER	3	297	53	Q3BCE4;Q3BCD6;Q964E0;Q7YZD7;A4D0I0;A0A0P0LDM5;V4BC69;Q6YMS6;K1RWD4;K1Q0U8;D3GBA8;H9LJA3;Q52T80;Q3BCD8;Q3BCF7;Q3BCE7;Q460Y1;Q3BCE5;Q460Y6;Q9NC14;Q9NC53;Q9NC54;Q9NC19;F1ADJ2;Q9NC24;E7DSB3;A0A1K0K0S6;Q5J7U6;A0EJG4;A0A182ZGQ5;A0A194AMJ0;Q6SQM0;Q9NBY0;A0A0L8G4I0;A0A1B2G3B9;E7DS71;E7DS55;E7DS68;E7DS72;E7DS49;E7DSC0;E7DS88;E7DS66;E7DSA3;Q6RYC7;E7DS87;E7DS41;Q3BCF0;Q3BCF4;E7DSA2;E7DS48;E7DS67;E7DSA1	M7(Oxidation)	0	0	8.14582e-08	77.17	1.3306e-06	2	1626.84	1.3885	58.5819	1
	High	TTGIVLDSGDGVTHTVPIYEGYALPHAILR	136	51	7	E7DS71;P17304;Q9NC14;F1ADJ2;Q6YMS6;D3GBA8;A0EJG4		0	0	8.82058e-12	76.33	5.92499e-07	4	3165.65	-1.35962	55.5515	0
	High	PVLLTEAPLNPK	8	1	1	A0EJG4		0	0	1.36942e-05	67.92	1.87266e-06	2	1291.77	2.68565	39.0843	0
	High	cPESLFQPSFLGmESAGIHETTYNSIMK	60	44	7	Q5UB47;A0A1K0K0S6;F1ADJ2;Q9NBY3;A0EJG4;D3GBA8;Q9NC24	C1(Carbamidomethyl); M13(Oxidation)	0	0	5.8367e-15	63.46	1.00307e-05	3	3190.45	-0.23652	56.3664	0
	High	cPESLFQPSFLGmESAGIHETTYNSImK	29	44	7	Q5UB47;A0A1K0K0S6;F1ADJ2;Q9NBY3;A0EJG4;D3GBA8;Q9NC24	C1(Carbamidomethyl); M13(Oxidation); M27(Oxidation)	0	0	1.5583e-10	44.19	0.000720214	3	3206.44	-2.26615	54.9768	0
	High	GYSFTTTAER	215	321	57	Q3BCE5;Q964E0;E7DSB3;E7DS71;E7DS55;E7DS68;E7DS72;E7DS49;E7DSC0;E7DS88;E7DS66;E7DSA3;Q3BCE4;A0A1B2G3B9;Q6RYC7;P17304;H9LJA3;Q7YZD7;K1RWD4;Q9NC14;Q9NC53;V4BC69;F1ADJ2;Q9NC24;A0A1K0K0S6;A4D0I0;A0A0P0LDM5;K1Q0U8;Q5J7U6;A0A194AMJ0;D3GBA8;Q9NBY0;A0EJG4;Q6YMS6;Q9NC54;Q9NC19;Q86GJ1;A0A0B6Y3K1;Q6SQM0;K1RBG6;A0A182YVV4;Q52T80;A0A0L8G4I0;E7DS87;E7DS41;Q3BCF0;Q3BCF4;Q3BCD8;E7DSA2;E7DS48;Q3BCD6;Q3BCF7;Q460Y1;…		0	0	0.000132734	40.54	0.0048172	2	1132.52	-2.74607	31.9507	0
	High	DLTDYLMK	53	303	55	Q9NC38;Q964E0;Q7YZD7;A0A182ZGQ5;A4D0I0;A0A0P0LDM5;V4BC69;Q6YMS6;K1RWD4;K1Q0U8;D3GBA8;H9LJA3;Q3BCD8;Q3BCD6;Q3BCF7;Q460Y1;Q3BCE5;Q460Y6;Q9NC14;A0A1K0K0S6;Q9NC53;Q5J7U6;A0EJG4;F1ADJ2;Q9NC24;Q9NC54;Q9NC19;A0A194AMJ0;Q6SQM0;Q9NBY0;Q52T80;A0A0L8G4I0;A0A1B2G3B9;E7DSB3;E7DS71;E7DS55;E7DS68;E7DS72;E7DS49;E7DSC0;E7DS88;E7DS66;E7DSA3;Q6RYC7;E7DS87;E7DS41;Q3BCF0;Q3BCF4;E7DSA2;E7DS48;E7DS67;Q3BCE4;E7DSA1;Q3BC…		0	0.000122	0.00291078	47.1	0.0015355	2	998.487	0.513482	48.6179	0
	High	DLTDYLmK	120	303	55	Q9NC14;D3GBA8;F1ADJ2;E7DSB3;Q964E0;H9LJA3;Q7YZD7;A4D0I0;A0A1K0K0S6;Q9NC53;V4BC69;Q5J7U6;A0EJG4;Q9NC24;A0A0P0LDM5;Q6YMS6;K1RWD4;K1Q0U8;Q9NC54;Q9NC19;A0A182ZGQ5;A0A194AMJ0;Q6SQM0;Q9NBY0;Q52T80;A0A0L8G4I0;A0A1B2G3B9;E7DS71;E7DS55;E7DS68;E7DS72;E7DS49;E7DSC0;E7DS88;E7DS66;E7DSA3;Q6RYC7;E7DS87;E7DS41;Q3BCF0;Q3BCF4;Q3BCD8;E7DSA2;E7DS48;Q3BCD6;Q3BCF7;Q460Y1;Q3BCE5;Q460Y6;E7DS67;Q3BCE4;E7DSA1;Q3BCE7;Q3BC…	M7(Oxidation)	0	0.00021	0.00436049	36.33	0.014085	2	1014.48	0.28354	37.7136	0
	High	LDLAGRDLTDYLMK	1	284	49	Q9NC14;D3GBA8;F1ADJ2;Q6YMS6;A0EJG4;A0A1K0K0S6;Q5J7U6;E7DS66;E7DS71;Q3BCD8;Q964E0;E7DSB3;E7DS55;E7DS68;E7DS72;E7DS49;E7DSC0;E7DS88;E7DSA3;E7DS87;E7DSA2;H9LJA3;Q7YZD7;A4D0I0;Q9NC53;A0A0P0LDM5;V4BC69;K1RWD4;K1Q0U8;Q9NC54;Q9NC19;Q9NC24;A0A182ZGQ5;A0A194AMJ0;Q6SQM0;Q9NBY0;Q52T80;A0A1B2G3B9;Q6RYC7;E7DS41;Q3BCF0;E7DS48;Q3BCD6;Q3BCF7;Q460Y1;Q3BCE5;Q460Y6;E7DS67;Q3BCE7		0	0.000507	0.0131606	20.23	0.699459	2	1623.83	-5.73741	53.6677	1
	High	cDVDIRK	8	195	32	Q964E0;P17304;H9LJA3;Q7YZD7;A0A1K0K0S6;Q5J7U6;F1ADJ2;Q5UB47;Q9NC38;Q9NC14;A4D0I0;Q9NC53;V4BC69;A0EJG4;Q9NC24;A0A0P0LDM5;Q6YMS6;K1RWD4;K1Q0U8;Q9NC54;Q9NC19;D3GBA8;A0A182ZGQ5;Q9NC09;Q86GJ1;A0A0B6Y3K1;Q9NBY3;A0A194AMJ0;Q6SQM0;J7LKN4;K1RBG6;A0A182YVV4	C1(Carbamidomethyl)	0	0.000566	0.0149032	32.94	0.0516036	2	905.449	-2.15704	16.1827	1
	High	cDVDIR	7	197	32	Q964E0;Q7YZD7;A4D0I0;A0A0P0LDM5;V4BC69;Q6YMS6;K1RWD4;K1Q0U8;D3GBA8;H9LJA3;P17304;A0A1K0K0S6;Q5J7U6;F1ADJ2;Q5UB47;Q9NC38;Q9NC14;Q9NC53;A0EJG4;Q9NC24;Q9NC54;Q9NC19;A0A182ZGQ5;Q9NC09;Q86GJ1;A0A0B6Y3K1;Q9NBY3;A0A194AMJ0;Q6SQM0;J7LKN4;K1RBG6;A0A182YVV4	C1(Carbamidomethyl)	0	0.004835	0.0736031	49.66	0.00076133	2	777.355	-1.41416	18.2287	0
A0A0K0YB30	Protease inhibitor-like protein-D2 OS=Mytilus coruscus PE=2 SV=1 - [A0A0K0YB30_MYTCO]	481.32	381.74	2	2	2	6	1205	132.647	9.05615
	A2	Sequence	# PSMs	# Proteins	# Protein Groups	Protein Group Accessions	Modifications	ΔCn	q-Value	PEP	IonScore	Exp Value	Charge	MH+ [Da]	ΔM [ppm]	RT [min]	# Missed Cleavages
	High	IAGADIETYLLEK	50	28	10	P24733;Q9U0S7;Q9U0S6;G4V4Y7;V6A729;A0A1P8C5A6;Q9BLD0;K1QRU8;K1RSS3;A0A182YYU5		0	0	1.00789e-09	99.92	5.80088e-09	2	1435.77	-1.33203	52.9135	0
	High	KVQQELEDAEER	21	23	3	Q9U0S7;G4V4Y7;V6A729		0	0	2.76427e-07	89.33	5.80488e-08	2	1473.72	-0.0734153	19.7028	1
	High	LEQTLDELEDNLEREK	7	16	4	G4V4Y7;V6A729;A0A1P8C5A6;A0A182YYU5		0	0	1.51299e-09	84.78	1.52192e-07	2	1973.96	-1.14716	48.2506	1
	High	LEQTLDELEDNLER	19	16	4	G4V4Y7;V6A729;A0A1P8C5A6;A0A182YYU5		0	0	3.46393e-09	82.77	2.66336e-07	2	1716.83	-0.75204	49.7391	0
	High	QVEEAEEIAAINLAK	45	29	6	P24733;Q9U0S7;Q9U0S6;G4V4Y7;A0A1P8C5A6;Q9BLD0		0	0	3.25745e-09	82.34	2.63425e-07	2	1627.86	1.93499	44.1766	0
	High	VQQELEDAEER	33	23	3	Q9U0S7;G4V4Y7;V6A729		0	0	2.80993e-06	77.98	6.15389e-07	2	1345.62	-4.61678	19.2309	0
	High	IEELEEELEAER	36	33	7	P24733;Q9U0S7;G4V4Y7;V6A729;A0A1P8C5A6;Q9BLD0;K1RSS3		0	0	9.06768e-08	77.92	7.20004e-07	2	1488.71	1.62463	39.7843	0
	High	IISmFQAHIR	26	22	6	P24733;G4V4Y7;V6A729;A0A1P8C5A6;Q9BLD0;K1QRU8	M4(Oxidation)	0	0	1.08513e-05	74.05	2.97721e-06	2	1231.66	-0.37826	27.8328	0
	High	qVEEAEEIAAINLAK	9	29	6	P24733;Q9U0S7;Q9U0S6;G4V4Y7;A0A1P8C5A6;Q9BLD0	N-Term(Gln->pyro-Glu)	0	0	1.47621e-08	73.56	3.19402e-06	2	1610.82	-1.8723	56.3525	0
	High	AGVLGMLEDMR	7	11	3	Q9U0S7;G4V4Y7;V6A729		0	0	8.84332e-07	73.11	3.59404e-06	2	1191.59	2.2335	56.5679	0
	High	NLYSTHPHFVR	88	59	13	P24733;Q9U0S7;G4V4Y7;V6A729;A0A1P8C5A6;Q9BLD0;K1QRU8;K1RSS3;V3ZDB4;A0A182YYU5;J9Z5G0;J9Z4A1;D8L772		0	0	3.4477e-05	62.13	3.70472e-05	2	1370.69	-2.19913	25.044	0
	High	IISMFQAHIR	8	22	6	P24733;G4V4Y7;V6A729;A0A1P8C5A6;Q9BLD0;K1QRU8		0	0	1.94317e-05	61.55	4.48249e-05	3	1215.66	-1.86601	38.5366	0
	High	LQQFFNHHMFVLEQEEYKK	34	38	6	G4V4Y7;V6A729;K1RSS3;J9Z3U3;V4B1C5;D8L791		0	0	2.89202e-09	60.9	3.13753e-05	3	2495.22	-0.79308	47.3686	1
	High	GSLEDQIIQANPVLEAYGNAK	3	4	1	G4V4Y7		0	0	1.32672e-06	46.53	0.000890436	3	2230.13	-2.16047	55.2477	0
	High	AGVLGMLEDMRDER	10	10	2	G4V4Y7;V6A729		0	0	1.16688e-07	45.63	0.00131293	3	1591.76	-0.416918	55.1812	1
	High	LQQFFNHHmFVLEQEEYKK	33	38	6	G4V4Y7;V6A729;K1RSS3;J9Z3U3;V4B1C5;D8L791	M9(Oxidation)	0	0	2.42009e-07	43.33	0.0018209	3	2511.22	2.52505	39.7055	1
	High	RQVEEAEEIAAINLAK	4	29	6	P24733;Q9U0S7;Q9U0S6;G4V4Y7;A0A1P8C5A6;Q9BLD0		0	2.9e-05	0.000371283	49.68	0.000842872	2	1783.97	7.89837	39.4001	1
	High	AGVLGmLEDMR	5	11	3	Q9U0S7;G4V4Y7;V6A729	M6(Oxidation)	0	2.9e-05	0.000495699	37.54	0.0114881	2	1207.58	-0.762331	45.9342	0
	High	VKPLLNIAR	42	11	5	Q9U0S7;G4V4Y7;V6A729;A0A1P8C5A6;K1QRU8		0	5.4e-05	0.00100807	47.06	6.78921e-05	2	1023.67	0.38187	30.8539	0
	High	AGVLGmLEDmRDER	5	10	2	G4V4Y7;V6A729	M6(Oxidation); M10(Oxidation)	0	5.4e-05	0.000822152	16	1.01355	3	1623.75	2.05809	31.4235	1
	High	SYSAELFR	17	10	2	Q9U0S7;G4V4Y7		0	0.000122	0.00192887	43.86	0.00159526	2	972.479	-0.0505013	34.9042	0
	High	AGVLGmLEDmR	1	11	3	Q9U0S7;G4V4Y7;V6A729	M6(Oxidation); M10(Oxidation)	0	0.000122	0.00218093	21.85	0.313503	2	1223.58	-0.287827	34.8076	0
	High	AEmPPHLFSIADNAYQYMLQDR	1	4	1	G4V4Y7	M3(Oxidation)	0	0.00047	0.0122262	24.82	0.0672404	3	2626.19	-5.69372	56.0576	0
	High	cIIPNELK	17	31	7	P24733;Q9U0S7;Q9U0S6;G4V4Y7;V3ZDB4;Q9BLD0;J9Z5G0	C1(Carbamidomethyl)	0	0.00105	0.0215151	15	1.65387	2	986.533	-0.734467	33.5603	0
	High	KGSLEDQIIQANPVLEAYGNAK	1	4	1	G4V4Y7		0	0.001389	0.0257125	23.9	0.120381	2	2358.23	0.0851944	53.8721	1
	High	IIYSEFK	8	23	8	Q9U0S7;G4V4Y7;V6A729;A0A1P8C5A6;V3ZDB4;A0A182YYU5;P24733;Q9BLD0		0	0.002183	0.0336917	30.66	0.0389992	2	899.487	-0.576251	28.8703	0
	High	LADELR	1	49	9	O96064;P24733;Q9U0S7;G4V4Y7;V6A729;A0A0B7BJW9;A0A1P8C5A6;Q9BLD0;A0A182ZBV3		0	0.006899	0.0962396	50.75	0.00056079	2	716.393	-1.3435	19.2864	0
Q3BCE7	Actin (Fragment) OS=Diloma concamerata PE=3 SV=1 - [Q3BCE7_9VEST]	473.51	34.38	5	2	9	995	224	25.3284	4.88135
	A2	Sequence	# PSMs	# Proteins	# Protein Groups	Protein Group Accessions	Modifications	ΔCn	q-Value	PEP	IonScore	Exp Value	Charge	MH+ [Da]	ΔM [ppm]	RT [min]	# Missed Cleavages
	High	LTTPTYGDLNHLVSATMSGVTTcLR	15	62	13	A0A0B7B670;A0A076FIR9;G9K382;B3XZN3;A0A194AQ74;G3ET86;A4D0I1;V3YY74;V3ZD21;V4ALC4;V4AK06;A0A0G2R2A9;V4B045	C23(Carbamidomethyl)	0	0	6.05513e-13	95.95	9.59217e-09	3	2708.33	-1.31607	57.7847	0
	High	mSATFIGNSTAIQEIFKR	7	27	7	V3YY74;V4A0A3;A0A0B7B670;A0A076FIR9;A0A194AQ74;K1PN21;V4AK06	M1(Oxidation)	0	0	1.72003e-12	89.01	6.0729e-08	3	2030.04	-0.0322785	56.0927	1
	High	ISEQFTAMFR	72	63	16	P35394;A0A0B7B670;A0A076FIR9;V3YY74;A0A194AQ74;G3ET72;G9K382;B3XZN3;A4D0I1;G3ET86;V4ANA6;V4ALC4;K1PN21;V4AK06;A0A1D8KD44;V4B045		0	0	4.77712e-07	88.43	7.12003e-08	2	1229.6	0.938194	58.9364	0
	High	LAVNmVPFPR	54	83	20	A0A0L8I033;K1R278;P35394;A0A0B7B670;G3ET84;A0A076FIR9;G9K382;B3XZN3;A0A194AQ74;G3ET86;A4D0I1;V3YY74;V3ZD21;A0A1C7D016;V4ALC4;K1PN21;V4AK06;A0A1D8KD44;A0A0G2R2A9;V4A0A3	M5(Oxidation)	0	0	2.28286e-06	85.79	1.92979e-07	2	1159.63	1.81002	39.9897	0
	High	mSMKEVDEQMLNVQNK	2	70	16	G9K382;B3XZN3;A0A076FIR9;A4D0I1;V3YY74;V3ZD21;A0A0B7B670;G3ET84;A0A194AQ74;G3ET86;K1R278;A0A182ZT25;A0A1C7D016;K1PN21;A0A1D8KD44;V4B045	M1(Oxidation)	0	0	4.38995e-09	85.45	1.04062e-07	2	1939.89	0.605145	29.7726	1
	High	mSmKEVDEQMLNVQNK	13	70	16	G9K382;B3XZN3;A0A076FIR9;A4D0I1;V3YY74;V3ZD21;A0A0B7B670;G3ET84;A0A194AQ74;G3ET86;K1R278;A0A182ZT25;A0A1C7D016;K1PN21;A0A1D8KD44;V4B045	M1(Oxidation); M3(Oxidation)	0	0	8.40403e-10	85.4	9.83455e-08	2	1955.88	-3.04114	25.2083	1
	High	mSATFIGNSTAIQEIFK	10	27	7	A0A0B7B670;A0A076FIR9;V3YY74;A0A194AQ74;K1PN21;V4AK06;V4A0A3	M1(Oxidation)	0	0	3.14483e-10	82.49	2.71673e-07	2	1873.93	-3.87927	57.2764	0
	High	LTTPTYGDLNHLVSATmSGVTTcLR	15	62	13	A0A0B7B670;A0A076FIR9;G9K382;B3XZN3;A0A194AQ74;G3ET86;A4D0I1;V3YY74;V3ZD21;V4ALC4;V4AK06;A0A0G2R2A9;V4B045	M17(Oxidation); C23(Carbamidomethyl)	0	0	3.63108e-08	80.56	3.26557e-07	2	2724.34	3.43077	55.1894	0
	High	ALTVPELTQQMFDAK	13	63	12	A0A182ZT25;A0A0B7B670;G3ET84;A0A076FIR9;G9K382;B3XZN3;A0A194AQ74;V3YY74;V3ZD21;V4AK06;A0A1D8KD44;A0A0G2R2A9		0	0	2.23812e-08	80.14	5.35458e-07	2	1691.87	-0.585562	56.4956	0
	High	KLAVNmVPFPR	19	83	20	P35394;A0A0B7B670;G3ET84;A0A076FIR9;G9K382;B3XZN3;A0A194AQ74;G3ET86;A4D0I1;V3YY74;V3ZD21;K1R278;A0A1C7D016;V4ALC4;K1PN21;V4AK06;A0A1D8KD44;A0A0G2R2A9;V4A0A3;A0A0L8I033	M6(Oxidation)	0	0	6.82553e-08	77.54	7.52364e-07	2	1287.72	-0.739367	34.1753	1
	High	FPGQLNADLR	90	86	22	P35394;A0A0B7B670;G3ET84;A0A076FIR9;G9K382;B3XZN3;A0A194AQ74;G3ET86;K1R278;A4D0I1;V3YY74;V4ANA6;V3ZD21;A0A1C7D016;V4ALC4;K1PN21;V4AK06;A0A1D8KD44;A0A0G2R2A9;G3ET66;V4A0A3;V4B045		0	0	4.48602e-06	75.9	2.13471e-06	2	1130.6	0.68604	34.0398	0
	High	KLAVNMVPFPR	29	83	20	A0A0L8I033;K1R278;P35394;A0A0B7B670;G3ET84;A0A076FIR9;G9K382;B3XZN3;A0A194AQ74;G3ET86;A4D0I1;V3YY74;V3ZD21;A0A1C7D016;V4ALC4;K1PN21;V4AK06;A0A1D8KD44;A0A0G2R2A9;V4A0A3		0	0	6.5867e-08	74.56	1.16882e-06	2	1271.73	0.436175	42.2398	1
	High	AILVDLEPGTMDAVR	14	1	1	V3YY74		0	0	5.11573e-07	72.37	2.67986e-06	2	1599.84	0.878584	50.8369	0
	High	MSATFIGNSTAIQEIFK	11	27	7	A0A0B7B670;A0A076FIR9;V3YY74;A0A194AQ74;K1PN21;V4AK06;V4A0A3		0	0	1.31575e-10	70.65	3.93474e-06	2	1857.94	0.446252	57.7748	0
	High	LAVNMVPFPR	33	83	20	A0A0L8I033;K1R278;P35394;A0A0B7B670;G3ET84;A0A076FIR9;G9K382;B3XZN3;A0A194AQ74;G3ET86;A4D0I1;V3YY74;V3ZD21;A0A1C7D016;V4ALC4;K1PN21;V4AK06;A0A1D8KD44;A0A0G2R2A9;V4A0A3		0	0	1.32458e-05	69.95	5.74577e-06	2	1143.63	0.484415	47.8349	0
	High	ISEQFTAmFR	72	63	16	P35394;A0A0B7B670;A0A076FIR9;V3YY74;A0A194AQ74;G3ET72;G9K382;B3XZN3;A4D0I1;G3ET86;V4ANA6;V4ALC4;K1PN21;V4AK06;A0A1D8KD44;V4B045	M8(Oxidation)	0	0	3.97275e-06	68.49	6.70378e-06	2	1245.59	-0.381556	38.0975	0
	High	mSmKEVDEQmLNVQNK	12	70	16	G9K382;B3XZN3;A0A076FIR9;A4D0I1;V3YY74;V3ZD21;A0A0B7B670;G3ET84;A0A194AQ74;G3ET86;K1R278;A0A182ZT25;A0A1C7D016;K1PN21;A0A1D8KD44;V4B045	M1(Oxidation); M3(Oxidation); M10(Oxidation)	0	0	4.24815e-09	68.25	4.03984e-06	2	1971.88	-1.98535	19.0308	1
	High	FPGQLNADLRK	37	86	22	P35394;A0A0B7B670;G3ET84;A0A076FIR9;G9K382;B3XZN3;A0A194AQ74;G3ET86;K1R278;A4D0I1;V3YY74;V4ANA6;V3ZD21;A0A1C7D016;V4ALC4;K1PN21;V4AK06;A0A1D8KD44;A0A0G2R2A9;G3ET66;V4A0A3;V4B045		0	0	8.83346e-07	67	1.31089e-05	2	1258.69	-0.45002	28.6368	1
	High	ALTVPELTQQmFDAK	37	63	12	A0A182ZT25;A0A0B7B670;G3ET84;A0A076FIR9;G9K382;B3XZN3;A0A194AQ74;V3YY74;V3ZD21;V4AK06;A0A1D8KD44;A0A0G2R2A9	M11(Oxidation)	0	0	1.22545e-07	61.4	4.07133e-05	2	1707.86	-0.747594	45.0375	0
	High	EVDEQmLNVQNK	32	72	17	G3ET72;G9K382;B3XZN3;A0A076FIR9;A4D0I1;V3YY74;V3ZD21;A0A0B7B670;G3ET84;A0A194AQ74;G3ET86;K1R278;A0A182ZT25;A0A1C7D016;K1PN21;A0A1D8KD44;V4B045	M6(Oxidation)	0	0	1.4615e-06	59.62	5.44629e-05	2	1462.68	-1.37263	19.7378	0
	High	EVDEQMLNVQNK	19	72	17	G3ET72;G9K382;B3XZN3;A0A076FIR9;A4D0I1;V3YY74;V3ZD21;A0A0B7B670;G3ET84;A0A194AQ74;G3ET86;K1R278;A0A182ZT25;A0A1C7D016;K1PN21;A0A1D8KD44;V4B045		0	0	3.71394e-06	58.9	7.00808e-05	2	1446.69	-0.768154	27.1107	0
	High	MSATFIGNSTAIQEIFKR	8	27	7	V3YY74;V4A0A3;A0A0B7B670;A0A076FIR9;A0A194AQ74;K1PN21;V4AK06		0	0	3.3447e-06	56.22	0.000103392	2	2014.05	1.29808	56.9604	1
	High	NSSYFVEWIPNNVK	12	73	14	A0A0L8I033;G3ET72;G9K382;B3XZN3;A0A076FIR9;A4D0I1;V3YY74;V3ZD21;A0A0B7B670;G3ET84;A0A194AQ74;G3ET86;K1R278;K1PN21		0	0	2.38374e-06	53.27	0.000287532	2	1696.83	-2.19826	55.2736	0
	High	AILVDLEPGTmDAVR	22	1	1	V3YY74	M11(Oxidation)	0	0	7.29245e-06	47.44	0.000924948	2	1615.84	0.390646	43.907	0
	High	TAVcDIPPR	80	80	16	A0A0B7B670;A0A076FIR9;V3YY74;A0A194AQ74;A0A0L8I033;G3ET72;G9K382;B3XZN3;A4D0I1;V3ZD21;G3ET84;G3ET86;K1R278;V4ANA6;A0A1C7D016;A0A182ZT25	C4(Carbamidomethyl)	0	2.9e-05	0.000431114	48.76	0.000695828	2	1028.52	-2.19526	25.3739	0
	High	YLTVAAmFR	3	48	11	G9K382;B3XZN3;A0A076FIR9;A4D0I1;V3YY74;V3ZD21;V4ANA6;V4AK06;A0A1D8KD44;A0A0G2R2A9;V4B045	M7(Oxidation)	0	0.000122	0.00191535	19.87	0.785154	2	1087.56	1.40959	37.2551	0
	High	RISEQFTAMFR	2	63	16	P35394;A0A0B7B670;A0A076FIR9;V3YY74;A0A194AQ74;G3ET72;G9K382;B3XZN3;A4D0I1;G3ET86;V4ANA6;V4ALC4;K1PN21;V4AK06;A0A1D8KD44;V4B045		0	0.000292	0.0063654	21	0.466668	2	1385.7	-0.610019	45.2071	1
	High	NMmAAcDPR	2	86	20	A0A0L8I033;G9K382;B3XZN3;A0A076FIR9;A4D0I1;V3YY74;V3ZD21;A0A0B7B670;G3ET84;A0A194AQ74;G3ET86;K1R278;V4ANA6;A0A182ZT25;A0A1C7D016;V4ALC4;K1PN21;V4AK06;A0A1D8KD44;A0A0G2R2A9	M3(Oxidation); C6(Carbamidomethyl)	0	0.002183	0.0334625	56.46	2.28203e-05	2	1081.42	-1.81478	16.0763	0
A0A0K0YB40	Fructose-bisphosphate aldolase (Fragment) OS=Mytilus galloprovincialis PE=2 SV=1 - [A0A0K0YB40_MYTGA]	461.33	36.17	8	2	6	46	235	25.9513	6.21436
	A2	Sequence	# PSMs	# Proteins	# Protein Groups	Protein Group Accessions	Modifications	ΔCn	q-Value	PEP	IonScore	Exp Value	Charge	MH+ [Da]	ΔM [ppm]	RT [min]	# Missed Cleavages
	High	DQEGQDVLLFIDNIFR	4	40	12	Q6PTI1;A0A0B7B0H4;A0A194AL63;H6UNQ9;J9Z3X3;E7CZF9;H6UNT8;H6UNR7;Q6PTL5;H6UNN4;J9Z5K0;J9Z5P7		0	0	5.94258e-09	92.14	3.07915e-08	2	1921.97	1.32878	60.6592	0
	High	FTQAGSEVSALLGR	28	55	12	Q6PTI1;E7CZF9;A0A0B7B0H4;A0A194AL63;H6UNQ9;J9Z3X3;H6UNT8;H6UNR7;Q6PTL5;H6UNN4;J9Z5K0;J9Z5P7		0	0	1.23155e-09	91.95	4.26998e-08	2	1435.75	-0.656062	46.6442	0
	High	FLSQPFQVAEVFTGSEGK	14	17	10	Q6PTI1;E7CZF9;H6UNQ9;J9Z5K0;H6UNT8;A0A0B7B0H4;J9Z5P7;H6UNR7;Q6PTL5;H6UNN4		0	0	1.26136e-10	91.69	3.76769e-08	2	1970.98	-1.93205	57.1809	0
	High	LILEVAQHLGENTVR	48	11	6	Q6PTI1;H6UNQ9;E7CZF9;A0A194AL63;H6UNR7;Q6PTL5		0	0	3.55419e-10	89.96	2.11438e-08	2	1691.95	1.18157	45.8181	0
	High	VALTGLTVAEYFR	8	43	11	Q6PTI1;E7CZF9;H6UNQ9;J9Z3X3;H6UNT8;A0A194AL63;H6UNR7;Q6PTL5;H6UNN4;J9Z5K0;J9Z5P7		0	0	5.7707e-09	87.96	5.25455e-08	2	1439.79	-1.60885	56.8575	0
	High	TVLImELINNVAK	7	39	10	Q6PTI1;E7CZF9;G1CW56;H6UNN4;A0A0B7B0H4;A0A194AL63;J9Z3X3;H6UNT8;H6UNR7;Q6PTL5	M5(Oxidation)	0	0	1.68934e-07	83.47	1.40106e-07	2	1473.84	1.01834	57.5226	0
	High	IPSAVGYQPTLATDMGTMQER	7	46	11	Q6PTI1;E7CZF9;H6UNQ9;J9Z3X3;H6UNT8;A0A194AL63;H6UNR7;Q6PTL5;H6UNN4;J9Z5K0;J9Z5P7		0	0	9.24413e-15	80.13	4.46435e-07	2	2266.09	0.294444	45.4493	0
	High	VSLVYGQMNEPPGAR	16	29	4	Q6PTI1;E7CZF9;A0A0B7B0H4;A0A194AL63		0	0	4.32912e-09	78.85	8.40543e-07	2	1617.8	-0.732154	33.755	0
	High	TVLIMELINNVAK	10	39	10	Q6PTI1;E7CZF9;G1CW56;H6UNN4;A0A0B7B0H4;A0A194AL63;J9Z3X3;H6UNT8;H6UNR7;Q6PTL5		0	0	3.08978e-07	78.73	3.05446e-07	2	1457.84	1.81189	59.4102	0
	High	KGSITSVQAIYVPADDLTDPAPATTFAHLDATTVLSR	5	44	11	Q6PTI1;E7CZF9;H6UNQ9;J9Z3X3;H6UNT8;A0A194AL63;H6UNR7;Q6PTL5;H6UNN4;J9Z5K0;J9Z5P7		0	0	4.21098e-20	76.07	3.80646e-07	3	3842.98	0.490794	56.3572	1
	High	VVDLLAPYAK	19	19	8	Q6PTI1;E7CZF9;G1CW56;H6UNN4;H6UNQ9;A0A194AL63;Q6PTL5;H6UNR7		0	0	7.19069e-06	73.16	2.48341e-05	2	1088.63	-0.573459	44.6762	0
	High	VSLVYGQmNEPPGAR	17	29	4	Q6PTI1;E7CZF9;A0A0B7B0H4;A0A194AL63	M8(Oxidation)	0	0	1.53758e-08	70.73	4.81386e-06	2	1633.8	-0.00350869	28.0889	0
	High	TIAMDGTEGLVR	14	15	6	Q6PTI1;G1CW56;E7CZF9;H6UNT8;A0A0B7B0H4;H6UNN4		0	0	0.000153263	69.03	9.07063e-06	2	1262.64	-1.89595	32.6554	0
	High	IPSAVGYQPTLATDmGTMQER	7	46	11	Q6PTI1;E7CZF9;H6UNQ9;J9Z3X3;H6UNT8;A0A194AL63;H6UNR7;Q6PTL5;H6UNN4;J9Z5K0;J9Z5P7	M15(Oxidation)	0	0	7.65243e-09	64.9	1.31864e-05	2	2282.08	1.12985	36.7675	0
	High	IPVGPATLGR	17	11	6	Q6PTI1;A0A194AL63;Q6PTL5;E7CZF9;H6UNT8;H6UNR7		0	0	1.55932e-05	64.74	5.27108e-06	2	980.59	1.11163	28.2493	0
	High	IGLFGGAGVGK	18	54	13	Q6PTI1;E7CZF9;G1CW56;H6UNN4;A0A0B7B0H4;A0A194AL63;H6UNQ9;J9Z3X3;H6UNT8;H6UNR7;Q6PTL5;J9Z5K0;J9Z5P7		0	0	9.51623e-06	60.9	5.5435e-05	2	975.56	-2.58448	39.0882	0
	High	TIAmDGTEGLVR	14	15	6	Q6PTI1;G1CW56;E7CZF9;H6UNT8;A0A0B7B0H4;H6UNN4	M4(Oxidation)	0	0	8.42267e-05	58.52	9.54003e-05	2	1278.63	-0.759408	25.5305	0
	High	AHGGYSVFAGVGER	7	52	13	Q6PTI1;E7CZF9;G1CW56;H6UNN4;A0A0B7B0H4;A0A194AL63;H6UNQ9;J9Z5K0;J9Z3X3;J9Z5P7;H6UNT8;H6UNR7;Q6PTL5		0	0	1.33115e-06	51.25	0.000463435	3	1406.68	-0.661367	32.7342	0
	High	VISLTDNTSK	6	6	4	J9Z3X3;J9Z5P7;E7CZF9;Q6PTL5		0	0	0.000107831	46.23	0.00149014	2	1077.58	-0.122952	22.5262	0
	High	IPSAVGYQPTLATDmGTmQER	4	46	11	Q6PTI1;E7CZF9;H6UNQ9;J9Z3X3;H6UNT8;A0A194AL63;H6UNR7;Q6PTL5;H6UNN4;J9Z5K0;J9Z5P7	M15(Oxidation); M18(Oxidation)	0	0	1.16374e-08	33.03	0.0180927	2	2298.07	0.360071	33.1854	0
	High	GSITSVQAIYVPADDLTDPAPATTFAHLDATTVLSR	2	48	11	Q6PTI1;E7CZF9;H6UNQ9;J9Z3X3;H6UNT8;A0A194AL63;H6UNR7;Q6PTL5;H6UNN4;J9Z5K0;J9Z5P7		0	0	2.42209e-10	32.83	0.0111796	3	3714.89	0.178931	57.0769	0
K1PZ08	Ras-related protein Rab-7a OS=Crassostrea gigas GN=CGI_10001648 PE=4 SV=1 - [K1PZ08_CRAGI]	431.28	49.76	8	8	8	22	205	23.0496	5.50342
	A2	Sequence	# PSMs	# Proteins	# Protein Groups	Protein Group Accessions	Modifications	ΔCn	q-Value	PEP	IonScore	Exp Value	Charge	MH+ [Da]	ΔM [ppm]	RT [min]	# Missed Cleavages
	High	DLYANTVLSGGTTMFPGIADR	98	61	13	P17304;Q9NC14;Q9NC53;V4BC69;F1ADJ2;Q9NC24;A0A1K0K0S6;Q5J7U6;A0EJG4;Q9NBY3;J7LKN4;Q9NC38;Q9NC09		0	0	4.51913e-15	145.93	1.2521e-13	2	2199.08	0.374718	64.3536	0
	High	SYELPDGQVITIGNER	169	275	48	Q3BCD6;Q964E0;P17304;H9LJA3;Q7YZD7;K1RWD4;A0A1K0K0S6;Q9NC14;Q9NC53;A4D0I0;A0A0P0LDM5;V4BC69;K1Q0U8;Q5J7U6;A0A194AMJ0;D3GBA8;F1ADJ2;Q9NBY0;Q5UB47;Q9NC38;A0A0B6Y3K1;Q9NBY3;A0EJG4;Q6YMS6;Q6SQM0;A0A1B2G3B9;E7DSB3;E7DS71;E7DS55;E7DS68;E7DS72;E7DS49;E7DSC0;E7DS88;E7DS66;E7DSA3;Q6RYC7;Q3BCF0;Q3BCF4;Q3BCD8;Q3BCF7;Q460Y1;Q3BCE5;Q460Y6;E7DS41;Q3BCE4;Q3BCE7;Q3BCE3		0	0	3.23053e-12	121.18	5.36123e-11	2	1790.89	-1.89509	49.885	0
	High	DLYANTVLSGGTTmFPGIADR	148	61	13	Q9NC09;Q9NC38;P17304;Q9NC14;Q9NC53;V4BC69;F1ADJ2;Q9NC24;A0A1K0K0S6;Q5J7U6;A0EJG4;Q9NBY3;J7LKN4	M14(Oxidation)	0	0	1.2001e-13	120.95	3.69622e-11	2	2215.07	-1.52064	54.1083	0
	High	KDLYANTVLSGGTTMFPGIADR	34	61	13	P17304;Q9NC14;Q9NC53;V4BC69;F1ADJ2;Q9NC24;A0A1K0K0S6;Q5J7U6;A0EJG4;Q9NBY3;J7LKN4;Q9NC09;Q9NC38		0	0	8.37758e-16	119.84	4.22274e-11	2	2327.17	1.6133	53.4432	1
	High	LcYVALDFEQEMSTAASSSSLEK	105	8	2	A0A1K0K0S6;Q5J7U6	C2(Carbamidomethyl)	0	0	5.35474e-15	106.52	6.21733e-10	2	2566.16	-1.65886	57.1694	0
	High	KDLYANTVLSGGTTmFPGIADR	49	61	13	Q9NC38;Q9NC09;P17304;Q9NC14;Q9NC53;V4BC69;F1ADJ2;Q9NC24;A0A1K0K0S6;Q5J7U6;A0EJG4;Q9NBY3;J7LKN4	M15(Oxidation)	0	0	1.66443e-13	102	2.72574e-09	2	2343.17	0.646648	47.0663	1
	High	DLTDYLMKILTER	4	297	53	Q3BCE4;Q3BCD6;Q964E0;Q7YZD7;A4D0I0;A0A0P0LDM5;V4BC69;Q6YMS6;K1RWD4;K1Q0U8;D3GBA8;H9LJA3;Q52T80;Q3BCD8;Q3BCF7;Q3BCE7;Q460Y1;Q3BCE5;Q460Y6;Q9NC14;Q9NC53;Q9NC54;Q9NC19;F1ADJ2;Q9NC24;E7DSB3;A0A1K0K0S6;Q5J7U6;A0EJG4;A0A182ZGQ5;A0A194AMJ0;Q6SQM0;Q9NBY0;A0A0L8G4I0;A0A1B2G3B9;E7DS71;E7DS55;E7DS68;E7DS72;E7DS49;E7DSC0;E7DS88;E7DS66;E7DSA3;Q6RYC7;E7DS87;E7DS41;Q3BCF0;Q3BCF4;E7DSA2;E7DS48;E7DS67;E7DSA1		0	0	6.14838e-08	96.32	1.56225e-08	2	1610.85	3.01971	60.1913	1
	High	LcYVALDFEQEmSTAASSSSLEK	43	8	2	A0A1K0K0S6;Q5J7U6	C2(Carbamidomethyl); M12(Oxidation)	0	0	3.67776e-12	93.65	9.42869e-09	2	2582.16	-1.00299	50.2526	0
	High	EKLcYVALDFEQEMSTAASSSSLEK	4	8	2	A0A1K0K0S6;Q5J7U6	C4(Carbamidomethyl)	0	0	3.08629e-09	85.91	7.48829e-08	3	2823.3	-2.24642	57.0524	1
	High	DLTDYLmKILTER	3	297	53	Q3BCE4;Q3BCD6;Q964E0;Q7YZD7;A4D0I0;A0A0P0LDM5;V4BC69;Q6YMS6;K1RWD4;K1Q0U8;D3GBA8;H9LJA3;Q52T80;Q3BCD8;Q3BCF7;Q3BCE7;Q460Y1;Q3BCE5;Q460Y6;Q9NC14;Q9NC53;Q9NC54;Q9NC19;F1ADJ2;Q9NC24;E7DSB3;A0A1K0K0S6;Q5J7U6;A0EJG4;A0A182ZGQ5;A0A194AMJ0;Q6SQM0;Q9NBY0;A0A0L8G4I0;A0A1B2G3B9;E7DS71;E7DS55;E7DS68;E7DS72;E7DS49;E7DSC0;E7DS88;E7DS66;E7DSA3;Q6RYC7;E7DS87;E7DS41;Q3BCF0;Q3BCF4;E7DSA2;E7DS48;E7DS67;E7DSA1	M7(Oxidation)	0	0	8.14582e-08	77.17	1.3306e-06	2	1626.84	1.3885	58.5819	1
	High	MQKEITALAPSTmK	3	45	11	A0A1K0K0S6;Q5J7U6;F1ADJ2;Q86GJ1;A0A0P0LDM5;Q6YMS6;K1RWD4;K1Q0U8;A0A194AMJ0;D3GBA8;Q6RYC7	M13(Oxidation)	0	0	6.33696e-08	70.25	6.33937e-06	2	1564.81	-0.855331	23.4762	1
	High	EITALAPSTMK	84	46	12	K1RVE3;A0A1K0K0S6;Q5J7U6;F1ADJ2;Q86GJ1;A0A0P0LDM5;Q6YMS6;K1RWD4;K1Q0U8;A0A194AMJ0;D3GBA8;Q6RYC7		0	0	5.41549e-06	56.96	0.000153949	2	1161.62	-0.836816	30.7113	0
	High	EITALAPSTmK	116	46	12	K1RVE3;A0A1K0K0S6;Q5J7U6;F1ADJ2;Q86GJ1;A0A0P0LDM5;Q6YMS6;K1RWD4;K1Q0U8;A0A194AMJ0;D3GBA8;Q6RYC7	M10(Oxidation)	0	0	5.66513e-05	53.25	0.000374499	2	1177.61	-2.83061	24.0067	0
	High	EITALAPSTMKIK	4	45	11	K1RVE3;A0A1K0K0S6;Q5J7U6;F1ADJ2;Q86GJ1;A0A0P0LDM5;K1RWD4;K1Q0U8;A0A194AMJ0;D3GBA8;Q6RYC7		0	0	9.57658e-07	41.04	0.00281369	2	1402.8	-1.62368	33.4881	1
	High	GYSFTTTAER	215	321	57	Q3BCE5;Q964E0;E7DSB3;E7DS71;E7DS55;E7DS68;E7DS72;E7DS49;E7DSC0;E7DS88;E7DS66;E7DSA3;Q3BCE4;A0A1B2G3B9;Q6RYC7;P17304;H9LJA3;Q7YZD7;K1RWD4;Q9NC14;Q9NC53;V4BC69;F1ADJ2;Q9NC24;A0A1K0K0S6;A4D0I0;A0A0P0LDM5;K1Q0U8;Q5J7U6;A0A194AMJ0;D3GBA8;Q9NBY0;A0EJG4;Q6YMS6;Q9NC54;Q9NC19;Q86GJ1;A0A0B6Y3K1;Q6SQM0;K1RBG6;A0A182YVV4;Q52T80;A0A0L8G4I0;E7DS87;E7DS41;Q3BCF0;Q3BCF4;Q3BCD8;E7DSA2;E7DS48;Q3BCD6;Q3BCF7;Q460Y1;…		0	0	0.000132734	40.54	0.0048172	2	1132.52	-2.74607	31.9507	0
	High	MQKEITALAPSTMK	1	45	11	A0A1K0K0S6;Q5J7U6;F1ADJ2;Q86GJ1;A0A0P0LDM5;Q6YMS6;K1RWD4;K1Q0U8;A0A194AMJ0;D3GBA8;Q6RYC7		0	0	2.42256e-06	39.73	0.00591131	2	1548.81	-1.38879	29.2466	1
	High	GDGVTHTVPIYEGYALPHAILR	2	1	1	Q5J7U6		0	0	5.62775e-05	35.42	0.00987549	3	2379.24	-3.97696	49.6969	0
	High	mQKEITALAPSTmK	1	45	11	A0A1K0K0S6;Q5J7U6;F1ADJ2;Q86GJ1;A0A0P0LDM5;Q6YMS6;K1RWD4;K1Q0U8;A0A194AMJ0;D3GBA8;Q6RYC7	M1(Oxidation); M13(Oxidation)	0	0.000105	0.00138975	48.3	0.00102724	2	1580.79	-10.3714	20.8731	1
	High	DLTDYLMK	53	303	55	Q9NC38;Q964E0;Q7YZD7;A0A182ZGQ5;A4D0I0;A0A0P0LDM5;V4BC69;Q6YMS6;K1RWD4;K1Q0U8;D3GBA8;H9LJA3;Q3BCD8;Q3BCD6;Q3BCF7;Q460Y1;Q3BCE5;Q460Y6;Q9NC14;A0A1K0K0S6;Q9NC53;Q5J7U6;A0EJG4;F1ADJ2;Q9NC24;Q9NC54;Q9NC19;A0A194AMJ0;Q6SQM0;Q9NBY0;Q52T80;A0A0L8G4I0;A0A1B2G3B9;E7DSB3;E7DS71;E7DS55;E7DS68;E7DS72;E7DS49;E7DSC0;E7DS88;E7DS66;E7DSA3;Q6RYC7;E7DS87;E7DS41;Q3BCF0;Q3BCF4;E7DSA2;E7DS48;E7DS67;Q3BCE4;E7DSA1;Q3BC…		0	0.000122	0.00291078	47.1	0.0015355	2	998.487	0.513482	48.6179	0
	High	DLTDYLmK	120	303	55	Q9NC14;D3GBA8;F1ADJ2;E7DSB3;Q964E0;H9LJA3;Q7YZD7;A4D0I0;A0A1K0K0S6;Q9NC53;V4BC69;Q5J7U6;A0EJG4;Q9NC24;A0A0P0LDM5;Q6YMS6;K1RWD4;K1Q0U8;Q9NC54;Q9NC19;A0A182ZGQ5;A0A194AMJ0;Q6SQM0;Q9NBY0;Q52T80;A0A0L8G4I0;A0A1B2G3B9;E7DS71;E7DS55;E7DS68;E7DS72;E7DS49;E7DSC0;E7DS88;E7DS66;E7DSA3;Q6RYC7;E7DS87;E7DS41;Q3BCF0;Q3BCF4;Q3BCD8;E7DSA2;E7DS48;Q3BCD6;Q3BCF7;Q460Y1;Q3BCE5;Q460Y6;E7DS67;Q3BCE4;E7DSA1;Q3BCE7;Q3BC…	M7(Oxidation)	0	0.00021	0.00436049	36.33	0.014085	2	1014.48	0.28354	37.7136	0
	High	EITALAPSTmKIK	2	45	11	K1RVE3;A0A1K0K0S6;Q5J7U6;F1ADJ2;Q86GJ1;A0A0P0LDM5;K1RWD4;K1Q0U8;A0A194AMJ0;D3GBA8;Q6RYC7	M10(Oxidation)	0	0.000371	0.00886373	15.32	1.05902	2	1418.79	0.516015	24.8934	1
	High	LDLAGRDLTDYLMK	1	284	49	Q9NC14;D3GBA8;F1ADJ2;Q6YMS6;A0EJG4;A0A1K0K0S6;Q5J7U6;E7DS66;E7DS71;Q3BCD8;Q964E0;E7DSB3;E7DS55;E7DS68;E7DS72;E7DS49;E7DSC0;E7DS88;E7DSA3;E7DS87;E7DSA2;H9LJA3;Q7YZD7;A4D0I0;Q9NC53;A0A0P0LDM5;V4BC69;K1RWD4;K1Q0U8;Q9NC54;Q9NC19;Q9NC24;A0A182ZGQ5;A0A194AMJ0;Q6SQM0;Q9NBY0;Q52T80;A0A1B2G3B9;Q6RYC7;E7DS41;Q3BCF0;E7DS48;Q3BCD6;Q3BCF7;Q460Y1;Q3BCE5;Q460Y6;E7DS67;Q3BCE7		0	0.000507	0.0131606	20.23	0.699459	2	1623.83	-5.73741	53.6677	1
	High	cDVDIRK	8	195	32	Q964E0;P17304;H9LJA3;Q7YZD7;A0A1K0K0S6;Q5J7U6;F1ADJ2;Q5UB47;Q9NC38;Q9NC14;A4D0I0;Q9NC53;V4BC69;A0EJG4;Q9NC24;A0A0P0LDM5;Q6YMS6;K1RWD4;K1Q0U8;Q9NC54;Q9NC19;D3GBA8;A0A182ZGQ5;Q9NC09;Q86GJ1;A0A0B6Y3K1;Q9NBY3;A0A194AMJ0;Q6SQM0;J7LKN4;K1RBG6;A0A182YVV4	C1(Carbamidomethyl)	0	0.000566	0.0149032	32.94	0.0516036	2	905.449	-2.15704	16.1827	1
	High	IIAPPER	40	139	20	Q964E0;P17304;Q7YZD7;Q9NC14;Q9NC53;V4BC69;F1ADJ2;Q9NC24;A0A1K0K0S6;A4D0I0;A0A0P0LDM5;K1RWD4;K1Q0U8;Q5J7U6;A0A194AMJ0;D3GBA8;Q9NBY0;J7LKN4;K1RHJ4;K1RA57		0	0.001333	0.0249324	46.34	0.000934902	2	795.472	-0.643572	28.3942	0
	High	IIAPPERK	3	136	19	Q964E0;Q7YZD7;A4D0I0;A0A0P0LDM5;V4BC69;K1RWD4;K1Q0U8;D3GBA8;F1ADJ2;P17304;Q9NC14;Q9NC53;Q9NC24;A0A1K0K0S6;Q5J7U6;A0A194AMJ0;Q9NBY0;J7LKN4;K1RA57		0	0.004393	0.0659206	29.75	0.0239921	2	923.565	-2.80049	16.9297	1
	High	cDVDIR	7	197	32	Q964E0;Q7YZD7;A4D0I0;A0A0P0LDM5;V4BC69;Q6YMS6;K1RWD4;K1Q0U8;D3GBA8;H9LJA3;P17304;A0A1K0K0S6;Q5J7U6;F1ADJ2;Q5UB47;Q9NC38;Q9NC14;Q9NC53;A0EJG4;Q9NC24;Q9NC54;Q9NC19;A0A182ZGQ5;Q9NC09;Q86GJ1;A0A0B6Y3K1;Q9NBY3;A0A194AMJ0;Q6SQM0;J7LKN4;K1RBG6;A0A182YVV4	C1(Carbamidomethyl)	0	0.004835	0.0736031	49.66	0.00076133	2	777.355	-1.41416	18.2287	0
K1QC78	Ras-related protein Rab-14 OS=Crassostrea gigas GN=CGI_10018074 PE=4 SV=1 - [K1QC78_CRAGI]	416.87	49.53	23	7	8	30	214	23.8528	6.21436
	A2	Sequence	# PSMs	# Proteins	# Protein Groups	Protein Group Accessions	Modifications	ΔCn	q-Value	PEP	IonScore	Exp Value	Charge	MH+ [Da]	ΔM [ppm]	RT [min]	# Missed Cleavages
	High	FDGALNVDLTEFQTNLVPYPR	24	98	14	A0A194AM95;A0A182Z895;V3ZGT0;K1R473;V3ZLQ5;A0A0B7AVA2;K1PE00;V4CGI5;K1QQ68;A0A0B7B286;A0A0L8FK19;V4B1Y2;A0A0L8GCW8;A0A182ZKU8		0	0	9.45499e-14	111.91	2.76993e-10	2	2409.2	-4.98942	57.8418	0
	High	AmcMLSNTTAIAEAWAR	2	1	1	V4CGI5	M2(Oxidation); C3(Carbamidomethyl)	0	0	4.79377e-09	110.93	2.70424e-10	2	1912.88	5.35902	47.324	0
	High	LIGQIVSSITASLR	87	69	10	A0A194AM95;A0A182Z895;V3ZGT0;K1R473;V3ZLQ5;A0A0B7AVA2;K1PE00;V4CGI5;K1QQ68;V4B1Y2		0	0	1.75241e-08	91.57	9.71794e-09	2	1457.87	0.689503	58.5755	0
	High	qLFHPEQLITGKEDAANNYAR	17	71	10	A0A194AM95;V3ZGT0;V3ZIE4;K1R473;V4ANQ6;A0A0B7B286;A0A0B7AVA2;K1PE00;V4CGI5;A0A0L8GCW8	N-Term(Gln->pyro-Glu)	0	0	4.17637e-16	90.87	3.73629e-08	2	2398.18	-0.684999	49.7637	1
	High	AVFVDLEPTVVDEVR	75	58	7	A0A194AM95;K1R473;A0A0B7B286;A0A0B7AVA2;V4CGI5;K1QQ68;G0YGJ3		0	0	6.0435e-10	90.56	4.97087e-08	2	1687.89	-1.46834	51.0168	0
	High	IHFPLATYAPVISAEK	150	61	7	A0A194AM95;V3ZGT0;A0A0B7B286;K1PE00;V4CGI5;K1QQ68;A0A0B7AVA2		0	0	1.33134e-07	88.05	4.70809e-08	2	1756.96	-1.10987	53.1831	0
	High	QLFHPEQLITGKEDAANNYAR	42	71	10	A0A194AM95;V3ZGT0;V3ZIE4;K1R473;V4ANQ6;A0A0B7B286;A0A0B7AVA2;K1PE00;V4CGI5;A0A0L8GCW8		0	0	2.75179e-10	78.37	6.46224e-07	4	2415.21	-0.00844597	40.9036	1
	High	AFVHWYVGEGMEEGEFSEAR	19	101	14	A0A194AM95;V3ZIE4;V3ZGT0;V4ANQ6;A0A0B7B286;A0A182Z6F6;K1PE00;K1QQ68;K1R473;A0A182ZKU8;A0A0B7AVA2;V4CGI5;V4B1Y2;A0A0L8GCW8		0	0	2.72355e-10	70.13	1.76148e-06	2	2330.02	-1.26301	53.4542	0
	High	AMcMLSNTTAIAEAWAR	2	1	1	V4CGI5	C3(Carbamidomethyl)	0	0	8.12755e-09	68.37	5.82184e-06	2	1896.9	11.6041	51.4804	0
	High	AFVHWYVGEGmEEGEFSEAR	29	101	14	A0A194AM95;V3ZIE4;V3ZGT0;V4ANQ6;A0A0B7B286;A0A182Z6F6;K1PE00;K1QQ68;K1R473;A0A182ZKU8;A0A0B7AVA2;V4CGI5;V4B1Y2;A0A0L8GCW8	M11(Oxidation)	0	0	5.82092e-07	59.21	1.84723e-05	3	2346.01	-2.24063	49.2236	0
	High	LDHKFDLMYAK	41	103	16	V3ZIE4;A0A194AM95;A0A182Z895;V3ZGT0;K1R473;V4ANQ6;A0A0B7AVA2;K1PE00;V4CGI5;K1QQ68;A0A0B7B286;A0A182Z6F6;A0A0L8GCW8;V4B1Y2;V3ZTB1;A0A182ZKU8		0	0	4.74353e-05	57.26	0.000122907	2	1380.7	-0.651951	32.9538	1
	High	QLFHPEQLITGK	39	73	11	A0A194AM95;V3ZGT0;V3ZIE4;K1R473;V4ANQ6;A0A0B7B286;A0A0B7AVA2;K1PE00;V4CGI5;A0A0L8GCW8;G0YGJ3		0	0	3.70354e-07	56.45	9.44357e-05	2	1410.77	-1.7716	42.1341	0
	High	DVNAAIATIKTK	3	88	11	A0A194AM95;V3ZGT0;K1R473;K1PE00;K1QQ68;A0A182Z6F6;A0A0B7AVA2;V4CGI5;V4B1Y2;A0A0L8GCW8;A0A182ZKU8		0	0	1.03774e-05	56.44	6.6734e-05	2	1244.72	-1.42803	28.6012	1
	High	TIQFVDWcPTGFK	20	82	13	A0A194AM95;V3ZGT0;V3ZIE4;K1R473;V4ANQ6;A0A0B7AVA2;K1PE00;V4CGI5;K1QQ68;A0A182Z6F6;A0A0L8GCW8;V4B1Y2;A0A182ZKU8	C8(Carbamidomethyl)	0	0	2.62134e-07	55.05	0.000159743	2	1598.76	-3.19794	56.3612	0
	High	DVNAAIATIK	35	88	11	A0A194AM95;V3ZGT0;K1R473;K1PE00;K1QQ68;A0A182Z6F6;A0A0B7AVA2;V4CGI5;V4B1Y2;A0A0L8GCW8;A0A182ZKU8		0	0	4.32583e-05	54.6	0.000227113	2	1015.58	2.46737	31.497	0
	High	LDHKFDLmYAK	38	103	16	V3ZIE4;A0A194AM95;A0A182Z895;V3ZGT0;K1R473;V4ANQ6;A0A0B7AVA2;K1PE00;V4CGI5;K1QQ68;A0A0B7B286;A0A182Z6F6;A0A0L8GCW8;V4B1Y2;V3ZTB1;A0A182ZKU8	M8(Oxidation)	0	0	3.63534e-08	53.41	0.000279095	3	1396.69	-0.290851	27.0658	1
	High	VGINYQPPTVVPGGDLAK	50	88	11	A0A194AM95;V3ZIE4;V3ZGT0;V4ANQ6;A0A0B7B286;A0A182Z6F6;K1PE00;K1QQ68;K1R473;A0A182ZKU8;V4CGI5		0	0	1.4162e-07	48.68	0.000490579	2	1824.98	-2.73699	42.7455	0
	High	qLFHPEQLITGK	25	73	11	A0A194AM95;V3ZGT0;V3ZIE4;K1R473;V4ANQ6;A0A0B7B286;A0A0B7AVA2;K1PE00;V4CGI5;A0A0L8GCW8;G0YGJ3	N-Term(Gln->pyro-Glu)	0	0	2.05402e-06	43.39	0.00235714	2	1393.75	-1.22487	53.0698	0
	High	RTIQFVDWcPTGFK	4	80	12	A0A194AM95;V3ZGT0;V3ZIE4;K1R473;K1PE00;K1QQ68;V4CGI5;A0A182Z6F6;A0A0B7AVA2;A0A0L8GCW8;V4B1Y2;A0A182ZKU8	C9(Carbamidomethyl)	0	0	6.78208e-05	29.97	0.0557337	3	1754.86	-2.21683	51.6348	1
	High	FDLMYAK	2	111	17	A0A194AM95;A0A182Z895;V3ZIE4;V3ZGT0;V4ANQ6;A0A0B7B286;A0A182Z6F6;K1PE00;K1QQ68;K1R473;A0A182ZKU8;A0A0B7AVA2;V4CGI5;A0A0L8FK19;V4B1Y2;A0A0L8GCW8;V3ZTB1		0	0.000189	0.0043113	47.83	0.000797711	2	887.434	0.644689	36.9131	0
	High	LSVDYGKK	27	103	13	A0A194AM95;A0A182Z895;V3ZGT0;V3ZIE4;K1R473;V3ZLQ5;A0A0B7AVA2;K1PE00;V4CGI5;K1QQ68;A0A0B7B286;V4B1Y2;V3ZTB1		0	0.000189	0.00382307	46.19	0.00116852	2	909.502	-2.04229	21.6935	1
	High	FDLmYAK	2	111	17	V3ZIE4;A0A194AM95;A0A182Z895;V3ZGT0;V4ANQ6;A0A0B7B286;A0A182Z6F6;K1PE00;K1QQ68;K1R473;A0A182ZKU8;A0A0B7AVA2;V4CGI5;A0A0L8FK19;V4B1Y2;A0A0L8GCW8;V3ZTB1	M4(Oxidation)	0	0.000824	0.0180266	37.28	0.00950307	2	903.429	0.721956	29.521	0
	High	EDLAALEK	2	105	15	A0A194AM95;V3ZGT0;K1R473;V3ZLQ5;V4ANQ6;A0A0B7AVA2;K1PE00;V4CGI5;K1QQ68;A0A0B7B286;A0A182Z6F6;A0A0L8FK19;A0A0L8GCW8;V3ZTB1;A0A182ZKU8		0	0.008177	0.114532	42.36	0.00624903	2	888.467	-0.765287	24.4178	0
A0SXG1	Major vault protein (Fragment) OS=Mytilus galloprovincialis PE=2 SV=1 - [A0SXG1_MYTGA]	402.36	31.9	2	6	7	32	279	31.6927	5.87158
[truncated: 651 more rows]
